# Supplementary material for: Identification of Key Immune-Related Genes in the Progression of Septic Shock
Source: Front Genet. 2021 Nov 3;12:668527. doi: 10.3389/fgene.2021.668527 (PMC8595268; doi:10.3389/fgene.2021.668527)
Supplement: Supplementary file 2 [file Data_Sheet_2.xlsx]

## Sheet: Figure 2A
	logFC	logCPM	PValue	FDR
FP236383.4	-19.935	11.6421	0	0
FP671120.6	-19.2632	11.6421	0	0
FP236383.5	-19.2624	11.6421	0	0
EEF1G	-17.4694	9.17676	0	0
AC092299.1	-16.388	8.09548	0	0
SLC25A6	-15.8613	7.56884	0	0
AC010507.1	-14.862	6.82903	0	0
RNY1	14.7764	5.86351	0	0
AKAP17A	-14.6274	6.33544	0	0
PTPRCAP	-14.6189	6.32719	0	0
CSF2RA	-14.5052	6.21352	0	0
CD99	-14.4161	6.38149	0	0
AL732372.3	-14.4116	6.11997	0	0
AC010507.2	-14.387	6.09544	0	0
SCARNA21	14.0995	4.58989	0	0
RNU5A-1	13.5354	3.05848	0	0
RNY4	13.5296	3.01637	0	0
P2RY8	-13.3452	5.05472	0	0
WASH6P	-13.2323	4.94241	0	0
ZBED1	-12.7131	4.68364	0	0
MT-TW	12.696	2.03192	0	0
RNU5B-1	12.6167	2.36462	0	0
AC012321.1	-12.6058	4.31704	0	0
GTPBP6	-12.5801	4.29118	0	0
MIR3609	12.5242	1.8289	0	0
UPK3BL1	-12.4495	4.82523	0	0
SNORA54	12.4162	2.46589	0	0
ASMTL	-12.3351	4.04716	0	0
VAMP7	-12.3039	4.01602	0	0
TOMM6	-12.2199	3.93331	0	0
MT-TI	11.9465	1.26045	0	0
TREX1	-11.9004	3.6144	0	0
PPP2R3B	-11.8807	3.59491	0	0
NPIPA9	-11.7181	3.69243	0	0
OVCA2	-11.6564	3.37128	0	0
FAM156B	-11.531	3.24647	0	0
DHRSX	-11.5301	3.24662	0	0
SNORA12	11.4627	2.69041	0	0
SLX1A-SULT1A3	-11.3718	3.91166	0	0
PLCXD1	-11.3537	3.07126	0	0
SNORD13	11.3243	0.966443	0	0
AC026464.4	-11.2933	3.672	0	0
RN7SL674P	11.2785	1.45851	0	0
SLX1A	-11.1801	4.80137	0	0
AC240565.2	-11.1515	6.06912	0	0
RNU4-1	11.1027	4.13339	0	0
SLX1B-SULT1A4	-11.0944	2.81349	0	0
MT-TT	11.0855	0.421203	0	0
SNORA49	11.0797	1.03722	0	0
RN7SL396P	11.0694	0.671227	0	0
SNORA74A	11.0333	0.821643	0	0
ISY1-RAB43	-10.942	4.69927	0	0
RNU4-2	10.8481	6.10622	0	0
AC138969.1	-10.7815	4.13848	0	0
SNORA23	10.7209	2.01121	0	0
RN7SL752P	10.6722	0.353788	0	0
EIF3CL	-10.668	4.61197	0	0
NICN1	-10.6592	2.37792	0	0
SNORA79B	10.6532	0.945321	0	0
ARPIN-AP3S2	-10.6432	3.9235	0	0
HIST1H4F	10.563	1.32046	0	0
INO80B-WBP1	-10.54	2.73703	0	0
RN7SKP71	10.5217	0.679978	0	0
NPIPB5	-10.329	6.0605	0	0
RNU6ATAC	10.2224	0.0438818	0	0
SCARNA22	10.2067	0.0903738	0	0
MT-TP	10.1766	-0.446522	0	0
CD99P1	-10.1752	1.90775	0	0
AC007068.1	-10.1589	1.88801	0	0
SFT2D3	10.0967	-0.523711	0	0
GIMAP1-GIMAP5	-9.99479	3.88125	0	0
SNORA22	9.94747	-0.269064	0	0
SNORA53	9.93801	3.38055	0	0
SNORA74B	9.8835	1.11811	0	0
AC132812.1	-9.80965	3.5034	0	0
SLX1B	-9.77263	3.52248	0	0
MT-TQ	9.75067	-0.837632	0	0
RN7SKP255	9.72033	0.0511511	0	0
SNORD15B	9.70979	0.797478	0	0
SNORA80B	9.66858	-0.660764	0	0
AL354977.2	9.64768	-0.0769513	0	0
RN7SL128P	9.64454	0.415876	0	0
HIST1H4L	9.6339	0.73289	0	0
SNORA38	9.61952	-0.545307	0	0
RN7SL665P	9.58305	-0.991174	0	0
RNU5E-1	9.5337	-0.0177547	0	0
RN7SL151P	9.51016	-0.944116	0	0
PLSCR3	-9.49067	4.50511	0	0
SNORA28	9.46581	-1.01831	0	0
AL138963.4	9.43045	1.001	0	0
RN7SL546P	9.42661	-1.00721	0	0
RN7SL147P	9.35917	-1.19124	0	0
LINC01001	-9.24068	8.07916	0	0
SNORA5C	9.21166	-0.65623	0	0
SNORA20	9.18517	-0.650388	0	0
RNU1-11P	9.18073	-1.23932	0	0
RN7SL736P	9.16877	-1.22949	0	0
HIST1H3F	9.16653	1.55626	0	0
RN7SL296P	9.12461	-1.37355	0	0
MT-TL1	9.09658	-1.17747	0	0
RN7SL732P	9.07086	-1.33617	0	0
SNORA47	9.06705	-0.870596	0	0
MT-TM	9.05617	-1.40229	0	0
SNORA46	9.04983	-1.263	0	0
SNORA74D	9.02787	-1.48991	0	0
SNORD94	9.00835	0.450086	0	0
SNORA37	8.99219	-0.754016	0	0
DPY19L1P2	8.97696	-1.31786	0	0
RASA4	-8.9683	3.90442	0	0
AC051619.8	8.94279	-1.40784	0	0
TMSB4XP8	8.88932	2.15461	0	0
SCARNA1	8.86081	-1.3339	0	0
RN7SKP9	8.77657	-0.441338	0	0
AC011462.1	-8.73172	3.78422	0	0
AC245884.12	8.70101	-1.68704	0	0
RN7SL664P	8.66815	-1.76179	0	0
RNU4ATAC	8.64851	-1.68407	0	0
ANKRD36BP2	8.59097	4.95509	0	0
SNORA80A	8.52415	-1.20794	0	0
CD68	-8.51529	7.72503	0	0
SCARNA3	8.45434	-1.77363	0	0
RNU6-2	8.44862	-1.75885	0	0
AD000671.2	-8.44696	1.73542	0	0
MT-TS2	8.3918	-1.94811	0	0
AL359644.1	8.38287	-1.29868	0	0
RN7SKP48	8.36384	-2.00059	0	0
LAT	-8.33227	4.75656	0	0
PIK3R2	-8.31422	3.21125	0	0
CD46P1	8.28557	-0.0733284	0	0
RN7SL753P	8.22804	-1.8489	0	0
RN7SL767P	8.22205	-0.292528	0	0
AC069281.2	-8.2134	6.32231	0	0
ARL6IP4	-8.18418	5.7309	0	0
AL138478.1	-8.16121	2.28876	0	0
RNASEK	-8.14138	7.48662	0	0
AC092802.3	8.09602	-1.90251	0	0
ATP6V0C	-8.07985	8.20643	0	0
SNORA38B	8.0675	-2.01627	0	0
RN7SL786P	8.04694	-2.27551	0	0
IFI30	-8.04608	9.21201	0	0
HNRNPUL2-BSCL2	-8.04381	4.94472	0	0
TEN1	-8.02739	2.56572	0	0
SNORA71C	7.92359	-1.60965	0	0
SNORA80D	7.91623	-2.22427	0	0
SPNS1	-7.91202	4.2496	0	0
HIST1H2AB	7.90354	0.343625	0	0
RN7SL321P	7.87566	-2.36964	0	0
SNORD89	7.87541	-0.171647	0	0
RN7SL144P	7.85188	-2.30442	0	0
AC018638.8	7.84939	-2.42846	0	0
MIR3945	7.845	-2.41507	0	0
CCDC175	7.84429	-1.68016	0	0
RNU5F-1	7.83917	-2.20387	0	0
HIST1H4A	7.82019	-0.164878	0	0
SNORA63D	7.80923	-2.30119	0	0
RN7SL381P	7.80873	0.0969343	0	0
HIST2H2AB	7.80007	1.51783	0	0
SNORA5A	7.77387	-1.58404	0	0
NEIL3	7.77149	3.95262	0	0
RN7SL230P	7.76303	-1.73568	0	0
SNORD12C	7.74886	-2.49745	0	0
RN7SL33P	7.73569	-2.49532	0	0
RN7SL8P	7.70392	-2.13301	0	0
RN7SL555P	7.68422	-2.32728	0	0
HIST1H3J	7.68375	0.563014	0	0
NPIPB12	-7.67878	4.62996	0	0
FAM156A	-7.67866	2.99377	0	0
HIST1H4E	7.67801	2.94079	0	0
AC073529.1	7.66919	-0.1398	0	0
RN7SL617P	7.64754	-2.27586	0	0
SNORD12B	7.63137	-2.38932	0	0
HIST1H2AH	7.62897	0.995874	0	0
TRGJP2	7.62301	-2.56658	0	0
RNU6-9	7.56798	-2.4503	0	0
EIF3C	-7.56451	6.32459	0	0
AC084082.1	7.56107	-1.08252	0	0
SNORA2A	7.52698	-2.42353	0	0
RN7SL88P	7.49944	-2.59927	0	0
BORCS8-MEF2B	-7.4722	3.45392	0	0
SNORA22C	7.46524	-2.64602	0	0
AC125494.1	-7.40757	2.865	0	0
RN7SKP180	7.40077	-2.55614	0	0
RN7SL471P	7.36671	-2.15639	0	0
C17orf49	-7.3468	4.62894	0	0
MT-TV	7.32858	-2.73523	0	0
RN7SKP80	7.30765	-0.408845	0	0
VTRNA1-1	7.28253	-2.80735	0	0
RN7SL494P	7.27792	-2.19862	0	0
SNORA65	7.26619	-2.28666	0	0
RNU7-45P	7.25382	-2.82355	0	0
SNORA26	7.2126	-2.45638	0	0
HIST1H3I	7.20202	0.666681	0	0
CRPPA	7.17595	1.62453	0	0
AC005730.1	7.1558	-2.37645	0	0
MIR3671	7.13482	-2.88237	0	0
AL603840.1	7.12267	-2.24643	0	0
AL583722.2	-7.11758	2.25102	0	0
AC005253.1	-7.10995	1.70435	0	0
GTF2IP1	-7.10789	6.08712	0	0
AC004053.1	7.09877	-2.89671	0	0
AL732366.1	7.08533	-2.91867	0	0
EIF4A1	-7.06418	7.91276	0	0
MORC1	7.05391	-1.27975	0	0
SNORD8	7.02081	-2.86508	0	0
MT-TS1	7.00805	-2.60902	0	0
WASH5P	-6.99836	4.81282	0	0
MT-TC	6.99767	-2.82504	0	0
SNORD9	6.98534	-2.98382	0	0
RN7SKP79	6.95281	-2.97586	0	0
NPIPA1	-6.95161	4.20149	0	0
MT-TH	6.9513	-2.99044	0	0
MT-TA	6.94266	-2.4429	0	0
AC106886.5	-6.90898	4.5652	0	0
SNORD46	6.89603	-2.9844	0	0
RNU5D-1	6.88482	-3.00321	0	0
AL365273.1	6.88201	-2.68595	0	0
U2AF1	-6.86291	5.91533	0	0
SNORA14B	6.86141	-2.8257	0	0
SCARNA18	6.84617	-2.9979	0	0
SNORA66	6.83755	-2.97098	0	0
AC112721.2	6.82258	-2.35788	0	0
C11orf98	-6.81464	3.37716	0	0
AMT	-6.78077	2.63137	0	0
SUGT1P1	6.76984	-2.94014	0	0
SNORA40B	6.75932	-3.08318	0	0
MIR7848	6.75549	-2.89949	0	0
SNORA80E	6.72378	-3.06414	0	0
POLR2F	-6.71816	2.78375	0	0
SGO1-AS1	6.69955	-2.45653	0	0
RNU6-36P	6.68686	-3.01432	0	0
AC108136.1	6.68533	-2.23036	0	0
MRPL38	-6.66727	3.77539	0	0
RANBP17	6.64701	0.71786	0	0
HDAC10	-6.6108	5.04886	0	0
NPIPB3	-6.59862	4.3779	0	0
SNORA33	6.59018	-2.81885	0	0
AL356124.1	6.58312	-2.27205	0	0
ARPC4-TTLL3	-6.53323	3.73054	0	0
SMILR	6.52861	-2.18358	0	0
AC008894.2	-6.52097	4.22986	0	0
LINC01151	6.50696	-1.41953	0	0
RNU6-5P	6.50287	-3.08734	0	0
AC092070.2	6.49281	1.47913	0	0
LINC02604	-6.48675	2.41668	0	0
DNAJC6	6.48585	4.25325	0	0
GUSBP11	-6.4846	5.41402	0	0
HIST1H4D	6.45912	1.61809	0	0
STAG3L5P-PVRIG2P-PILRB	-6.44036	5.14517	0	0
RPL23AP42	-6.42857	6.59677	0	0
GTF2H4	-6.40495	2.01738	0	0
ZNF730	6.39039	-1.95199	0	0
SNORA11F	6.37927	-3.1597	0	0
SKA3	6.35819	3.01779	0	0
AC027644.1	6.2813	-3.26098	0	0
TMEM262	-6.25414	1.82041	0	0
POLE2	6.2192	2.40381	0	0
MRPS24	-6.19693	3.17501	0	0
AC027601.2	-6.16259	1.68706	0	0
SNORA71B	6.11612	-1.62199	0	0
DDX39B	-6.11239	8.03295	0	0
GPS2	-6.11151	5.61473	0	0
CPT1B	-6.10758	4.49782	0	0
VAMP2	-6.08353	6.44498	0	0
APLF	6.01669	2.29517	0	0
ARHGDIA	-6.01303	7.91401	0	0
NDUFA7	-5.9791	2.66547	0	0
PKHD1L1	5.96274	3.11257	0	0
TEX9	5.94852	0.780659	0	0
FLACC1	5.85678	2.694	0	0
TPTE2P5	5.78165	-1.28981	0	0
EFCAB13	5.78059	1.87177	0	0
RIPOR1	-5.76912	5.28241	0	0
ATRIP	-5.74325	1.61194	0	0
AC018738.1	5.71621	-2.45572	0	0
AL669831.4	5.68326	-0.00742445	0	0
SNX15	-5.67839	3.27806	0	0
CCDC18	5.67663	3.38904	0	0
NUP62CL	5.66976	-0.70924	0	0
MBD6	-5.64236	7.23802	0	0
HIST1H2AI	5.62153	1.71749	0	0
POLR2J3	-5.59751	4.82144	0	0
WASH7P	-5.58123	3.3647	0	0
HIST1H2BO	5.57622	1.29766	0	0
AC006128.1	-5.57358	2.81899	0	0
LENG8	-5.51807	7.77771	0	0
AC026362.1	-5.50485	2.33236	0	0
CCDC7	5.50222	2.39712	0	0
AC012435.3	5.49934	-3.08374	0	0
IPO4	-5.49393	2.68209	0	0
BRIP1	5.45717	1.91086	0	0
HFM1	5.45075	-2.3302	0	0
HIST1H2BH	5.43308	1.90826	0	0
CHMP4A	-5.42576	4.5176	0	0
AC010327.6	-5.4014	2.38488	0	0
CHKB	-5.38626	5.34612	0	0
RAB27B	5.33786	4.15383	0	0
LINC02062	5.31471	-2.5127	0	0
PRAF2	-5.30728	3.95947	0	0
PRELID2	5.27245	0.322267	0	0
HIST1H3E	5.25406	-0.802958	0	0
HIST1H4H	5.24994	2.79931	0	0
LINC00598	5.23324	-2.19302	0	0
KIF20B	5.2214	3.00941	0	0
CDC42BPA	5.20581	3.1603	0	0
NME2	-5.18998	5.24517	0	0
SCAMP4	-5.17645	4.22015	0	0
AKR1E2	5.17516	0.640317	0	0
LINC02284	5.15154	-0.571217	0	0
VRK1	5.13852	4.68685	0	0
TAF1C	-5.10783	4.84659	0	0
AC139769.1	5.10638	-0.357432	0	0
SP2	-5.09579	4.42798	0	0
NDOR1	-5.0774	3.71666	0	0
GET4	-5.0679	4.3801	0	0
GUCY1A1	5.04537	1.99674	0	0
CRTC3-AS1	5.04512	-2.51148	0	0
NSUN5P1	-5.04225	4.48744	0	0
AC092747.2	5.03951	-2.56766	0	0
KIAA1586	5.03546	2.53725	0	0
BTBD8	5.02827	-1.32627	0	0
TNFSF12	-5.0126	4.00527	0	0
HIST1H2AG	5.01024	2.55855	0	0
UBE2Q2P2	5.00761	-1.94502	0	0
DENND1C	-4.9976	6.42889	0	0
Z68871.1	4.97342	-2.22924	0	0
FANCB	4.96732	0.770857	0	0
SRCAP	-4.9559	4.97759	0	0
CAMTA2	-4.94565	6.10342	0	0
KRTCAP2	-4.91917	4.39516	0	0
LTBP1	4.91869	3.85512	0	0
DDX47	-4.91026	3.05772	0	0
U2AF1L4	-4.90692	3.7904	0	0
FAM185BP	4.90067	-1.60386	0	0
CSNK2B	-4.89242	6.04257	0	0
ABCC4	4.89193	4.54749	0	0
CEP70	4.88924	1.42542	0	0
PDE5A	4.88902	4.0208	0	0
STON2	4.86704	2.51848	0	0
UBE2V1	-4.86533	5.64145	0	0
SWT1	4.85933	4.64477	0	0
CEP57L1	4.85035	2.07518	0	0
HIST4H4	4.84526	1.1358	0	0
CDK11A	-4.81955	4.98896	0	0
FIRRE	4.80278	-1.59058	0	0
SF3B4	-4.77435	5.18702	0	0
ZNF888	4.77221	-2.92116	0	0
DNAH14	4.75807	0.847301	0	0
TTLL3	-4.75677	6.48186	0	0
MPP6	4.75218	2.62622	0	0
MFAP3L	4.72197	3.30311	0	0
PDE3A	4.68751	0.670515	0	0
NHEJ1	-4.66989	2.14049	0	0
CNOT3	-4.65725	5.54046	0	0
STRADA	-4.65654	5.11172	0	0
ANKHD1	-4.6387	5.58846	0	0
AL513365.2	4.63423	-2.24818	0	0
AKAP7	4.63403	3.09507	0	0
MAN1A2	4.61622	5.24743	0	0
FANCL	4.61421	2.00115	0	0
DNA2	4.57601	2.44044	0	0
RAB23	4.55754	0.126258	0	0
MORC3	4.55404	6.61881	0	0
FBRSL1	-4.52827	4.80338	0	0
NEK1	4.52782	2.77732	0	0
SPECC1	4.52033	5.8214	0	0
DNM3	4.49803	2.33678	0	0
PCMTD1	4.48386	6.09364	0	0
CRTC2	-4.46367	6.29699	0	0
SGTA	-4.45892	4.73686	0	0
ZNF124	4.4252	1.79559	0	0
WASH2P	-4.42002	4.24242	0	0
NDUFV2	-4.38061	4.09652	0	0
RAVER1	-4.37322	4.79329	0	0
ATAD5	4.36437	2.08702	0	0
TXNDC16	4.3604	3.27762	0	0
LEPR	4.34913	2.46031	0	0
CCDC15	4.31477	0.963558	0	0
DLGAP4	-4.30793	5.0763	0	0
CC2D1A	-4.2996	4.37483	0	0
CNTLN	4.29077	2.85149	0	0
RBM34	-4.28298	2.59724	0	0
BARD1	4.27481	2.84586	0	0
KMT2B	-4.26285	6.04568	0	0
RBM4	-4.2581	5.55619	0	0
CLN3	-4.25202	5.43003	0	0
RTL8C	-4.22604	4.06361	0	0
DENND4A	4.20683	5.63916	0	0
CTDNEP1	-4.17872	6.57299	0	0
TBC1D31	4.17169	3.45184	0	0
RHOBTB3	4.16678	2.89111	0	0
SUCO	4.16209	4.769	0	0
SF1	-4.1529	7.74501	0	0
MYPOP	-4.1436	2.24971	0	0
TMEM94	-4.13027	4.62392	0	0
WBP1	-4.12694	4.2923	0	0
MED15	-4.11958	6.55132	0	0
RBL1	4.09534	3.2236	0	0
ZNF410	-4.09523	4.42006	0	0
CSPP1	4.09053	2.54866	0	0
GSK3A	-4.08771	6.06497	0	0
PTPN23	-4.07787	4.72989	0	0
FAM234A	-4.03331	4.02102	0	0
CCDC66	4.03033	3.55397	0	0
LARP1B	4.02832	2.78655	0	0
UGGT2	4.01991	1.41763	0	0
INO80B	-4.01447	3.23656	0	0
LSM12	-3.98878	4.16333	0	0
JAM3	3.95994	3.30623	0	0
ANKRD26	3.95002	1.15582	0	0
XRCC3	-3.93612	3.30653	0	0
CDYL	3.93413	4.5577	0	0
SLC35A4	-3.90645	5.15255	0	0
STAG3L3	-3.9048	2.76245	0	0
RTL8A	-3.88541	2.44627	0	0
CD226	3.88094	4.71446	0	0
TUT1	-3.87965	2.96443	0	0
SH2B1	-3.84191	4.6894	0	0
CEP192	3.80742	4.53886	0	0
LARP4	3.80724	3.3997	0	0
SCLT1	3.8005	5.05507	0	0
CSNK1G3	3.78714	3.94687	0	0
WRN	3.78612	2.27902	0	0
MTBP	3.78492	0.303264	0	0
CCNE2	3.77384	0.91523	0	0
SYVN1	-3.76686	4.6483	0	0
CHD9	3.7442	4.31041	0	0
ZNF91	3.74418	2.60218	0	0
RNF44	-3.73476	5.90553	0	0
VPS37C	-3.72611	3.68344	0	0
ARHGEF18	-3.72239	5.35388	0	0
UBAP2	3.71894	4.49314	0	0
RHBDD1	3.71387	4.37224	0	0
IFT74	3.70897	1.20718	0	0
DAXX	-3.69446	5.16377	0	0
CCDC91	3.6943	3.35915	0	0
STRN3	3.68592	3.92935	0	0
ARAF	-3.67621	6.12265	0	0
TAF6	-3.6727	4.10229	0	0
ANO6	3.6643	5.25144	0	0
ZNF644	3.66369	3.60698	0	0
WIZ	-3.635	3.83379	0	0
PRR14	-3.62893	5.7512	0	0
SCLY	-3.62199	2.02139	0	0
BET1L	-3.61993	5.00429	0	0
VPS13A	3.59919	4.10592	0	0
DLEU2	3.59083	3.28513	0	0
PRCC	-3.54427	4.70814	0	0
SSX2IP	3.53368	2.87829	0	0
OGFOD2	-3.53133	2.75558	0	0
SNRNP70	-3.52377	7.28254	0	0
ARHGAP5	3.50097	3.23534	0	0
MIB1	3.49967	4.28139	0	0
CCDC138	3.48085	0.343821	0	0
CRYBG3	3.4636	2.03988	0	0
AC006001.3	-3.46288	2.59548	0	0
ERBIN	3.45814	6.42415	0	0
ANKRD12	3.45417	5.44428	0	0
DCUN1D1	3.43921	5.35324	0	0
ALKBH6	-3.42713	2.53458	0	0
POM121C	-3.41784	4.81823	0	0
TTC4	-3.41457	2.15766	0	0
NRIP1	3.41237	3.59482	0	0
CHERP	-3.39946	3.78874	0	0
CLCN3	3.35456	4.58444	0	0
FEM1A	3.3497	2.94201	0	0
ZNF805	3.32142	0.238321	0	0
DMXL1	3.29928	3.96237	0	0
ZNF451	3.29612	4.50468	0	0
RO60	3.27588	4.59585	0	0
ZFAND4	3.26853	2.44813	0	0
RBM41	3.26096	1.44964	0	0
ITPR2	3.25064	4.85141	0	0
ZNF569	3.22808	0.646343	0	0
SUZ12P1	3.22648	2.07935	0	0
OPA1	3.22238	4.6331	0	0
KCTD13	-3.21883	3.30182	0	0
CDC27	3.20386	5.00177	0	0
ATAD2B	3.20326	4.10793	0	0
CEP162	3.19844	2.69817	0	0
ZNF236	3.1975	2.64296	0	0
FBXO46	-3.1975	3.4016	0	0
MED13	3.19209	5.79067	0	0
ARHGAP18	3.19188	3.95408	0	0
ROCK2	3.18647	3.94947	0	0
ZC3H18	-3.18358	4.95058	0	0
CEP350	3.18348	5.60238	0	0
CEP295	3.16112	3.13239	0	0
BRWD1	3.10297	4.90291	0	0
GOLGA4	3.10135	4.47846	0	0
BIRC6	3.09761	5.74026	0	0
TRPM7	3.09236	4.27105	0	0
HECTD1	3.08903	5.23773	0	0
FER	3.07635	1.61313	0	0
SMARCA5	3.06849	5.28875	0	0
PIAS3	-3.06257	3.28582	0	0
DVL3	-3.05318	5.36294	0	0
VPS50	3.05184	3.14147	0	0
MINDY3	3.03487	3.08817	0	0
ZNF335	-3.03273	5.0007	0	0
PLA2G12A	3.03082	2.72458	0	0
PTCD1	-3.02337	2.57424	0	0
ATP7A	3.01381	4.10225	0	0
FBXW7	3.00717	4.7058	0	0
RBBP8	3.00666	2.77417	0	0
MGA	2.98467	3.96914	0	0
KRIT1	2.98428	3.15565	0	0
RIF1	2.97	4.16901	0	0
TAOK1	2.93128	5.74059	0	0
FRYL	2.9306	5.086	0	0
KIF2A	2.92787	4.13097	0	0
LNPEP	2.90746	5.74817	0	0
CNST	2.89479	4.06853	0	0
SMARCD1	-2.89388	4.50015	0	0
USP33	2.87066	5.00905	0	0
INAFM2	2.8664	1.75901	0	0
RMND5A	2.86536	5.92452	0	0
UBXN2A	2.84408	2.2557	0	0
ZC3H6	2.8406	3.28496	0	0
TRIP11	2.83818	3.67523	0	0
ZYG11B	2.83678	4.23585	0	0
DCUN1D4	2.82011	2.80744	0	0
ZNF638	2.81906	5.54954	0	0
COPS7B	-2.79624	3.43795	0	0
MTRF1	2.73363	2.24331	0	0
DIABLO	-2.71911	3.50762	0	0
LIMS1	2.70044	5.8014	0	0
MKLN1	2.6996	5.3771	0	0
GGA3	-2.69557	5.53284	0	0
NISCH	-2.69284	6.02962	0	0
HERC1	2.67839	6.19589	0	0
MYCBP2	2.67801	5.32131	0	0
RUFY2	2.67312	2.06976	0	0
NEMF	2.67257	4.28646	0	0
PTPN11	2.67242	4.4362	0	0
VPS13B	2.66347	5.5301	0	0
FAM13B	2.66308	4.86653	0	0
ZNF79	2.65038	1.86878	0	0
ERCC6	2.642	2.61969	0	0
RARS	2.64145	3.9827	0	0
MAN2A1	2.63763	4.64015	0	0
LIN7C	2.62804	3.07101	0	0
RSF1	2.55358	4.60737	0	0
SETX	2.54715	6.64054	0	0
NUP54	2.53972	3.05676	0	0
PBRM1	2.53239	4.43567	0	0
RSRC1	2.53089	2.92055	0	0
SGMS1	2.523	3.66629	0	0
PABPN1	-2.50407	6.07137	0	0
SETDB2	2.46331	2.97416	0	0
USP25	2.45979	5.02226	0	0
PIGN	2.45364	2.63906	0	0
UBR3	2.45162	4.1811	0	0
WAPL	2.44896	5.4731	0	0
IFT88	2.44038	1.55891	0	0
ZMYND8	2.43229	4.11555	0	0
FBXW11	2.42513	3.97559	0	0
SLC38A9	2.41529	2.25759	0	0
RC3H2	2.39586	4.76372	0	0
DHX29	2.3762	3.57276	0	0
LINS1	2.36673	3.6783	0	0
RABGAP1L	2.36229	5.20026	0	0
SCFD1	2.35256	4.44338	0	0
PCM1	2.32549	5.40593	0	0
ZCCHC7	2.31066	3.43038	0	0
LZIC	2.30532	3.14098	0	0
AQR	2.14967	4.3936	0	0
KCTD20	2.13604	5.85476	0	0
SDCCAG8	2.12868	3.0436	0	0
SMAD2	2.09626	5.35752	0	0
UBQLN1	2.08266	6.15612	0	0
UGGT1	2.05089	5.445	0	0
SETD3	1.91929	4.9749	0	0
CSDE1	1.85965	7.86634	0	0
CDV3	1.75991	6.44758	0	0
LRCH3	1.72864	4.35183	0	0
USP34	2.27413	5.99375	9.88131291682493e-324	4.0019317313141e-322
SPPL2B	-4.09691	4.6868	8.89318162514244e-323	3.61656052755792e-321
GUCY1B1	4.13814	2.32209	1.18575755001899e-322	4.81714004695215e-321
REXO1	-3.53565	4.12955	1.28457067918724e-322	5.20745190716674e-321
RAB3GAP2	2.72237	4.28949	1.58101006669199e-322	6.39815011364414e-321
POLM	-3.28187	4.48215	1.79839895086214e-321	7.26523532209553e-320
GNL3L	2.44804	2.71214	2.33198984837068e-321	9.40453956858813e-320
SNORA3B	6.2152	-2.76531	2.36163378712116e-321	9.50779928856895e-320
TASOR	2.99022	5.27918	4.22920192840107e-321	1.69973404138764e-319
KXD1	-2.24159	5.38384	5.21733322008356e-321	2.09325732830019e-319
ZNF141	2.3496	1.45646	1.10769517797607e-320	4.43666009308981e-319
CLASRP	-3.64839	5.45529	1.25986739689518e-320	5.03754273156193e-319
RNU6-3P	6.28173	-3.19786	4.64965179301197e-320	1.85598724254139e-318
CEP135	3.07782	2.97667	4.66496782803305e-320	1.85893681444707e-318
RAB11B	-3.498	5.94271	2.06489796022891e-319	8.21444412219865e-318
RN7SL709P	6.72892	-2.77282	3.3010502061237e-319	1.31098046422004e-317
SCARNA8	6.12908	-3.23819	5.12617810842585e-319	2.03237361876318e-317
KDELR1	-4.00297	5.0043	6.99438853504536e-319	2.76838617576676e-317
RN7SL564P	7.16764	-2.86697	7.78217620733923e-319	3.07500776216665e-317
TJAP1	-3.05529	3.67038	1.33845347852269e-318	5.27980535067196e-317
FAAP100	-3.5665	4.36483	1.56708729679218e-318	6.17132655190101e-317
XPR1	1.87525	3.67588	3.05740667353355e-318	1.20201660813829e-316
LYST	2.69314	7.41644	3.36984390665064e-318	1.32263557161856e-316
LTN1	3.05901	3.93277	1.18432179525218e-317	4.64060382061999e-316
PANK3	3.03076	4.508	1.41165523274182e-317	5.52216001421181e-316
KDM5A	1.86057	6.07322	6.87001936628033e-317	2.68296546667144e-315
LCORL	2.61149	2.33395	1.32789381347412e-316	5.17724180871138e-315
LYPLAL1-DT	5.3925	-2.30501	1.78965260554694e-316	6.96599275433597e-315
AP001636.1	6.32834	-2.99577	9.1413025288349e-316	3.55224357066993e-314
CORO7	-4.13064	6.87946	2.131296657775e-315	8.2683741907707e-314
AKAP9	2.90394	4.75215	4.70464324601275e-315	1.82215646250752e-313
SCARNA9	5.89537	2.42344	1.34577066188305e-314	5.20372046209803e-313
REV3L	2.75354	3.31016	2.12028028140781e-314	8.18504909293005e-313
KIDINS220	2.98419	5.70003	3.29965217722148e-314	1.2716935345092e-312
RTEL1	-5.47323	2.8807	5.79602139171258e-314	2.23013800139199e-312
RN7SL3	9.42494	4.08456	6.05152327094058e-313	2.3246367052743e-311
WASH3P	-4.12007	4.53468	2.19904576437798e-312	8.43362796335205e-311
USF2	-2.6601	6.72801	2.42918150648988e-312	9.30103085462045e-311
SCAF1	-4.40324	4.90203	3.41945926570869e-312	1.30713564210826e-310
VRK2	2.7413	3.22539	4.47280136121538e-312	1.70701009348106e-310
AC011511.4	-10.5667	3.40522	1.11541516047611e-311	4.24998526485955e-310
HLA-J	4.68119	-0.0137927	1.53762778870584e-311	5.84921585554536e-310
AC084290.1	6.20665	-2.40026	2.68760854205793e-311	0
RN7SL2	7.79056	12.9677	2.69721269150259e-311	0
PTPRA	1.65755	5.39967	3.17045898018874e-311	0
HAUS7	-4.18259	2.6775	1.5182049149904e-310	0
BRCA2	3.48543	1.74611	1.96099946230195e-310	0
CAVIN2	4.62256	5.43822	4.64687086347634e-310	0
ZBTB20	4.86488	1.79659	5.26030896011889e-310	0
ZMIZ2	-4.83811	5.7354	9.63475230493199e-310	3.6182e-308
UBR1	2.53883	3.89596	0	3.86422e-308
UBE3A	2.70228	4.02937	0	4.7059e-308
SNHG25	5.0178	-2.09602	0	4.72209e-308
MRPL53	-4.30206	3.35372	0	1.09347e-307
ASB6	-2.33537	4.02897	0	1.20001e-307
EPS15	2.13703	5.78191	0	1.30116e-307
AL135999.1	-4.53328	3.25372	0	3.55853e-307
UBE2Q2P1	3.8047	-1.15656	0	4.88537e-307
CUL5	2.75479	3.12674	0	6.75918e-307
STIL	5.90847	3.41668	2.33164e-308	8.61824e-307
ZNF444	-3.59521	3.32923	3.35307e-308	1.23742e-306
ESCO1	2.66783	3.22514	2.45961e-307	9.06273e-306
ARFGAP1	-2.94531	5.77152	3.91904e-307	1.44175e-305
ANKHD1-EIF4EBP3	-4.73866	4.65704	5.2759e-307	1.93788e-305
RNU6-917P	6.50652	-3.18837	1.40538e-306	5.154e-305
NBAS	2.67064	4.31177	4.94445e-306	1.81047e-304
SULT1A4	-12.0012	3.96762	8.13861e-306	2.97541e-304
ERCC6L2	3.24059	2.97822	1.12366e-305	4.10163e-304
WDR24	-3.23463	2.50945	1.26018e-305	4.5928e-304
PLA2G4B	-6.75889	3.6713	1.98493e-305	7.22299e-304
ERVK3-1	-3.09315	4.15563	2.106e-305	7.65168e-304
RABL2B	-4.52723	3.06975	2.9839e-305	1.08246e-303
SENP3	-2.24033	3.56482	5.64858e-305	2.04595e-303
PGAM1	-3.82975	7.686	1.34935e-304	4.87991e-303
ZNF720	2.5237	1.74646	3.79749e-304	1.37124e-302
TPR	2.15915	6.28498	8.00588e-304	2.88642e-302
EPB41	3.83259	8.5306	1.15389e-303	4.15382e-302
CDK8	2.74417	2.48099	1.90146e-303	6.83447e-302
C21orf91	2.74253	3.64144	3.83024e-303	1.37461e-301
RN7SL181P	5.56779	-2.85113	4.10007e-303	1.4692e-301
AC092651.2	6.39811	-3.0446	4.29081e-303	1.53521e-301
RFC1	1.82772	3.88291	5.09073e-303	1.81864e-301
AC022400.5	-5.77544	2.88448	9.95849e-303	3.55222e-301
C19orf54	-3.76622	2.51563	1.21439e-302	4.3252e-301
TOM1L2	-3.05709	4.23767	1.97023e-302	7.00657e-301
SLAIN2	1.91645	4.53485	3.70032e-302	1.31392e-300
SRRM2	-4.14041	8.9883	8.91642e-302	3.16129e-300
BDP1	3.53321	3.7559	1.07163e-301	3.79369e-300
CRTC1	-4.1306	3.06594	4.24551e-301	1.5007e-299
NPAT	2.68047	3.85129	4.41483e-301	1.5582e-299
USP6NL	2.5827	2.81863	9.77159e-301	3.44368e-299
RN7SL408P	7.16586	-2.86989	1.31056e-300	4.61171e-299
PCBP2	-3.2667	8.32465	6.40285e-300	2.24972e-298
ATE1	2.58623	3.15894	1.06196e-299	3.72576e-298
DBNDD2	-5.1694	2.53443	2.18634e-299	7.65903e-298
LIN9	3.87013	0.725996	2.49754e-299	8.73617e-298
ZMYM4	2.04922	3.56986	1.57989e-298	5.51809e-297
TAF2	2.45478	3.36541	2.84772e-298	9.93148e-297
DDX6	2.18854	6.73717	2.93713e-298	1.02281e-296
PCNX3	-3.24477	5.4036	3.25157e-298	1.13063e-296
ZGPAT	-2.99907	4.57261	3.47849e-298	1.20775e-296
SZT2	-2.58798	5.22124	6.54741e-298	2.26993e-296
AL355073.1	6.3814	-2.28471	2.18035e-297	7.54792e-296
TRIM3	-3.03436	2.47841	3.3122e-297	1.14493e-295
SRFBP1	2.96778	1.09846	3.63934e-297	1.25616e-295
OIP5-AS1	2.0647	5.59399	4.04351e-297	1.39362e-295
BTBD2	-3.57878	5.25165	4.73583e-297	1.62983e-295
CENPK	4.85066	2.23193	6.21461e-297	2.13562e-295
ZNF271P	2.43468	3.36699	6.90979e-297	2.37105e-295
LCOR	3.28769	4.46335	7.7671e-297	2.66134e-295
GABARAP	-5.02176	8.90133	9.50037e-297	3.25048e-295
HIST1H3G	6.38374	1.15491	9.65906e-297	3.29997e-295
NSUN3	3.43154	3.83669	1.01934e-296	3.47745e-295
RAD9A	-4.06865	3.72323	1.07638e-296	3.66674e-295
AC103810.3	6.49047	-3.20395	2.09236e-296	7.11737e-295
AL445363.3	-10.2703	2.47048	4.47111e-296	1.51869e-294
MEF2C-AS1	3.58197	-0.84467	5.11196e-296	1.73386e-294
SNORA2B	6.31019	-3.23446	6.78256e-296	2.29717e-294
CCDC130	-2.97483	4.65551	1.33126e-295	4.50231e-294
DCAF15	-2.94042	4.78805	1.63576e-295	5.52417e-294
ATRX	2.8031	5.06365	2.39125e-295	8.06394e-294
BOLA2-SMG1P6	-5.37457	1.95484	2.86515e-295	9.6482e-294
BLOC1S6	2.76342	4.50333	5.09021e-295	1.71164e-293
RN7SKP162	7.84261	-2.42362	1.83557e-294	6.16346e-293
TRIM24	2.06733	3.15034	3.43046e-294	1.15023e-292
RN7SL107P	6.74687	-3.10141	3.97858e-294	1.33211e-292
TEX261	-2.86571	4.60377	4.92899e-294	1.64798e-292
LINC02757	5.93454	-2.08086	1.7818e-293	5.94887e-292
WASH9P	-4.03551	4.33599	1.89979e-293	6.33381e-292
KLHL11	4.31214	-0.097106	2.07425e-293	6.90563e-292
ATMIN	1.97562	3.60236	3.14245e-293	1.04471e-291
AFTPH	1.90044	5.54177	7.64513e-293	2.53803e-291
SLF1	3.37067	3.53842	7.92152e-293	2.62607e-291
RUSC1-AS1	-3.3309	1.52609	8.78385e-293	2.90784e-291
TOGARAM1	2.98097	1.76558	1.24502e-292	4.11576e-291
MMD	3.51937	3.97279	2.22615e-292	7.34879e-291
TMEM35B	-4.18375	2.7805	2.95111e-292	9.7283e-291
GAPVD1	1.96775	5.40164	3.22267e-292	1.06086e-290
MTG1	-4.58673	3.18639	6.49031e-292	2.13353e-290
TOR2A	-4.37764	4.00856	7.01332e-292	2.30223e-290
CREB1	2.18135	5.06604	1.49512e-291	4.9011e-290
UBQLN4	-4.08293	3.32593	2.02719e-291	6.63602e-290
PLCL2	2.24838	5.61676	3.89465e-291	1.27314e-289
AC008264.2	-6.52728	2.76792	4.37261e-291	1.42739e-289
PHKB	2.00539	4.79402	7.76493e-291	2.53126e-289
ATF2	2.66566	4.29663	8.77363e-291	2.85611e-289
VMA21	1.86639	3.20713	5.77581e-290	1.87762e-288
FBXL4	2.93071	3.79834	6.23022e-290	2.02254e-288
AL121845.3	-5.63457	2.99009	7.44344e-290	2.41305e-288
SNORD67	6.69386	-3.13688	7.59943e-290	2.46022e-288
HIST1H2AK	5.61834	-0.471966	1.5474e-289	5.00263e-288
MIS18BP1	3.11465	4.36844	2.58607e-289	8.34906e-288
URM1	-3.34692	4.21408	3.3892e-289	1.09269e-287
BICRA	-4.04264	3.32363	1.17972e-288	3.79823e-287
IRF9	-4.39449	6.15773	1.24546e-288	4.00441e-287
HELLPAR	4.10939	-0.238124	1.33509e-288	4.28671e-287
AFF2	5.30474	3.75469	1.65932e-288	5.32048e-287
RFX1	-3.98371	3.91228	1.6865e-288	5.40026e-287
ZNF770	3.94594	4.02414	5.54175e-288	1.77208e-286
TCP11L2	3.41572	5.61719	1.26517e-287	4.04011e-286
PARP6	-3.06507	5.18639	1.2797e-287	4.08096e-286
SELENON	-3.65061	3.98151	1.85058e-287	5.89348e-286
SNORD3C	6.21389	-2.36763	1.8875e-287	6.00291e-286
CCDC186	3.04967	4.4638	2.73731e-287	8.69384e-286
CS	-2.53673	5.4841	3.21551e-287	1.01988e-285
AARSD1	-5.34188	2.21154	6.03561e-287	1.91176e-285
AC005523.2	-6.73342	3.2289	9.37242e-287	2.96469e-285
PARG	2.28438	2.97133	2.75461e-286	8.70167e-285
PIP5K1C	-2.95919	4.53237	5.30783e-286	1.67446e-284
ANGPT1	4.34638	0.886711	1.59334e-285	5.01977e-284
ATP13A1	-3.98982	5.43985	3.13148e-285	9.8524e-284
ATXN2L	-4.72357	6.03847	3.63906e-285	1.1434e-283
POLR2J4	-4.7633	2.32112	4.06255e-285	1.27476e-283
C2CD2L	-2.77222	4.26152	1.47584e-284	4.62476e-283
MEMO1	-2.85155	3.67313	2.08511e-284	6.52528e-283
MAP4K5	3.14802	3.62389	3.36685e-284	1.05224e-282
PPP6R3	2.02313	5.79317	5.00964e-284	1.56358e-282
AC016026.1	-9.03393	2.22813	5.20345e-284	1.62192e-282
AAAS	-3.17051	3.71057	5.21397e-284	1.62304e-282
PDS5A	2.08646	4.97842	5.50276e-284	1.71067e-282
MAP2K4P1	4.27521	-1.67405	6.08456e-284	1.88903e-282
RN7SL394P	6.97197	-2.97639	1.52621e-283	4.73206e-282
RN7SL166P	6.11292	-3.14511	1.92342e-283	5.95575e-282
AL627309.6	-8.36073	7.37285	3.82786e-283	1.18371e-281
PHLPP2	4.13552	3.10089	5.13001e-283	1.58429e-281
DEPDC4	4.2367	-2.2785	5.5261e-283	1.70438e-281
RN7SL141P	6.03669	-3.01322	7.8207e-283	2.40892e-281
OSBPL8	3.72098	7.26688	1.10998e-282	3.41446e-281
ZNF430	3.09279	2.35246	1.39039e-282	4.27146e-281
NEK4	2.32092	2.83885	1.87965e-282	5.76696e-281
JMJD7	-5.66217	1.3308	1.97102e-282	6.03941e-281
DAZAP2P1	5.84867	-2.5055	3.00478e-282	9.19493e-281
RN7SL521P	6.44843	-1.50342	4.70316e-282	1.43734e-280
CASP8AP2	3.57902	2.9719	6.75546e-282	2.06187e-280
LINC00674	3.10661	-0.967549	1.0314e-281	3.14389e-280
IL24	-8.79777	2.63445	1.24205e-281	3.78108e-280
TBC1D17	-3.46264	5.05651	1.36199e-281	4.14085e-280
DENND4B	-2.68962	6.56764	1.9096e-281	5.79822e-280
AC020978.5	-7.56612	3.34149	3.46293e-281	1.05011e-279
SENP6	2.76074	5.30225	6.02041e-281	1.82329e-279
KIF14	5.88698	2.45674	6.55677e-281	1.98317e-279
RPP21	-3.68266	2.04475	1.00502e-280	3.03589e-279
TTC31	-2.41048	3.72535	1.15979e-280	3.49889e-279
CAPS2	3.41827	-0.552297	1.26552e-280	3.81298e-279
RAB3IP	2.50974	3.05677	2.43362e-280	7.32303e-279
KHSRP	-2.61586	4.81721	5.76852e-280	1.73358e-278
MED1	1.92339	3.63156	6.04086e-280	1.81311e-278
RNU6-4P	6.15122	-3.25689	6.12754e-280	1.83678e-278
AC008267.2	3.29242	-0.35273	6.18083e-280	1.85039e-278
LINC01347	-6.15766	3.18235	8.08888e-280	2.41852e-278
KIAA1109	3.20933	5.91037	1.00239e-279	2.99327e-278
RNF217-AS1	4.86468	-2.64727	1.41518e-279	4.22056e-278
TWSG1	3.04748	1.94316	1.49469e-279	4.45203e-278
RELL1	3.28244	3.05297	2.29844e-279	6.83734e-278
AC093010.3	-8.93006	0.688152	3.76263e-279	1.11788e-277
UPF2	2.03174	4.83949	4.0686e-279	1.20726e-277
ACER2	4.56534	-0.639788	7.222e-279	2.14025e-277
TEPSIN	-3.29029	5.50522	1.16763e-278	3.45591e-277
EML3	-3.04301	5.64215	1.46694e-278	4.33634e-277
AC018638.4	-6.37941	3.98697	1.9209e-278	5.67114e-277
ZNF414	-5.02689	2.64036	2.6027e-278	7.67437e-277
SOX6	5.68693	4.36617	8.26166e-278	2.43299e-276
CCDC144CP	5.51544	-0.621291	3.47362e-277	1.02167e-275
ATF6B	-2.45393	5.76238	4.66169e-277	1.36939e-275
RN7SL277P	6.27855	-2.97956	5.17836e-277	1.51927e-275
GOLIM4	2.91344	1.93687	7.22321e-277	2.11656e-275
CHMP1B2P	5.27324	-2.32257	9.74021e-277	2.85053e-275
WBP11	-3.67498	4.40166	2.10207e-276	6.14417e-275
SLC9C1	5.95505	-2.97409	2.74975e-276	8.02728e-275
AP4E1	2.30492	2.67946	3.63876e-276	1.06094e-274
RN7SL220P	6.23215	-2.87311	8.72649e-276	2.54119e-274
SNORA7B	8.90277	0.15718	9.75976e-276	2.83855e-274
ARHGAP6	3.56322	1.55026	1.21469e-275	3.52848e-274
FHOD1	-3.38163	5.35075	3.66209e-275	1.06246e-273
RN7SL448P	6.53981	-2.86905	4.21783e-275	1.22218e-273
ZNF525	3.34606	1.67545	4.53143e-275	1.31143e-273
SNORA13	6.60303	-3.08147	4.79708e-275	1.3866e-273
AL161787.1	4.97692	-3.02993	5.7952e-275	1.67305e-273
EVI5	3.10848	3.01303	5.94291e-275	1.71359e-273
P2RY12	4.68486	1.55641	7.04982e-275	2.03026e-273
NUP35	2.9133	0.851445	1.87961e-274	5.4064e-273
LNPK	3.42438	4.89442	2.33506e-274	6.70822e-273
GLI4	-4.22765	3.10301	3.03517e-274	8.70886e-273
FAM193B	-3.95313	6.61817	4.18552e-274	1.19949e-272
MINK1	-3.39494	5.84922	4.84222e-274	1.386e-272
PLEKHM3	2.83299	2.25784	5.62934e-274	1.60933e-272
AC020703.1	5.83169	-1.50041	5.69223e-274	1.62533e-272
RN7SL359P	6.56683	-3.19453	1.66578e-273	4.7506e-272
HBS1L	2.3735	3.7889	2.02443e-273	5.76643e-272
CARNMT1	3.25789	1.95529	2.0518e-273	5.8373e-272
FAM126A	2.53069	3.12798	2.90786e-273	8.26277e-272
HSF1	-3.85676	5.62043	3.78221e-273	1.07342e-271
AP000892.4	-7.19199	3.16163	4.82477e-273	1.36766e-271
HIST1H2BN	3.66259	1.39283	5.6126e-273	1.58906e-271
DLG1	2.16327	3.40274	6.47783e-273	1.83182e-271
RN7SKP55	7.54471	-2.50342	7.07331e-273	1.9978e-271
ZNF484	3.06801	1.34641	1.64107e-272	4.62952e-271
CPSF7	-3.77774	5.87338	2.33125e-272	6.56863e-271
AC068831.4	-7.20245	4.30927	3.20095e-272	9.00832e-271
LINC02615	4.01016	-0.530825	4.25198e-272	1.19519e-270
DNAJC13	2.66046	5.11425	4.42402e-272	1.24206e-270
PDGFA	3.77955	0.652598	5.00768e-272	1.40425e-270
KAT2B	3.07808	6.15267	1.64192e-271	4.59874e-270
IDE	1.96685	3.35636	2.65297e-271	7.42168e-270
NAB1	2.52747	3.73284	2.71792e-271	7.59431e-270
SH3BGRL2	4.35036	4.75947	7.24013e-271	2.02061e-269
AC090498.1	-8.90875	6.30566	1.3147e-270	3.66476e-269
ADAL	2.69716	0.73994	1.38015e-270	3.84264e-269
MMRN1	5.1447	3.98251	1.43326e-270	3.98579e-269
ACD	-3.63927	3.54449	2.05995e-270	5.7218e-269
HIST2H2AC	5.33055	3.66549	3.29409e-270	9.13895e-269
PRKG1	4.49414	0.0207337	4.24056e-270	1.17509e-268
SLC25A35	-4.0012	1.57124	4.46932e-270	1.23702e-268
RN7SL395P	7.29584	-2.46644	5.17499e-270	1.43065e-268
KLHL28	3.08343	3.33888	5.93008e-270	1.63747e-268
AC080112.3	-7.13409	2.53573	8.33797e-270	2.29965e-268
SCYL2	2.56723	5.26854	1.37258e-269	3.78119e-268
BOLA2B	-5.75413	1.73404	1.91607e-269	5.27222e-268
DCAF8	-2.04276	5.98572	2.06896e-269	5.68625e-268
RNU6-1016P	6.37366	-3.27734	4.83757e-269	1.32798e-267
ATAD2	3.63524	3.51305	7.08501e-269	1.94267e-267
LIN54	2.75457	3.81437	7.94445e-269	2.17578e-267
RN7SL597P	6.39231	-3.17651	8.5547e-269	2.34018e-267
RN7SL357P	6.85179	-2.98408	8.64089e-269	2.36101e-267
HIST1H2BE	5.55454	1.19155	1.27467e-268	3.47882e-267
REPIN1	-2.74584	4.66228	1.57385e-268	4.29035e-267
BAZ2B	3.00717	5.32972	2.94723e-268	8.02487e-267
NDST2	-5.9957	5.42731	3.39642e-268	9.23723e-267
PABPC1L	-3.74751	4.51497	4.50655e-268	1.22423e-266
CENPT	-4.33244	4.69509	5.41221e-268	1.46856e-266
LY6G5B	-5.97161	3.355	5.97144e-268	1.61843e-266
BRCA1	2.996	2.81168	8.36318e-268	2.26404e-266
THEGL	6.43855	-1.9279	1.09703e-267	2.96641e-266
USP45	3.05797	1.24102	1.2184e-267	3.29081e-266
RHOBTB1	4.10794	2.04108	1.32238e-267	3.56753e-266
RNVU1-15	5.67932	-3.21291	1.47934e-267	3.98642e-266
ARHGAP17	-2.82284	4.14196	1.49351e-267	4.01997e-266
E2F3-IT1	5.76849	-3.13501	2.27742e-267	6.12294e-266
LINC01002	-7.83275	8.6283	2.8872e-267	7.75347e-266
MSTO1	-3.65863	2.47523	5.27915e-267	1.41608e-265
FAM160B2	-4.40853	4.52432	5.59638e-267	1.49946e-265
SCARNA23	6.36931	-3.26429	8.49973e-267	2.27477e-265
PPARD	-3.82706	4.27972	2.01866e-266	5.39636e-265
CCNK	-2.98148	5.26285	2.82795e-266	7.55118e-265
PELP1	-4.63682	3.63302	3.16738e-266	8.4479e-265
BBS1	-3.97544	1.80098	3.31717e-266	8.83739e-265
MT-TY	6.96549	-2.62815	3.42509e-266	9.11454e-265
RNU6-638P	6.30917	-3.2929	4.2897e-266	1.14024e-264
PROSER3	-3.51884	2.0261	5.21973e-266	1.38589e-264
XIAP	2.68144	4.71278	9.83704e-266	2.60887e-264
ANKRD52	-2.95066	3.91544	1.9075e-265	5.05315e-264
BOLA2	-8.35181	1.08641	2.37538e-265	6.28551e-264
AC135983.2	3.58693	2.93424	3.30195e-265	8.72748e-264
C19orf47	-3.32232	2.66341	5.39457e-265	1.42425e-263
TMEM259	-3.36093	7.12146	1.3144e-264	3.46632e-263
STARD3	-2.2779	5.82914	1.38624e-264	3.65169e-263
EGLN2	-3.76025	7.23076	2.03368e-264	5.35116e-263
ZNF492	4.64307	-2.03706	2.59009e-264	6.80762e-263
KAT2A	-4.51969	4.19758	4.59685e-264	1.20685e-262
MLH3	2.04064	2.62344	6.72757e-264	1.76428e-262
ANKIB1	2.67092	3.68527	7.36703e-264	1.92895e-262
FAM20B	2.54104	3.94924	7.37195e-264	1.92895e-262
ENDOD1	3.13771	4.16946	1.3884e-263	3.62886e-262
PTOV1-AS2	-4.58237	2.40298	2.82085e-263	7.36465e-262
CIC	-4.18283	6.55437	3.22424e-263	8.40847e-262
PARD3	3.92485	1.53415	4.54358e-263	1.1836e-261
APPL1	2.04752	3.73075	1.43405e-262	3.73155e-261
MT-TE	9.12157	-1.2891	1.46308e-262	3.80288e-261
RELA	-4.47203	6.32797	1.61233e-262	4.18617e-261
DENND4C	3.25599	3.58033	2.15862e-262	5.59833e-261
NFIC	-3.63769	4.13283	3.62375e-262	9.38775e-261
KATNAL1	2.35227	1.7564	4.22242e-262	1.09266e-260
ADORA2A	-6.14013	5.38485	6.04346e-262	1.56218e-260
BMS1P1	3.79666	0.712831	1.08516e-261	2.80196e-260
RCL1	3.24024	3.11293	1.44175e-261	3.71861e-260
AC012313.1	-4.02217	1.34668	1.83151e-261	4.7187e-260
KIF5B	2.79436	5.98551	1.93696e-261	4.98491e-260
SEC31B	-4.39388	3.94146	2.22175e-261	5.71159e-260
SDF4	-2.12973	5.81646	3.05795e-261	7.85263e-260
SETD1A	-4.14389	3.2838	4.0783e-261	1.04614e-259
HIST1H2BF	6.11432	1.84697	1.10838e-260	2.84005e-259
ZNF566	2.78265	0.853956	1.20781e-260	3.09144e-259
KLHL26	-3.14395	1.565	1.32558e-260	3.38918e-259
SLC38A7	-3.47209	2.31534	1.40164e-260	3.57975e-259
GPSM2	2.52492	2.92312	2.34334e-260	5.97831e-259
MIER2	-3.67488	3.00286	2.8541e-260	7.27347e-259
FXYD5	-5.177	7.40736	4.3961e-260	1.1191e-258
AC110079.1	-4.10265	3.22139	4.82045e-260	1.22579e-258
PARGP1	3.41006	0.667033	5.09786e-260	1.29493e-258
AP001267.1	-6.65711	3.31819	6.4547e-260	1.63782e-258
DPP8	2.16263	4.5442	7.02477e-260	1.78054e-258
AP002990.1	-7.18377	1.33887	1.18362e-259	2.99685e-258
HELQ	2.00412	2.40607	1.75712e-259	4.44412e-258
ZNF280D	2.47518	2.95945	1.76738e-259	4.46525e-258
HIST1H3A	5.68951	-0.516939	4.12306e-259	1.04056e-257
TMEM184C	2.23749	3.27946	6.2551e-259	1.57694e-257
MTHFD2L	2.57796	1.05731	6.26215e-259	1.57703e-257
SPCS2P4	-3.73708	1.51171	1.16846e-258	2.93943e-257
ABHD16A	-3.59147	5.68678	1.18349e-258	2.97407e-257
FRG1HP	2.11865	1.08766	1.76064e-258	4.41967e-257
ELOVL7	4.37831	2.83873	1.88815e-258	4.73469e-257
TAGLN	-4.80651	4.60272	2.34022e-258	5.86204e-257
SULT1A3	-10.3889	3.44962	5.1697e-258	1.29358e-256
NPEPL1	-3.88929	6.03703	5.59957e-258	1.39965e-256
NLK	2.09231	3.26825	5.88926e-258	1.4705e-256
XRN1	2.51529	5.61773	7.9557e-258	1.98436e-256
GIT1	-3.53418	4.5781	1.05621e-257	2.63166e-256
ITGB3BP	3.25501	1.58976	1.11211e-257	2.76802e-256
PAPOLG	2.32141	3.89091	1.12137e-257	2.78809e-256
RN7SL803P	6.61141	-3.13013	1.63849e-257	4.06952e-256
AC114752.2	5.87582	-1.04782	3.30926e-257	8.21053e-256
TMEM175	-3.28954	4.74132	5.25007e-257	1.30121e-255
CENPI	5.05584	0.442779	8.72472e-257	2.1601e-255
CTRL	-6.79244	2.11135	1.01014e-256	2.4983e-255
IKBKG	-3.48619	5.41502	1.36743e-256	3.37842e-255
YOD1	4.05094	6.81909	1.90382e-256	4.69868e-255
EEA1	2.84217	2.8829	1.97537e-256	4.87015e-255
DGUOK	-2.3834	3.94963	2.59746e-256	6.39717e-255
CLDN15	-3.09795	3.46614	3.03388e-256	7.46418e-255
LSM2	-3.20732	3.11225	3.30145e-256	8.11397e-255
PRKAR2B	4.21728	5.57342	5.19486e-256	1.2754e-254
HCFC1R1	-5.09871	3.562	6.89046e-256	1.68993e-254
CPNE3	2.61183	5.85899	1.01672e-255	2.49097e-254
RNU6-1003P	6.47658	-3.2333	1.29827e-255	3.17746e-254
LINC01572	5.08401	-0.928045	2.80875e-255	6.8671e-254
NBPF9	-3.31443	3.2356	3.10948e-255	7.59445e-254
RN7SL508P	6.53498	-3.20328	5.27157e-255	1.28616e-253
GORASP2	-2.52046	3.8456	6.07505e-255	1.48066e-253
YWHAZP4	4.33185	-2.26238	1.02462e-254	2.49469e-253
NAA10	-3.3245	4.455	2.26929e-254	5.51944e-253
MIR1282	5.93209	-2.37945	2.36814e-254	5.75388e-253
HIST1H2BL	6.24682	0.579852	2.51769e-254	6.11093e-253
VCL	2.12028	6.66496	3.00655e-254	7.28995e-253
TMTC3	2.95012	1.23377	4.85873e-254	1.17688e-252
PRRC2A	-3.59816	7.0232	7.5768e-254	1.83335e-252
KIAA2026	2.34443	4.04617	2.36055e-253	5.70592e-252
SIN3B	-2.87111	4.74494	3.2142e-253	7.76137e-252
RAB2B	3.20768	4.86819	3.49399e-253	8.42832e-252
LRRC63	4.22453	-2.37692	4.78677e-253	1.15349e-251
CDK2AP2	-4.16949	4.97467	2.71592e-252	6.53797e-251
UBR2	2.30252	6.88731	4.37136e-252	1.05123e-250
SAMD4B	-3.87784	5.42223	5.63779e-252	1.3544e-250
FAM222B	-2.62232	2.60037	6.48858e-252	1.55719e-250
GKAP1	3.09763	1.50651	7.28368e-252	1.74622e-250
AGGF1	3.00876	3.91901	9.71416e-252	2.32654e-250
SLC27A1	-3.98869	3.35623	9.73996e-252	2.33034e-250
CEP97	3.08008	2.88504	1.05022e-251	2.51015e-250
TGFB1	-4.57289	8.26777	1.67803e-251	4.00661e-250
TRNT1	2.41747	2.18046	1.94569e-251	4.641e-250
TRAPPC11	1.87336	4.28572	2.12673e-251	5.06766e-250
DGKZ	-3.35103	7.17509	3.84922e-251	9.16278e-250
NT5C3A	2.68661	4.79923	4.45647e-251	1.05975e-249
KIFAP3	2.24207	2.71308	5.62696e-251	1.33674e-249
ATP23	2.81982	1.74896	7.24194e-251	1.71866e-249
PTMAP4	5.31264	-3.17535	1.33935e-250	3.17535e-249
NOMO2	-3.62418	4.78247	1.49505e-250	3.5409e-249
ZNF865	-5.0788	4.4224	1.57232e-250	3.72015e-249
INO80E	-2.57862	4.8759	7.30089e-250	1.72567e-248
ZNF765	2.49178	1.80801	8.3208e-250	1.96476e-248
NUP107	2.08462	3.04401	9.1786e-250	2.16513e-248
SCARNA11	6.49709	-3.1871	2.12202e-249	5.00061e-248
RAB3GAP1	1.75432	4.33851	2.16463e-249	5.09588e-248
TMEM150A	-3.18776	1.76222	2.74819e-249	6.4632e-248
TCF7L1	-5.7731	0.720603	2.8685e-249	6.73939e-248
ZFHX2-AS1	-4.80283	2.02788	2.92349e-249	6.86173e-248
CCDC97	-3.61327	4.74081	3.85426e-249	9.0373e-248
PAGR1	-3.52626	3.36163	5.39091e-249	1.26277e-247
RN7SL493P	6.70111	-3.11729	8.31475e-249	1.94572e-247
SNAPC4	-2.69754	3.02511	1.18316e-248	2.76593e-247
MZF1	-2.586	3.80745	1.28225e-248	2.99459e-247
CD37	-3.57787	8.3561	1.69015e-248	3.9433e-247
NPIPB13	-7.28225	1.47969	1.84303e-248	4.2957e-247
BBX	2.05398	4.3446	2.24511e-248	5.22767e-247
STAU2	2.14236	3.75812	3.09447e-248	7.19824e-247
ODR4	2.23749	2.33767	3.22406e-248	7.49228e-247
TRIM23	3.59744	3.33852	6.00103e-248	1.39318e-246
TBC1D10B	-3.76412	6.14684	6.68746e-248	1.551e-246
CAMKMT	2.11152	0.999236	9.0913e-248	2.10644e-246
MCUR1	2.25229	2.55551	9.15637e-248	2.11942e-246
CTBP1-AS	-5.18754	1.29334	9.68701e-248	2.24004e-246
CCDC77	2.1085	1.54098	1.38794e-247	3.20634e-246
VPS4A	-2.03111	5.16163	1.95942e-247	4.52207e-246
TMEM198B	-3.59296	3.11839	5.24385e-247	1.20902e-245
PPT2-EGFL8	-4.87091	0.581988	9.49033e-247	2.18594e-245
CMC4	-8.57582	0.350542	9.81066e-247	2.25751e-245
CAPRIN1	1.32833	5.80445	1.00483e-246	2.30993e-245
PPAN	-4.54653	3.12653	1.50809e-246	3.46344e-245
SYTL4	3.86562	1.32391	2.55897e-246	5.87113e-245
STK11IP	-2.73223	4.32214	2.5631e-246	5.87485e-245
INTS2	2.72246	1.85858	2.87848e-246	6.59129e-245
BIRC2	3.22864	5.67162	3.92321e-246	8.97482e-245
MASTL	2.44205	2.44324	4.70123e-246	1.07442e-244
COASY	-3.34651	4.9374	5.28623e-246	1.20694e-244
HIST1H1B	7.86789	3.07737	5.46424e-246	1.24637e-244
DMC1	5.24903	-0.479439	6.59606e-246	1.50307e-244
IBTK	2.55932	3.28986	8.14202e-246	1.85355e-244
RN7SL125P	6.74973	-3.08617	8.46946e-246	1.92623e-244
FANCM	3.4168	0.749105	8.55081e-246	1.94285e-244
ARHGEF12	4.22154	6.26537	9.5457e-246	2.1668e-244
HIST1H4B	7.89259	1.67607	1.09451e-245	2.48205e-244
HIST1H2BI	7.42252	1.35118	1.1065e-245	2.50682e-244
DELE1	-2.28145	4.73764	1.17235e-245	2.65345e-244
HNRNPUL1	-2.52844	6.92454	1.38465e-245	3.13093e-244
AL671710.1	-4.99302	1.45744	1.58666e-245	3.58427e-244
TRIP12	2.13464	7.29953	2.64935e-245	5.97912e-244
FMNL1	-4.06306	9.00369	8.96099e-245	2.0204e-243
BNIP3L	3.71003	8.70374	2.00088e-244	4.50697e-243
AL662899.2	-11.5971	3.31302	2.47337e-244	5.56591e-243
PLA2G6	-3.71701	4.25783	2.67659e-244	6.01745e-243
ARHGEF1	-2.80526	8.59926	8.84984e-244	1.9877e-242
DEDD	-3.18283	5.15887	1.04239e-243	2.33899e-242
RANBP9	2.30527	5.25601	1.2588e-243	2.82189e-242
SLC35E2B	-3.14677	6.01252	1.61552e-243	3.61811e-242
AC024084.1	5.17806	-3.00915	1.68459e-243	3.76922e-242
AC018638.5	-6.10018	4.01231	1.86003e-243	4.15779e-242
ZHX1	2.63375	2.47089	2.25446e-243	5.03467e-242
LRR1	2.13396	1.93323	2.58613e-243	5.76987e-242
NBN	2.95086	5.36396	2.7945e-243	6.22884e-242
PIP4K2A	2.52242	7.54015	3.34639e-243	7.45191e-242
ATP11C	2.38608	3.14088	1.03667e-242	2.30632e-241
GIGYF1	-2.86829	5.79835	1.25057e-242	2.77955e-241
ZRANB3	2.26529	0.189622	1.85921e-242	4.12843e-241
RNY3	6.60282	-2.8638	2.36389e-242	5.24412e-241
ZNF267	3.16131	5.08281	3.0504e-242	6.76071e-241
SH3BP2	-3.19471	7.90827	4.11493e-242	9.11146e-241
U2AF1L5	-6.16019	4.32003	5.20905e-242	1.15232e-240
TICAM1	-5.31836	3.84818	5.40793e-242	1.19519e-240
APC	3.26432	4.66291	5.81442e-242	1.28382e-240
RN7SL573P	5.75269	-2.78419	7.61183e-242	1.67911e-240
SEMA3F-AS1	-5.09366	1.89159	1.19131e-241	2.62547e-240
G2E3	2.51751	2.60199	1.38023e-241	3.03897e-240
ARID3B	-3.25442	5.34525	2.24973e-241	4.94876e-240
DTX2	-4.46658	4.79717	2.37798e-241	5.226e-240
SCARNA20	5.71243	-3.17931	2.41043e-241	5.29236e-240
USP24	1.82961	5.09287	2.64108e-241	5.79336e-240
TRAF6	1.6171	3.25808	2.73684e-241	5.9978e-240
CYP4A22-AS1	5.18236	-2.27953	2.74316e-241	6.00603e-240
DPP9	-2.29747	5.0461	2.95391e-241	6.46144e-240
KLHDC1	3.44572	0.263688	5.30227e-241	1.15875e-239
KIAA0586	2.30247	2.8598	1.59028e-240	3.47215e-239
QSER1	2.68535	2.38162	1.77536e-240	3.87262e-239
THTPA	-3.22194	1.82578	2.98505e-240	6.50531e-239
DOCK11	2.68192	6.56689	3.42966e-240	7.4673e-239
TSGA10	3.25884	0.277493	4.58113e-240	9.96512e-239
PAK4	-3.90664	1.83336	4.97756e-240	1.08174e-238
EPC2	2.42251	3.88289	5.11062e-240	1.10963e-238
RHBDD2	-4.41962	5.74916	6.779e-240	1.47052e-238
SRP54-AS1	2.98927	-0.497138	8.09826e-240	1.75507e-238
JMJD7-PLA2G4B	-4.86118	3.84644	1.2711e-239	2.75222e-238
STRN	2.1307	4.70413	1.61483e-239	3.49324e-238
ATM	2.73391	6.01778	1.88343e-239	4.07053e-238
GGA1	-2.56567	5.45148	2.10543e-239	4.54615e-238
HIST1H4I	3.44913	1.05863	2.27327e-239	4.90405e-238
AL356020.1	4.7975	-2.89842	2.47316e-239	5.33035e-238
PTK2	2.66046	2.42795	5.50344e-239	1.18506e-237
SYNE1	2.82867	7.05402	6.14006e-239	1.32093e-237
STRN4	-3.43892	6.19329	6.58441e-239	1.41523e-237
TOP2B	1.44919	5.74893	1.15505e-238	2.48034e-237
AC093525.6	-6.9725	1.06664	1.28468e-238	2.75619e-237
SAP25	-10.6566	4.26591	1.28614e-238	2.7568e-237
ATAT1	-3.46832	1.30246	1.46444e-238	3.13611e-237
ARMC8	1.928	4.7843	1.58784e-238	3.39728e-237
FEM1B	2.72714	4.3314	2.24968e-238	4.80894e-237
USP12	3.48541	4.95151	5.9524e-238	1.27124e-236
CCDC120	-4.41133	1.11877	9.01631e-238	1.92383e-236
PNPLA2	-4.22782	7.55938	1.16214e-237	2.47743e-236
NRM	-4.02467	4.02276	1.18353e-237	2.52075e-236
TBC1D10A	-3.41867	4.27948	1.27119e-237	2.70499e-236
ANKRD13C	2.76487	2.57794	2.02143e-237	4.29755e-236
GPD2	2.21093	3.97896	3.41852e-237	7.26118e-236
RCE1	-2.88226	2.89382	3.91198e-237	8.30181e-236
ARL15	2.23483	2.65591	4.94975e-237	1.04946e-235
RN7SL43P	6.72528	-3.10989	5.07793e-237	1.07567e-235
LSM14A	1.37071	5.64674	5.45943e-237	1.15544e-235
OTUD6B-AS1	3.14214	1.72755	6.17757e-237	1.30625e-235
MIR7845	6.25647	-3.32061	6.40544e-237	1.35321e-235
RPS10-NUDT3	-9.00204	1.41016	8.98709e-237	1.89691e-235
RNASEH2B	2.0726	3.44663	9.7569e-237	2.05754e-235
USF3	2.42143	3.95095	1.11121e-236	2.34122e-235
AC090616.6	-4.17812	0.681629	2.4129e-236	5.07921e-235
AC010168.1	5.04899	-2.73301	3.91772e-236	8.2395e-235
EME2	-2.83094	3.92918	4.00276e-236	8.41082e-235
HIST1H2BC	3.14513	4.76553	5.88916e-236	1.23636e-234
GALK2	1.67995	2.41052	7.00224e-236	1.46872e-234
INTS1	-2.93342	5.9803	7.37276e-236	1.54505e-234
NXF1	-3.47891	6.92351	7.40286e-236	1.54998e-234
ARRDC1-AS1	-2.13644	2.3645	8.34293e-236	1.74525e-234
AL732372.2	-7.10983	4.374	8.3708e-236	1.74952e-234
BACH1	3.14176	6.98025	9.54582e-236	1.99333e-234
AC004967.1	3.55255	-2.34072	9.65153e-236	2.01361e-234
SECISBP2L	2.61617	3.65851	1.19087e-235	2.48232e-234
DNAJC16	1.94891	2.87831	1.29028e-235	2.68714e-234
YWHAZP2	4.27346	-2.64495	1.63662e-235	3.40541e-234
METTL25	2.47985	1.79796	2.09506e-235	4.35546e-234
NR3C1	2.47388	6.03081	2.94419e-235	6.11531e-234
ZNF790	2.45119	-0.390402	3.63029e-235	7.53372e-234
MATR3	-3.94895	5.06419	3.91857e-235	8.1248e-234
DENND1B	2.64006	3.19512	4.30362e-235	8.91529e-234
AC008735.2	-5.74799	0.867514	5.3697e-235	1.1114e-233
AL590385.2	5.27246	-2.77812	6.60233e-235	1.36532e-233
TPCN1	-3.61402	3.98943	9.28681e-235	1.91876e-233
ZNF714	2.82073	0.580075	9.63163e-235	1.98825e-233
ASH1L	2.19831	4.92473	1.60659e-234	3.31355e-233
VPS41	1.66128	4.4726	2.02327e-234	4.16929e-233
RHOT2	-2.61827	6.01749	3.72293e-234	7.665e-233
RNU1-67P	7.00721	-2.84693	5.10879e-234	1.05091e-232
HIST1H2BB	8.19266	0.661789	5.26015e-234	1.0811e-232
ZNF518B	2.23005	2.9697	1.24965e-233	2.5661e-232
WDR78	5.20257	-0.110645	1.34945e-233	2.76862e-232
ZC3HAV1L	4.2099	-1.86931	1.5715e-233	3.22138e-232
FAM189B	-3.47977	2.79263	1.72846e-233	3.54002e-232
MEF2D	-3.86192	5.59699	1.98977e-233	4.07166e-232
NPIPB4	-3.61458	2.61745	2.21216e-233	4.52279e-232
AC009961.1	3.165	-1.07179	3.7319e-233	7.62327e-232
SHPK	-2.68121	1.45813	3.81804e-233	7.79245e-232
LRRCC1	3.92855	0.710563	3.8878e-233	7.92793e-232
ADAM32	4.82822	-1.41666	4.01373e-233	8.17762e-232
KNTC1	2.66581	3.16892	7.97974e-233	1.62439e-231
TP73-AS1	-2.79555	2.51627	1.45903e-232	2.9675e-231
SEC23A	2.6684	4.2709	1.46064e-232	2.9682e-231
RPL21P16	-6.76227	5.73557	2.00476e-232	4.07038e-231
CELF6	-7.27593	0.934356	3.04853e-232	6.18427e-231
POLD4	-3.21529	5.69868	3.07963e-232	6.24196e-231
TCEANC	3.00585	2.72226	7.96457e-232	1.61291e-230
MAZ	-3.35801	6.17834	8.29017e-232	1.6774e-230
PPP2R5D	-2.58828	4.33494	1.04343e-231	2.10941e-230
POMT2	-2.54156	1.8791	1.29814e-231	2.62208e-230
BCKDHA	-4.16208	3.60948	1.30546e-231	2.6346e-230
PIKFYVE	2.58342	4.80086	1.4504e-231	2.92459e-230
AC048382.5	3.76121	-2.2384	1.78555e-231	3.59732e-230
EDC4	-2.54223	5.00984	1.81879e-231	3.66113e-230
RAB39A	3.88655	-0.455984	2.01488e-231	4.05238e-230
LMF2	-3.18332	5.71623	2.32106e-231	4.66417e-230
PANX1	2.19274	1.97343	2.65988e-231	5.34047e-230
DPY19L1P1	5.76206	2.11131	3.0075e-231	6.03325e-230
HIST1H2AL	6.11522	0.929407	3.2422e-231	6.49852e-230
SNORA73B	9.21165	6.35432	3.32613e-231	6.66106e-230
KLC1	-2.06915	5.46372	2.5743e-230	5.151e-229
ZDHHC8	-4.01834	3.56715	3.0579e-230	6.11345e-229
PRELID3B	1.73341	3.74207	6.1881e-230	1.23609e-228
PARN	1.45551	3.99443	6.26034e-230	1.24946e-228
GNAL	-4.13771	2.45682	6.88503e-230	1.37297e-228
SRPRA	-2.04965	6.07707	7.56328e-230	1.50694e-228
HIST1H4C	8.04543	2.75784	7.98206e-230	1.58903e-228
MT-TF	6.57344	-3.10682	1.58286e-229	3.14842e-228
ZNF131	2.25236	3.30909	3.22275e-229	6.40484e-228
CLPTM1	-2.84163	5.52832	3.93634e-229	7.81641e-228
CICP14	-7.83622	1.6882	5.15559e-229	1.02288e-227
BMP2K	2.45809	5.09724	6.91413e-229	1.37062e-227
ERGIC3	-2.48703	5.57158	8.1115e-229	1.60663e-227
SLC35F5	2.75297	3.22269	9.96289e-229	1.97166e-227
NCKAP1	3.30737	2.2319	2.46339e-228	4.87096e-227
ADAMTSL4	-4.76087	5.16646	3.09979e-228	6.12418e-227
RN7SL620P	6.537	-3.15	4.27482e-228	8.43855e-227
TNPO1	2.72322	5.9517	6.10677e-228	1.20447e-226
DPY19L1	2.43578	2.79605	8.46436e-228	1.66807e-226
AC040162.1	-3.17926	3.46686	8.92687e-228	1.75774e-226
AC099548.2	-6.36011	3.70857	1.40913e-227	2.7723e-226
IGKJ1	7.19607	-2.85942	1.73507e-227	3.4107e-226
CRLF3	2.46533	5.45006	2.02824e-227	3.98368e-226
LIME1	-5.27937	4.738	3.07758e-227	6.03961e-226
LINC01473	4.44496	-1.99034	3.6544e-227	7.16561e-226
RABL2A	-3.59313	1.8883	3.77635e-227	7.39855e-226
POLN	2.80292	-0.787501	4.55619e-227	8.91895e-226
AL031846.2	-7.00859	1.94005	7.30365e-227	1.42853e-225
THOC2	1.96435	4.22445	8.92066e-227	1.74335e-225
REEP4	-3.48839	4.32993	2.37706e-226	4.64159e-225
MRPL4	-3.4122	3.07786	2.69735e-226	5.26263e-225
PHACTR2	2.68959	3.76978	3.56044e-226	6.94079e-225
TRIM62	-3.09186	2.40684	3.91533e-226	7.62629e-225
WDHD1	3.72964	1.39096	4.29031e-226	8.34974e-225
TASOR2	2.70054	3.57153	4.87575e-226	9.48126e-225
SLK	2.99454	5.61749	5.0128e-226	9.73969e-225
ZRANB1	2.29048	5.08664	9.86591e-226	1.91532e-224
KNL1	4.64551	2.66904	1.2573e-225	2.43885e-224
UBE3C	1.78289	4.36754	1.26243e-225	2.44678e-224
AC124068.1	-6.47106	3.4257	3.15654e-225	6.11281e-224
TMEM173	-3.04531	5.55816	3.92724e-225	7.59903e-224
NBEAL1	2.98232	1.77352	4.21112e-225	8.14161e-224
AC107223.1	4.60838	-2.81376	5.48581e-225	1.05973e-223
PUS7	2.74222	0.822887	6.36766e-225	1.22907e-223
LPCAT4	-2.75412	3.59552	7.50338e-225	1.4471e-223
RN7SL416P	6.256	-3.26749	7.57699e-225	1.46009e-223
BRWD3	2.20266	4.98044	8.20906e-225	1.5806e-223
FOPNL	2.33491	2.56839	1.03188e-224	1.98518e-223
AC068025.2	4.76967	-3.26078	2.06843e-224	3.97609e-223
RNF167	-3.83328	6.91959	2.12221e-224	4.07614e-223
PIK3R4	1.80869	3.32276	4.16067e-224	7.98488e-223
GOLGA2P7	-7.74687	1.80661	4.76533e-224	9.13783e-223
PROS1	4.23656	2.86165	5.82282e-224	1.11565e-222
AL009174.1	5.36546	-1.03353	6.16348e-224	1.17996e-222
COL24A1	3.84861	-0.373135	9.52818e-224	1.82262e-222
ZNF142	-2.48956	3.24427	1.17768e-223	2.25093e-222
RN7SKP203	8.45734	-0.577426	1.33336e-223	2.5464e-222
MTA1	-3.26204	3.81233	1.97995e-223	3.77816e-222
TECR	-4.65632	5.13323	2.45775e-223	4.68609e-222
TSC2	-2.77299	5.22761	2.47332e-223	4.71195e-222
UHRF1BP1L	2.50927	5.04263	3.29239e-223	6.26729e-222
GATD3B	-5.60828	3.82387	3.43511e-223	6.53368e-222
PIBF1	2.72031	2.02981	4.15641e-223	7.89919e-222
ARFGEF1	2.06474	5.62625	4.87164e-223	9.251e-222
VPS13C	2.91485	5.30317	5.09814e-223	9.67327e-222
FBRS	-3.25107	6.55079	5.66329e-223	1.07369e-221
RAB4A	1.65166	3.11328	6.23052e-223	1.18028e-221
DNAH17	-6.24238	4.35234	6.51548e-223	1.23327e-221
CEP128	3.47732	1.67136	8.67262e-223	1.64025e-221
G6PC3	-3.47393	3.19031	9.06958e-223	1.71395e-221
PYGO2	-2.84251	3.99677	1.03879e-222	1.96149e-221
AL049840.2	-7.42784	1.14892	1.33338e-222	2.51573e-221
TM9SF3	1.85767	5.44478	2.33238e-222	4.39706e-221
PRR12	-3.86365	3.306	3.28921e-222	6.1959e-221
ARL17A	-6.02647	3.21616	3.66291e-222	6.89433e-221
ATP5F1D	-4.58368	4.69168	4.04266e-222	7.60298e-221
CCDC90B	2.0325	2.98375	6.094e-222	1.14518e-220
PLD1	2.16585	3.18566	6.25467e-222	1.17443e-220
ASCC3	2.45046	3.45985	6.91888e-222	1.29811e-220
SH3TC2	4.09737	0.721193	7.60085e-222	1.42492e-220
IQGAP2	2.76898	6.10859	8.19675e-222	1.5354e-220
RN7SKP8	6.58347	-3.17098	1.10065e-221	2.06007e-220
BCL3	-4.63772	6.79771	1.34832e-221	2.52163e-220
AC004057.1	-8.66803	4.79577	1.35915e-221	2.53985e-220
AC012615.6	-6.95696	0.769034	1.42714e-221	2.66479e-220
SLX4	-2.55472	2.92987	2.2886e-221	4.26994e-220
R3HDM2	-2.66217	4.90742	2.41623e-221	4.50448e-220
RNPS1	-2.09903	5.54139	2.51031e-221	4.67615e-220
SYMPK	-2.6512	5.3432	3.20873e-221	5.97241e-220
TOPBP1	1.91511	4.37489	3.26443e-221	6.07126e-220
RUSC1	-3.06428	2.83214	3.94219e-221	7.32597e-220
TTLL7	3.20599	-0.154844	4.65961e-221	8.65236e-220
SPDYE3	-5.39438	0.128249	7.86295e-221	1.4589e-219
RNGTT	2.00705	3.31176	1.05803e-220	1.96153e-219
ZNF24	2.2636	5.22565	1.13034e-220	2.09326e-219
ZNF148	2.84464	5.08181	1.13086e-220	2.09326e-219
SH3BGRL3	-4.55762	9.40674	1.21607e-220	2.2492e-219
DAPP1	2.95407	5.20871	1.31755e-220	2.43497e-219
USP47	1.85124	4.61224	1.32389e-220	2.44476e-219
FBXO10	-3.8184	1.22881	2.78428e-220	5.13757e-219
BLOC1S3	-4.13493	3.44451	3.35064e-220	6.17776e-219
ZNF850	2.75431	-0.0638983	5.04537e-220	9.29511e-219
PRR13	-4.64421	7.98916	9.11436e-220	1.67783e-218
VCPIP1	2.89994	5.54014	9.93704e-220	1.82784e-218
ASAP2	3.36558	0.573578	1.2794e-219	2.35151e-218
C1orf50	-2.70991	1.34693	1.32113e-219	2.42631e-218
STAG1	2.12216	4.67178	1.38655e-219	2.54446e-218
BRAP	1.6665	4.11757	1.46514e-219	2.68659e-218
U62317.2	-5.29301	2.99098	3.74763e-219	6.86656e-218
MMP24OS	-3.18733	4.62774	3.87635e-219	7.09686e-218
MYLK	3.45385	3.54869	3.9103e-219	7.15344e-218
SF3A2	-4.68276	5.35477	4.46762e-219	8.16662e-218
FDX2	-6.13092	0.516565	4.83805e-219	8.83688e-218
ARHGAP21	2.32614	3.23359	4.93824e-219	9.01286e-218
TTC33	3.144	2.44311	5.76034e-219	1.05051e-217
AC004148.1	-3.92485	1.37471	6.54065e-219	1.19189e-217
PTOV1-AS1	-3.72638	2.14255	6.62494e-219	1.20631e-217
PML	-4.53673	5.58922	6.69527e-219	1.21818e-217
STAM	1.89675	3.51459	7.98579e-219	1.45185e-217
TMEM214	-3.77968	4.9035	8.82613e-219	1.60339e-217
CCAR1	2.33684	4.04676	1.08526e-218	1.97e-217
AC006547.1	-5.43938	0.956171	1.10672e-218	2.00644e-217
DDA1	-2.29812	3.98363	1.10704e-218	2.00644e-217
RN7SL300P	6.34391	-3.05844	1.14309e-218	2.07018e-217
PLEKHA3	2.05136	2.93027	1.16268e-218	2.10402e-217
PI4KAP2	-4.40201	3.45349	1.33027e-218	2.40544e-217
DYRK1A	2.1551	5.61797	1.50878e-218	2.72615e-217
KRBA1	-2.92067	1.82806	1.78094e-218	3.21543e-217
SNORA2C	8.08676	-0.917568	1.85605e-218	3.34845e-217
LRRC14	-2.71275	3.35181	2.42514e-218	4.37177e-217
TENT2	2.1757	5.14323	4.50882e-218	8.12176e-217
OGFRL1	3.03766	6.49134	5.75845e-218	1.03648e-216
CCAR2	-2.35259	5.13557	6.17992e-218	1.11149e-216
RNA5S9	6.75246	-2.61576	6.67983e-218	1.20048e-216
ZNF580	-3.68108	3.46337	8.61622e-218	1.54729e-216
RABGGTA	-3.21727	3.96407	9.06929e-218	1.62741e-216
STX16	-2.62951	6.7157	1.56867e-217	2.81269e-216
AL118506.1	-2.97436	2.98776	2.33889e-217	4.19055e-216
OBI1	3.01452	2.31264	2.63151e-217	4.71123e-216
ACAP2	2.59139	6.89919	3.44821e-217	6.16867e-216
NFYB	2.70699	2.03646	3.59447e-217	6.42542e-216
TBC1D25	-3.06863	4.64454	7.63759e-217	1.36425e-215
AVPR1A	4.34982	-0.461416	8.49026e-217	1.5154e-215
PPP4R3B	2.45596	5.3194	1.03521e-216	1.84631e-215
SRRT	-3.90433	5.5216	1.08671e-216	1.93669e-215
MAP3K1	3.14406	6.41767	1.48807e-216	2.64996e-215
LDHAP7	5.61141	-1.97113	1.55937e-216	2.77483e-215
NIPBL	2.00633	5.79881	1.9733e-216	3.50873e-215
MEN1	-3.38144	3.68196	2.35881e-216	4.19105e-215
BOD1L1	2.6655	6.34654	2.38879e-216	4.2411e-215
TMPPE	2.6223	1.16235	3.0133e-216	5.34581e-215
UHMK1	2.38065	5.83038	3.63162e-216	6.43789e-215
SPX	4.30926	0.937136	5.08936e-216	9.01528e-215
MAP3K14	-3.60921	4.27863	9.49849e-216	1.68129e-214
PRTFDC1	3.4245	-0.575273	9.91845e-216	1.7543e-214
TXN2	-2.51375	4.55648	1.01438e-215	1.79281e-214
YIPF6	2.11736	4.29627	1.02835e-215	1.81614e-214
VPS9D1-AS1	-5.717	0.693646	2.11244e-215	3.72791e-214
CENPC	2.25177	2.87396	2.71577e-215	4.78902e-214
HIST1H2AJ	7.48789	0.779157	3.66076e-215	6.45058e-214
SUFU	-2.78848	3.01212	4.67062e-215	8.22387e-214
NPIPB14P	-7.99537	0.431862	4.71271e-215	8.29176e-214
TRIM28	-3.72351	6.26768	5.32266e-215	9.35791e-214
PPP1R11	-2.69951	5.81553	6.68444e-215	1.17433e-213
USP21	-2.07755	3.47697	6.89205e-215	1.2099e-213
ZNF385A	-5.56238	5.38633	8.64398e-215	1.51631e-213
SMPD4	-3.46833	4.05843	9.92652e-215	1.74e-213
SNORD17	10.0284	5.681	1.09585e-214	1.91946e-213
AC022400.7	-5.04075	2.09706	1.27544e-214	2.23236e-213
POMK	3.51543	-0.529544	1.58211e-214	2.76704e-213
AC025766.1	5.02455	-3.25052	1.68755e-214	2.94926e-213
EGF	4.62295	2.49404	1.70431e-214	2.97633e-213
LINC01145	-3.71345	3.98658	2.11804e-214	3.6961e-213
AC093525.8	-5.5584	2.35677	2.48858e-214	4.33949e-213
PREB	-2.11787	4.7874	3.22512e-214	5.61966e-213
TATDN2	-2.08944	5.05586	3.65376e-214	6.36182e-213
PRKAA1	2.30313	5.51242	4.40436e-214	7.66307e-213
ZNF845	3.24067	1.91906	4.45721e-214	7.74927e-213
KLHL5	2.3737	3.2984	5.04998e-214	8.77336e-213
FBN2	3.32284	3.12385	1.11385e-213	1.93367e-212
NUP153	2.1082	5.4383	1.47981e-213	2.56707e-212
METTL14	1.89831	2.74674	1.59134e-213	2.75851e-212
OXR1	2.71841	3.92997	1.60271e-213	2.77618e-212
PRKACA	-3.85989	6.70918	2.57374e-213	4.45489e-212
FAM215B	-6.80169	0.247465	2.69986e-213	4.66974e-212
AMFR	2.09295	5.37772	2.83813e-213	4.90528e-212
ZNF460	3.72784	1.44216	3.27456e-213	5.65542e-212
CPSF2	2.21792	4.83984	3.39093e-213	5.85209e-212
NDUFA5	2.57801	2.54822	3.87466e-213	6.68201e-212
IL6ST	2.8189	5.73259	4.47549e-213	7.7125e-212
CEP44	2.45657	2.35482	4.879e-213	8.40168e-212
MGAT4A	2.20841	5.04306	5.28931e-213	9.10157e-212
ZNF37A	2.05521	2.1227	5.31163e-213	9.13328e-212
RASA4B	-9.81718	2.78134	7.04767e-213	1.21095e-211
FBXO41	-3.51381	2.69126	7.76122e-213	1.33258e-211
TRHDE	4.89968	-1.16971	8.3408e-213	1.43104e-211
RN7SL118P	6.16876	-3.21303	2.02773e-212	3.47647e-211
SLC25A45	-3.56821	3.62636	2.04037e-212	3.49558e-211
PHF3	1.96905	5.61172	2.60595e-212	4.46129e-211
AC092919.1	4.86915	-2.81821	3.00319e-212	5.13759e-211
LRBA	3.12223	4.1941	4.69799e-212	8.03106e-211
EEF1DP3	3.44105	-1.49118	6.38139e-212	1.09008e-210
TRAK2	3.41866	5.8477	7.53333e-212	1.28593e-210
TBCK	2.13313	2.59487	7.96142e-212	1.35801e-210
NDUFS1	1.69419	4.40256	8.14886e-212	1.38898e-210
GIGYF2	1.48162	4.8768	1.13268e-211	1.92926e-210
AC015688.6	-7.82547	0.706011	1.17299e-211	1.99646e-210
BLOC1S5-TXNDC5	-10.6779	2.40173	1.42671e-211	2.42655e-210
SACS	2.97759	2.07949	1.748e-211	2.97085e-210
USP1	2.89803	4.25293	2.22451e-211	3.77796e-210
ANKAR	2.71612	0.0666272	2.78699e-211	4.72981e-210
UTP23	2.14963	1.94388	2.82228e-211	4.78625e-210
BRD2	-1.78279	7.168	3.28105e-211	5.56025e-210
RN7SL242P	6.88988	-2.94953	4.33948e-211	7.34862e-210
RN7SKP173	5.43182	-2.92251	4.80293e-211	8.12758e-210
AC008738.5	5.83526	-3.10793	5.36816e-211	9.07752e-210
PPRC1	-3.7618	3.13315	5.40702e-211	9.13666e-210
CHKB-CPT1B	-4.74424	3.16368	5.82925e-211	9.84304e-210
HAUS6	2.40041	3.13904	6.35141e-211	1.0717e-209
SAMD9	3.40012	5.62453	6.82213e-211	1.1503e-209
AC009022.1	-4.79192	2.59841	8.43315e-211	1.42092e-209
TBPL1	1.93701	3.62945	8.70678e-211	1.46597e-209
JMJD8	-3.04933	3.72534	1.00687e-210	1.69407e-209
AC106886.4	-5.52349	1.14557	1.16367e-210	1.95649e-209
ZFR	1.99035	5.02833	1.8034e-210	3.0299e-209
AC138035.1	-6.54527	5.49149	2.05466e-210	3.44957e-209
NIN	2.21748	7.24377	2.13531e-210	3.58241e-209
ALG10	2.76486	0.263335	2.77965e-210	4.66008e-209
CNTD1	-4.2198	0.794231	2.89749e-210	4.85417e-209
FUT8	2.41894	2.1613	2.92116e-210	4.89034e-209
AP000787.1	3.14044	0.166457	3.92356e-210	6.56379e-209
MYO9A	2.22508	2.71133	4.21057e-210	7.03892e-209
AC063965.2	4.63732	-0.38919	1.05697e-209	1.76571e-208
TLK2	1.31517	4.3553	1.81138e-209	3.02382e-208
TBC1D32	3.28876	0.398162	1.84574e-209	3.07899e-208
WHAMMP3	2.73837	1.54851	2.319e-209	3.86572e-208
NBPF8	-4.05997	4.30578	2.4281e-209	4.04471e-208
TRAPPC3L	4.91414	-0.521208	3.19125e-209	5.31219e-208
MRPL12	-4.44253	3.06168	3.61266e-209	6.0094e-208
AF127577.4	3.12957	-0.20966	3.9179e-209	6.51254e-208
STK4	1.75705	7.3682	4.76819e-209	7.92033e-208
ACY1	-5.60005	1.15878	5.0096e-209	8.31543e-208
CENPE	4.80012	2.2765	5.3968e-209	8.95182e-208
SNX13	2.60981	4.88011	5.41504e-209	8.97573e-208
SDR39U1	-2.58466	4.38276	6.20025e-209	1.027e-207
AC018638.1	-9.07972	1.08751	9.81932e-209	1.62531e-207
SLTM	1.83419	5.57527	1.04019e-208	1.72053e-207
IGF2BP3	4.44626	0.444934	1.06769e-208	1.76477e-207
SLFN14	4.29155	1.49386	1.66062e-208	2.74289e-207
TMEM104	-2.81933	3.54454	1.83945e-208	3.03613e-207
CLPX	1.92807	4.19924	2.18933e-208	3.61109e-207
TERF2	1.38879	3.69662	2.41498e-208	3.98047e-207
MAPK8IP3	-2.80814	6.72736	2.87452e-208	4.73459e-207
CYB561D2	2.73994	0.678982	3.46344e-208	5.70058e-207
CD2AP	3.247	3.26643	3.68963e-208	6.06863e-207
CCDC73	3.56104	-2.29847	4.24434e-208	6.97612e-207
TATDN1	2.38407	0.886935	4.6522e-208	7.64113e-207
PIK3CG	2.75006	5.28464	5.28277e-208	8.67077e-207
DEK	2.49797	5.50583	5.56908e-208	9.1343e-207
PHC3	2.51042	5.10248	9.85887e-208	1.6159e-206
AC241585.2	-4.84336	1.86158	1.93523e-207	3.1697e-206
AC114744.1	-8.03671	1.24903	2.07852e-207	3.40203e-206
GPBP1	1.9021	5.65782	2.34926e-207	3.84247e-206
SMC6	2.25277	3.07006	2.38156e-207	3.89259e-206
MFAP3	3.43018	3.0791	2.51479e-207	4.10749e-206
TIAL1	-1.6871	4.85188	2.51763e-207	4.10928e-206
ZNF92	3.12486	1.42452	2.62079e-207	4.27468e-206
AL365205.1	-2.97153	1.81096	2.65933e-207	4.33452e-206
BROX	2.47139	5.05693	2.67368e-207	4.35489e-206
CAPS	-3.46746	3.93298	2.92582e-207	4.76226e-206
ABHD18	2.28821	2.9264	3.11317e-207	5.0637e-206
RTEL1-TNFRSF6B	-5.49219	2.74628	4.07267e-207	6.61977e-206
TNK2	-2.47168	6.49748	5.07582e-207	8.24461e-206
CDC5L	1.94419	4.57075	1.03173e-206	1.67467e-205
RPS6KC1	2.19815	2.8917	1.08596e-206	1.76148e-205
UBXN11	-3.42572	6.04318	1.16124e-206	1.88229e-205
DUSP19	3.18608	-0.899761	1.77177e-206	2.86993e-205
RB1CC1	3.09258	5.36983	2.01117e-206	3.25546e-205
DLST	-1.36361	5.12494	2.08087e-206	3.36596e-205
TOPORS	2.63997	4.00605	2.58143e-206	4.17277e-205
TRABD	-3.13236	6.72752	2.62767e-206	4.24459e-205
MBOAT2	2.91374	6.34834	2.6519e-206	4.28079e-205
ZC3H12C	3.23326	0.265921	4.5805e-206	7.38893e-205
C6orf120	2.60423	2.9935	5.59872e-206	9.02525e-205
TRIM73	-5.57552	0.705733	8.34172e-206	1.34378e-204
BACH1-IT1	3.27503	-1.39869	9.95248e-206	1.60216e-204
AL096870.2	-2.9265	0.892915	1.31947e-205	2.12263e-204
NCOA4	3.23638	8.88199	1.66579e-205	2.67793e-204
EPN1	-3.70846	6.20639	1.91465e-205	3.07589e-204
DTX2P1-UPK3BP1-PMS2P11	-3.41695	0.997818	2.10555e-205	3.38026e-204
MEF2B	-6.05348	1.96336	2.62885e-205	4.21747e-204
SREBF2-AS1	-4.28024	0.586572	2.83241e-205	4.54095e-204
ZNF12	2.58806	3.24784	3.11654e-205	4.99306e-204
GRK4	2.27147	-0.518454	3.20641e-205	5.13353e-204
AC012615.3	-8.54731	1.27833	3.25724e-205	5.21137e-204
SLC25A25-AS1	-4.77773	2.78303	4.00329e-205	6.40063e-204
LINC00630	3.50543	-1.36709	5.65943e-205	9.04237e-204
TAOK3	1.49913	5.40809	5.946e-205	9.49378e-204
PRPSAP2	1.45978	3.4413	7.24691e-205	1.1563e-203
SMIM11B	-8.63525	0.410338	8.955e-205	1.42787e-203
TUBGCP6	-2.93863	5.83189	9.64184e-205	1.53634e-203
POLR2E	-2.57393	5.92144	1.051e-204	1.67355e-203
IFFO1	-2.14033	5.09123	2.37224e-204	3.77484e-203
TDRD3	1.98702	2.17055	3.50198e-204	5.56876e-203
RPL12P16	-9.07944	0.837601	3.66132e-204	5.81821e-203
HIST2H2AA4	-9.80096	6.44873	3.69144e-204	5.86209e-203
ZNF358	-5.62078	2.71873	3.82483e-204	6.06981e-203
PRRC2B	-2.51521	5.89689	3.86366e-204	6.1273e-203
SEPTIN7	1.93148	6.17763	4.22831e-204	6.70106e-203
RAD17	1.63511	2.64259	5.57785e-204	8.83385e-203
DTX2P1	-4.72119	0.691199	9.67066e-204	1.53055e-202
CLSTN3	-3.53585	5.46316	1.53411e-203	2.42636e-202
ASMTL-AS1	-8.59524	0.371846	1.6018e-203	2.53171e-202
RNF6	2.56089	3.72315	2.60463e-203	4.11395e-202
IGKJ5	6.52436	-3.20954	2.77132e-203	4.37429e-202
GPC5	4.26607	-2.51286	3.17734e-203	5.01179e-202
DNAJC25-GNG10	-11.9779	3.94494	3.43476e-203	5.41419e-202
XPO1	2.37916	5.99399	4.22686e-203	6.6583e-202
DXO	-2.64724	2.98169	4.75399e-203	7.48362e-202
SMC3	2.09867	4.33037	5.83145e-203	9.17358e-202
GRK3	2.02192	4.43223	8.37691e-203	1.31691e-201
ZNF680	3.35553	0.833831	9.095e-203	1.42884e-201
IMMP1L	3.35568	0.112051	9.53924e-203	1.49763e-201
SNRPA	-3.72458	4.53226	1.40093e-202	2.19794e-201
DMXL2	2.81569	5.70446	1.4775e-202	2.31653e-201
NONO	-1.53435	6.42846	3.61532e-202	5.66456e-201
LRP12	3.12623	0.160523	9.04373e-202	1.41605e-200
APEX2	-2.22357	3.12082	1.46064e-201	2.28551e-200
RAP2B	1.8475	4.91744	2.40567e-201	3.76173e-200
AC087292.1	-6.58234	0.333427	2.61631e-201	4.08837e-200
CUL4A	1.84357	4.82646	2.86488e-201	4.47382e-200
F13A1	3.50458	7.24343	3.36718e-201	5.25473e-200
PPP4R3A	1.40421	5.34133	3.4251e-201	5.34156e-200
G3BP2	1.86896	5.50837	3.7729e-201	5.88006e-200
USO1	1.99605	4.42716	8.13855e-201	1.26755e-199
HOOK3	2.04336	4.68467	1.02334e-200	1.59276e-199
CERKL	-5.9763	3.06101	1.15312e-200	1.79356e-199
UNK	-2.13582	3.30428	1.68625e-200	2.62106e-199
ERGIC2	2.63001	4.10695	1.87259e-200	2.90877e-199
TBCEL	3.86797	4.2771	3.32252e-200	5.1576e-199
ZNF721	2.21609	2.02062	3.43713e-200	5.33198e-199
ABCA2	-3.54187	6.74894	4.37763e-200	6.78648e-199
MAP7D1	-2.99476	6.76437	5.86783e-200	9.09068e-199
MCPH1-AS1	4.10829	-1.94639	6.75168e-200	1.04531e-198
RGPD6	-8.52775	2.46066	9.58153e-200	1.48245e-198
LRFN1	-5.0324	4.9711	1.0317e-199	1.59519e-198
ITGA2	3.99781	-0.231114	1.05189e-199	1.62534e-198
CLASP2	2.0675	3.57277	1.20581e-199	1.86194e-198
HIST2H2AA3	-11.2988	7.23354	1.42247e-199	2.19505e-198
SHOC2	2.65942	6.00207	2.15714e-199	3.32656e-198
SREK1IP1	2.14988	2.9028	2.65285e-199	4.08831e-198
ZBTB7A	-2.57709	4.79283	2.81901e-199	4.34153e-198
SHPRH	2.91036	2.24617	3.19169e-199	4.91227e-198
AC112721.1	5.40394	-2.84515	3.58221e-199	5.50971e-198
ZNF573	3.15676	-1.25812	4.08501e-199	6.27894e-198
STAG2	2.69377	6.87161	6.05123e-199	9.29505e-198
SF3A1	-3.26898	6.46896	6.29374e-199	9.66123e-198
ZNF28	2.93909	1.55858	6.40252e-199	9.82181e-198
SPRY3	-8.44379	1.98976	6.42994e-199	9.85742e-198
TIPIN	2.67021	0.292508	7.5001e-199	1.14905e-197
RAP2A	3.06258	3.57319	7.94284e-199	1.21609e-197
WDFY4	-3.48313	5.02426	1.10681e-198	1.69348e-197
TNFAIP8	1.98809	5.49951	1.20393e-198	1.84087e-197
UBALD1	-4.1461	4.50619	1.34881e-198	2.06105e-197
AC135048.1	-6.2827	0.775186	1.65997e-198	2.53479e-197
POLA1	2.95069	2.30792	1.66099e-198	2.53479e-197
TBC1D5	1.57012	4.62649	2.15343e-198	3.28415e-197
AP000347.1	-3.32619	2.67191	2.69735e-198	4.11101e-197
TBX19	-2.86	2.09075	3.31901e-198	5.05519e-197
PACS1	-3.56413	6.98253	4.43551e-198	6.75135e-197
STARD5	-4.50818	3.92314	4.55393e-198	6.9271e-197
AC109460.3	-6.34298	1.77529	4.96886e-198	7.55337e-197
PTP4A2	1.31724	7.11985	5.29867e-198	8.04952e-197
AC010173.1	3.61671	-0.952977	7.35527e-198	1.11666e-196
STK38L	2.24601	4.87804	8.28369e-198	1.2568e-196
PCBP1	-2.6466	8.35839	1.11991e-197	1.69802e-196
SCARNA13	8.66417	5.35535	1.53282e-197	2.32259e-196
CRLF1	-4.6742	0.0344289	1.71873e-197	2.6026e-196
AC040162.3	-4.9688	1.16485	1.75428e-197	2.65473e-196
PPP1R3E	-3.08857	3.29642	1.88816e-197	2.85548e-196
C8orf58	-2.85137	2.19885	2.66793e-197	4.03213e-196
ANKRD20A21P	5.83807	-3.21202	2.82548e-197	4.26749e-196
DOP1A	2.11595	2.93956	3.43425e-197	5.18362e-196
CA13	2.50573	0.327173	5.2741e-197	7.95555e-196
AC096677.1	4.58878	-3.26114	5.69428e-197	8.58384e-196
SH3BP1	-3.79995	5.99047	6.43404e-197	9.69277e-196
RN7SL827P	5.78914	-3.21105	6.77766e-197	1.02039e-195
NCOA3	1.67037	5.66463	7.22446e-197	1.08696e-195
WAS	-4.62059	8.12768	7.94965e-197	1.1953e-195
EAF2	3.25659	1.94841	9.05182e-197	1.36015e-195
EXOC5	2.5101	4.1907	9.58872e-197	1.4399e-195
NOTCH2NLA	-3.83056	3.79196	1.39702e-196	2.09651e-195
POFUT2	-3.04166	4.02356	1.44832e-196	2.17211e-195
GTF2IRD2B	-2.81675	2.86444	1.58159e-196	2.37047e-195
PITPNM1	-2.57815	6.11803	1.62035e-196	2.42701e-195
MIR4772	6.41197	-3.26542	1.63093e-196	2.44129e-195
NAA50	1.64693	5.28572	2.13145e-196	3.18849e-195
PCED1A	-3.40785	3.96398	2.22341e-196	3.32393e-195
ATP8B4	3.22641	4.54299	2.32038e-196	3.46668e-195
NCOA2	2.57424	5.75181	2.32252e-196	3.46767e-195
PKN1	-3.01678	6.99406	2.66788e-196	3.98078e-195
MMS22L	2.5711	1.82171	5.39982e-196	8.05205e-195
RC3H1-IT1	5.28866	-3.00533	5.70831e-196	8.50665e-195
E2F6P4	5.88448	-3.22848	6.64295e-196	9.89319e-195
SHC1	-1.7052	5.24542	7.11437e-196	1.05885e-194
ARL13B	2.87012	0.750363	7.13636e-196	1.06145e-194
FAM110A	-4.03751	4.22661	9.38608e-196	1.39519e-194
RAD18	2.04128	2.10274	1.19197e-195	1.77067e-194
FCHSD1	-2.56551	5.44875	2.02665e-195	3.00869e-194
MTURN	2.45066	5.3839	2.153e-195	3.19425e-194
PAIP2	1.81093	5.72484	2.9465e-195	4.36875e-194
CSE1L	1.7848	3.95729	5.06909e-195	7.51115e-194
CYLD	1.65272	6.19691	5.93545e-195	8.78933e-194
C1GALT1	2.23679	4.49479	7.93267e-195	1.17395e-193
ZNF669	2.08731	0.771152	8.88712e-195	1.31436e-193
RNASEK-C17orf49	-7.59276	0.727325	8.99072e-195	1.32885e-193
HMGCR	2.33888	4.87765	1.05083e-194	1.55217e-193
PACRGL	2.30157	0.100095	1.07265e-194	1.58341e-193
GTF2IP20	-2.96833	1.99984	1.11049e-194	1.63824e-193
TANK	2.51771	5.49438	1.53291e-194	2.25998e-193
CLNS1A	1.82173	3.81622	1.64802e-194	2.42816e-193
AP2A2	-1.88311	5.01403	2.11557e-194	3.11508e-193
SLC4A2	-2.58564	4.79447	2.24171e-194	3.29876e-193
IGHJ6	6.57999	-3.18711	2.53458e-194	3.72739e-193
SPHK2	-2.51849	2.78945	3.16108e-194	4.64581e-193
COQ4	-2.68713	3.0848	3.53482e-194	5.19185e-193
LNX2	2.8112	2.3162	5.03474e-194	7.39026e-193
NNT	1.93613	4.03784	6.45025e-194	9.46212e-193
ABCF2	-2.07356	3.74614	6.62263e-194	9.70891e-193
GPSM3	-4.69538	9.10182	8.90179e-194	1.30421e-192
RHBDF2	-2.96982	6.14397	1.24775e-193	1.82695e-192
AL359397.2	5.31392	-2.71635	1.39591e-193	2.0426e-192
GMDS-DT	2.03869	0.579014	1.39842e-193	2.04501e-192
DDI2	2.38062	4.1351	1.59067e-193	2.3247e-192
SPRN	-6.58586	0.530291	1.86607e-193	2.72549e-192
SMG9	-2.99945	3.7989	1.88582e-193	2.75262e-192
PARPBP	4.18635	1.36766	2.32153e-193	3.38649e-192
AKNA	-2.91488	8.24735	3.54525e-193	5.16835e-192
BTBD1	1.83572	4.14129	3.88949e-193	5.66667e-192
ADGRL1	-4.60702	2.80149	4.9835e-193	7.25606e-192
FASTK	-2.54224	4.92327	6.16462e-193	8.97022e-192
CLHC1	3.1796	0.0393977	9.43509e-193	1.37206e-191
PEX13	1.80181	2.53871	1.12079e-192	1.62885e-191
DCP2	3.12576	6.74899	1.31759e-192	1.91369e-191
HBA1	-13.6784	16.7276	1.45274e-192	2.10867e-191
GDI1	-2.59544	7.28883	1.78883e-192	2.59491e-191
NORAD	2.54786	6.53704	1.96229e-192	2.84477e-191
SNAPC2	-3.09078	3.05761	2.70321e-192	3.91648e-191
ADAMTS6	3.86706	-0.494042	3.65352e-192	5.29005e-191
HNRNPD	-1.97069	6.21988	3.71973e-192	5.38261e-191
RN7SL559P	5.66528	-3.32228	4.94898e-192	7.15696e-191
SNRK	2.40761	6.13483	8.02205e-192	1.15939e-190
RUBCN	-2.36776	4.78443	8.55448e-192	1.23558e-190
TRPC6	4.11621	-0.765076	8.94736e-192	1.29153e-190
DRG2	-2.31773	3.89973	9.91926e-192	1.43095e-190
FOXP4	-5.73006	2.99685	1.01229e-191	1.45943e-190
SLC33A1	1.96166	2.90613	1.0808e-191	1.55724e-190
SYNGAP1	-4.56593	3.29076	1.27329e-191	1.83346e-190
HEXD	-2.88895	4.47222	1.31295e-191	1.88941e-190
DCLRE1A	2.44573	1.06067	3.25034e-191	4.67456e-190
ZWILCH	2.81444	1.80939	3.26057e-191	4.6864e-190
ATN1	-6.07031	4.26948	3.46321e-191	4.9746e-190
DIPK2A	2.7962	3.45678	3.92336e-191	5.63212e-190
ATF1	1.87195	2.87493	6.87178e-191	9.85865e-190
NUP133	1.45046	3.52775	7.11076e-191	1.01953e-189
MIGA1	2.35461	1.80442	8.19042e-191	1.17361e-189
MEG8	5.1282	-3.31134	8.50604e-191	1.21809e-189
SCAF11	1.92623	6.12989	9.51366e-191	1.36156e-189
AC018638.2	-5.51973	2.06855	1.17892e-190	1.6862e-189
PACS2	-2.55463	4.03389	1.20677e-190	1.72498e-189
AASDHPPT	1.74934	2.88011	1.27336e-190	1.81906e-189
DPYD-IT1	5.28723	-3.26494	1.38541e-190	1.97792e-189
AC118549.1	2.44423	2.55473	1.64167e-190	2.34235e-189
ZSWIM8-AS1	-7.59198	1.54904	1.87629e-190	2.67548e-189
IPO13	-2.25924	3.31373	2.05134e-190	2.92332e-189
SIDT2	-2.75621	5.34957	2.18377e-190	3.11015e-189
SNORA71A	9.6714	0.96792	2.99082e-190	4.25698e-189
PFDN1	-2.33328	3.38167	4.94669e-190	7.03659e-189
PICALM	2.06125	8.31059	5.39263e-190	7.66629e-189
BEND2	4.25625	1.92747	5.7812e-190	8.21372e-189
AC137932.3	-6.29227	1.15127	6.00666e-190	8.52887e-189
ZNF624	3.29807	0.535774	7.68372e-190	1.09035e-188
LRRC37BP1	-1.93336	1.87243	7.98642e-190	1.13262e-188
SCARB1	-3.2692	2.34548	8.09647e-190	1.14754e-188
RNF14	2.75691	4.37046	8.28187e-190	1.17311e-188
SENP5	1.27688	4.25866	9.27362e-190	1.31279e-188
TMF1	2.2686	4.78415	1.26309e-189	1.78699e-188
KPNA2P3	-10.1195	1.85151	1.47194e-189	2.08119e-188
PCGF6	2.5506	0.811258	1.50026e-189	2.11996e-188
C2orf88	3.64667	4.34294	1.62859e-189	2.29992e-188
NRAS	2.33955	4.30031	1.75637e-189	2.47888e-188
FBXO28	1.97807	3.4671	1.7988e-189	2.53724e-188
DMAP1	-1.8287	4.37336	1.80482e-189	2.5442e-188
TP53	-2.93832	3.59851	1.90776e-189	2.6877e-188
ULK1	-3.35747	6.71311	2.09197e-189	2.94545e-188
A1BG	-6.31768	0.913578	2.38527e-189	3.3564e-188
HNRNPUL2	-1.94279	5.29493	2.41322e-189	3.3937e-188
HIST1H1E	6.14673	4.17148	2.50615e-189	3.52227e-188
ZNF81	2.13083	1.98951	3.03786e-189	4.267e-188
SNORA71D	9.02773	0.425344	3.61825e-189	5.07918e-188
CDC14B	2.81243	2.15306	3.63206e-189	5.09553e-188
INTS6	1.88578	4.99544	4.49832e-189	6.30705e-188
WDR47	2.09062	3.25512	5.31658e-189	7.44988e-188
AC090984.1	-6.43745	0.673597	5.54893e-189	7.77082e-188
ECT2	2.99716	2.20775	5.73736e-189	8.02991e-188
AL627309.7	-7.5733	4.17061	5.98429e-189	8.37052e-188
RABGAP1	1.46705	3.67004	7.4771e-189	1.04524e-187
LRCH4	-3.12025	7.26405	8.17895e-189	1.14267e-187
EDEM3	3.31986	4.79479	8.9844e-189	1.25445e-187
SLC25A22	-3.39843	2.4941	9.50273e-189	1.32603e-187
ZNF782	2.29305	0.216548	1.03245e-188	1.43985e-187
ATP13A2	-2.87647	4.12578	1.35794e-188	1.89265e-187
ZFX	2.186	4.24104	1.42055e-188	1.97874e-187
KATNB1	-2.48507	4.10135	2.14154e-188	2.98126e-187
AL627309.5	-6.85212	6.34929	3.08708e-188	4.29501e-187
AC010615.1	3.79829	-2.28595	4.84247e-188	6.73327e-187
UCP2	-4.32823	7.57183	8.30516e-188	1.15412e-186
YME1L1	1.43195	6.11522	8.39447e-188	1.16584e-186
TRAPPC8	2.51631	5.317	1.48572e-187	2.06217e-186
TEN1-CDK3	-3.95544	1.66819	1.65224e-187	2.29195e-186
CSNK1D	-3.02782	7.61944	2.33965e-187	3.24358e-186
PEX14	-3.19945	2.73728	2.38968e-187	3.31099e-186
FAM114A2	1.8591	3.1409	3.04313e-187	4.21389e-186
ENSA	-1.76338	6.00613	3.17937e-187	4.39994e-186
NDC1	2.24211	2.17313	4.19358e-187	5.80009e-186
HMGA1	-4.94098	5.73311	4.47133e-187	6.1806e-186
ANKRD28	2.75076	4.19468	4.56757e-187	6.30991e-186
SREBF1	-3.26174	4.94968	4.97119e-187	6.86346e-186
GHDC	-3.00916	3.89796	4.98277e-187	6.87541e-186
NCLN	-3.06318	5.79241	1.24141e-186	1.71193e-185
ZNF25	2.32717	2.09738	1.80018e-186	2.48104e-185
NAP1L4	1.45588	5.84536	1.85789e-186	2.55907e-185
ZNF197	2.09794	1.93076	1.87402e-186	2.57977e-185
RBM42	-3.09308	5.06999	4.26275e-186	5.86466e-185
SOX12	-4.6252	1.25679	5.28168e-186	7.26223e-185
DHPS	-2.14129	4.60802	5.85882e-186	8.05108e-185
VAC14	-2.34716	3.99356	6.77968e-186	9.31105e-185
REEP3	2.26585	2.96929	7.02863e-186	9.64731e-185
TBL1XR1	2.28537	5.85482	8.18699e-186	1.12307e-184
AC009133.1	-3.4591	1.74399	9.02215e-186	1.23691e-184
LYSMD3	2.81619	3.59126	9.49552e-186	1.30105e-184
IGHJ5	6.35309	-3.28525	2.08769e-185	2.85882e-184
CDK11B	-2.23437	5.29942	4.68878e-185	6.41694e-184
PCOLCE	-5.46779	1.45297	6.54912e-185	8.95772e-184
AC135626.1	5.86116	-2.93276	9.20789e-185	1.2587e-183
ELF4	-2.43603	6.01987	9.23667e-185	1.2619e-183
SNORD3A	7.65244	7.18886	1.00038e-184	1.3659e-183
PTOV1	-2.78224	6.10385	1.31251e-184	1.79104e-183
CCDC126	3.09505	3.20452	1.42591e-184	1.94465e-183
MDH2	-2.32569	5.31282	2.04871e-184	2.79241e-183
TRIM11	-1.81358	4.46288	2.09316e-184	2.85134e-183
LANCL3	3.23076	0.845453	2.76805e-184	3.76849e-183
ATP6V1F	-2.59171	5.09949	3.322e-184	4.52004e-183
OTUD5	-2.54024	6.17419	6.07423e-184	8.26004e-183
ALG3	-2.90183	3.37287	8.10035e-184	1.10089e-182
CICP27	-11.233	3.62097	8.86155e-184	1.20364e-182
TMEM143	-2.69847	1.31207	9.90018e-184	1.34394e-182
METTL15	2.00573	1.13727	1.04244e-183	1.41428e-182
HIST1H2BJ	2.96462	3.03507	1.176e-183	1.59457e-182
TTN-AS1	2.46409	4.19333	1.28954e-183	1.74751e-182
IGKJ4	6.64427	-3.15113	1.66548e-183	2.25565e-182
WBP2	-3.38187	8.16137	2.10953e-183	2.85541e-182
ARID4B	2.54313	5.19918	2.71599e-183	3.67418e-182
RAPGEF2	2.2892	4.89394	3.89319e-183	5.26366e-182
GMPPA	-2.4977	4.03533	5.89802e-183	7.96963e-182
XAB2	-2.65963	5.24281	7.32434e-183	9.89124e-182
MROH1	-2.58852	4.27409	8.44699e-183	1.14008e-181
RNU1-13P	6.25757	-3.23329	8.72174e-183	1.17648e-181
SLAIN1	2.52504	2.00842	1.15719e-182	1.56004e-181
FBXL6	-2.75279	3.15664	1.17083e-182	1.57753e-181
RN7SL329P	5.82007	-3.28699	1.39966e-182	1.88476e-181
CPEB2-DT	4.35774	-2.68626	1.43854e-182	1.93601e-181
ZYX	-5.16857	9.91036	1.77683e-182	2.38991e-181
TMEM265	-9.98463	1.71896	1.79544e-182	2.41357e-181
PLBD2	-3.31196	4.1716	2.55917e-182	3.43826e-181
CASC4	2.62549	5.44802	2.66334e-182	3.57616e-181
USP16	1.8847	3.71597	2.88377e-182	3.86993e-181
WDR48	1.17368	4.5118	2.94901e-182	3.95521e-181
CDKL1	3.57026	1.80665	3.17082e-182	4.25028e-181
AC020907.4	-7.51478	0.138398	3.22785e-182	4.32425e-181
NCDN	-2.73332	3.02792	3.91681e-182	5.24423e-181
AC127526.2	5.19593	-1.60968	4.00387e-182	5.35775e-181
FP236383.3	-7.88616	0.489128	4.18761e-182	5.60042e-181
AC003070.1	-6.21452	0.681758	4.801e-182	6.4171e-181
ZFAND6	2.12314	5.39814	5.38083e-182	7.18801e-181
COMMD7	-2.18394	4.05678	5.39473e-182	7.20249e-181
WASHC1	-3.55793	3.87516	5.43204e-182	7.24818e-181
ARHGAP12	2.53235	2.84852	5.99049e-182	7.9888e-181
RABL6	-2.37529	5.22111	6.16607e-182	8.21827e-181
CLIC4	2.35385	4.11567	6.8908e-182	9.17899e-181
RNF216P1	-1.98141	2.43124	9.13278e-182	1.21586e-180
MRPL23	-3.12754	3.68296	1.08086e-181	1.43814e-180
RPL32P29	-8.86264	0.628173	1.35771e-181	1.80549e-180
RN7SKP230	5.33265	-3.16645	1.36465e-181	1.81369e-180
PELI2	2.04882	5.04394	1.48787e-181	1.97634e-180
SF3B2	-2.37632	6.85921	1.5685e-181	2.08225e-180
SMYD5	-3.97751	2.20619	1.6341e-181	2.16812e-180
AC139256.2	-6.63007	1.49766	2.0177e-181	2.67556e-180
AP001636.2	5.00661	-3.06967	2.0843e-181	2.76232e-180
ZNF45	2.04091	1.66362	2.15883e-181	2.85948e-180
AC123912.1	4.67708	-2.57837	2.20982e-181	2.92536e-180
FNBP1L	3.11775	1.517	3.40794e-181	4.50889e-180
RASA4CP	-3.00663	2.01689	3.49115e-181	4.61638e-180
FRRS1	3.31638	-0.15852	5.81829e-181	7.68925e-180
FIZ1	-2.74617	2.32798	5.86974e-181	7.75288e-180
AP001636.3	3.94231	-0.746917	5.96066e-181	7.86854e-180
PLPPR2	-4.41546	6.9429	6.19222e-181	8.16963e-180
D2HGDH	-3.47955	3.93918	6.37515e-181	8.40624e-180
VPS37B	-2.97513	6.05874	6.39777e-181	8.43134e-180
HEATR5B	1.84462	4.00911	7.68919e-181	1.01276e-179
ZNF268	2.33085	1.56767	8.15142e-181	1.07303e-179
ZNF699	3.56349	0.577978	1.07831e-180	1.41867e-179
LBX2-AS1	-4.25085	1.06538	1.59713e-180	2.10007e-179
ZBTB9	-8.43483	0.216979	1.88364e-180	2.47542e-179
AC233968.1	-7.13849	1.83261	1.92566e-180	2.52922e-179
NCOR2	-3.16754	5.43915	2.09303e-180	2.74751e-179
AL356535.1	5.54992	-3.21279	2.37944e-180	3.12173e-179
PRICKLE3	-2.93026	2.4975	3.38976e-180	4.44475e-179
AC023509.1	-6.7814	1.40878	3.99446e-180	5.23473e-179
OMA1	2.37998	3.20904	4.96296e-180	6.50031e-179
MVB12A	-2.8408	3.38413	5.53052e-180	7.23965e-179
ARHGAP42	4.07921	0.336159	6.66035e-180	8.71377e-179
CDK3	-4.64666	2.06648	7.12563e-180	9.3173e-179
SVIP	2.61643	3.39151	7.37808e-180	9.64204e-179
ORC4	2.0856	3.59227	8.29288e-180	1.08315e-178
NSD1	1.53925	5.54364	8.44046e-180	1.10181e-178
RABEP1	1.55999	4.17075	8.67089e-180	1.13126e-178
POMZP3	-3.70255	2.49179	1.22616e-179	1.59884e-178
ICE2	1.9613	2.87462	1.31984e-179	1.72004e-178
PMS2P6	-4.25112	0.0622486	1.47579e-179	1.92222e-178
PVRIG	-12.1119	4.07794	1.81941e-179	2.36847e-178
SLC39A13	-2.27179	3.77539	2.51353e-179	3.27023e-178
SMC5	1.65234	3.5553	2.83678e-179	3.68875e-178
FP671120.4	-7.59544	0.489417	3.38528e-179	4.39955e-178
AC114763.1	4.14367	-2.86344	3.72295e-179	4.83571e-178
ORC5	1.82032	2.0307	4.03528e-179	5.23849e-178
TRIM34	-5.59179	3.11497	4.13366e-179	5.36324e-178
AC018557.1	-5.93868	1.92591	7.2454e-179	9.3954e-178
MNT	-3.43421	5.16784	8.92658e-179	1.15691e-177
ZBTB38	2.61277	3.49067	8.98867e-179	1.16431e-177
HGS	-2.33295	6.22952	1.36241e-178	1.76377e-177
AC134772.1	4.48221	-2.46567	1.44976e-178	1.87582e-177
MIOS	1.51497	3.1111	1.86375e-178	2.41014e-177
AC145098.1	-7.66141	2.63995	2.42821e-178	3.13835e-177
ISYNA1	-4.6694	3.21567	2.69909e-178	3.48654e-177
ADCY4	-3.40969	3.38428	2.79816e-178	3.61252e-177
DCLRE1C	1.74887	2.6589	2.91837e-178	3.76564e-177
KDM7A	2.46674	6.30169	3.16096e-178	4.07642e-177
CNOT6	1.90726	3.87862	3.90018e-178	5.02697e-177
PIDD1	-4.64119	3.82565	3.94702e-178	5.08455e-177
CIZ1	-3.72525	5.51072	5.29924e-178	6.82273e-177
PDHX	1.82495	1.97936	5.7216e-178	7.36248e-177
AL353743.1	3.13685	0.145074	7.25221e-178	9.32694e-177
HM13	-2.6697	6.221	7.54372e-178	9.69653e-177
AC020917.4	-4.29705	2.27296	8.127e-178	1.04405e-176
CDK13	1.63091	4.60874	8.62899e-178	1.10794e-176
TBC1D23	2.32718	4.22199	8.84606e-178	1.13519e-176
RN7SL116P	5.60037	-3.32423	9.3753e-178	1.20245e-176
ATP2A3	-2.75247	7.7669	9.6827e-178	1.24119e-176
EFR3A	2.24917	4.49019	1.05577e-177	1.35262e-176
LINC00174	-4.40845	2.92905	1.79358e-177	2.29662e-176
ICOSLG	-7.70074	2.31654	1.85654e-177	2.37595e-176
FBXO33	2.25934	4.05971	1.96559e-177	2.51414e-176
ZNF480	1.80612	1.66699	3.45369e-177	4.41511e-176
IL3RA	-10.7565	2.47926	3.5876e-177	4.58381e-176
ERCC4	2.35617	1.07772	4.26491e-177	5.44622e-176
NAPA	-3.4359	6.91016	4.3662e-177	5.57254e-176
TTF1	1.4048	2.49886	4.93876e-177	6.29987e-176
AGPS	2.0474	3.76608	6.06586e-177	7.7334e-176
TAF4B	3.15352	1.42965	6.09017e-177	7.76017e-176
NELFA	-2.45053	3.17084	6.9968e-177	8.91057e-176
POU2F2	-3.38983	4.97983	7.83188e-177	9.96866e-176
MIER1	2.41483	5.51698	9.29958e-177	1.18304e-175
ZNF598	-2.55006	4.29032	1.14993e-176	1.46209e-175
RAB8B	2.04635	6.78303	1.24135e-176	1.57746e-175
MIDN	-3.55608	7.11322	1.27429e-176	1.61844e-175
PRKCSH	-2.78229	6.91107	1.27655e-176	1.62044e-175
RIOK3	2.85494	7.51014	1.30523e-176	1.65595e-175
VPS52	-1.77369	4.25317	1.50908e-176	1.91355e-175
NUMBL	-3.93234	2.37226	2.05794e-176	2.6081e-175
AC012651.1	-3.58551	2.84563	2.40379e-176	3.04475e-175
TRAF3IP2	-2.59623	2.17908	2.52153e-176	3.19217e-175
TMEM179B	-2.4669	4.21563	3.47073e-176	4.39145e-175
CAPN15	-3.42197	5.03783	4.03519e-176	5.10291e-175
PDZD8	2.30795	5.56364	5.8969e-176	7.45321e-175
SMC4	2.61696	4.09118	7.18793e-176	9.08008e-175
ANAPC2	-2.04683	4.51085	7.43924e-176	9.39248e-175
BRD4	-2.56088	6.37052	1.57498e-175	1.98743e-174
STIMATE-MUSTN1	-5.563	4.00054	1.83609e-175	2.31568e-174
CFAP410	-3.1416	3.61769	2.02623e-175	2.55411e-174
LIMD1-AS1	-3.04273	1.35336	2.87062e-175	3.61655e-174
C15orf39	-4.09138	7.01869	2.93099e-175	3.69063e-174
AL513327.1	-8.31785	4.60387	2.94359e-175	3.7045e-174
TRIM37	1.82644	2.46169	3.21048e-175	4.03821e-174
FLVCR1	2.60886	2.27377	3.69127e-175	4.64048e-174
ZNF407	1.80216	3.2884	5.63528e-175	7.0806e-174
MSH5-SAPCD1	-8.18967	1.15949	6.70226e-175	8.41674e-174
ATG4B	-2.30619	5.43717	9.13883e-175	1.14705e-173
CENPH	3.00537	1.27222	9.20825e-175	1.15514e-173
COG3	1.7255	3.35263	9.40779e-175	1.17954e-173
TMEM184B	-2.8961	5.11937	2.24694e-174	2.8157e-173
SLC44A1	2.17798	4.31815	2.75768e-174	3.45387e-173
NBPF15	-2.95921	3.64539	3.13758e-174	3.92758e-173
FAM204A	1.77286	3.48725	3.33755e-174	4.17567e-173
ABHD14B	-3.62298	4.5799	4.42125e-174	5.52856e-173
AP1G2	-2.64387	6.44645	4.44985e-174	5.56136e-173
GNB4	3.08398	4.78131	5.40364e-174	6.7471e-173
PDP1	2.85286	2.7044	5.40435e-174	6.7471e-173
AC132872.4	-4.40405	2.33469	5.5644e-174	6.94322e-173
IFT27	-2.09034	2.89344	5.58275e-174	6.96241e-173
FBXL3	2.80906	5.12908	5.78623e-174	7.21235e-173
CCDC85C	-5.31954	3.46436	6.4473e-174	8.03209e-173
AC146944.4	-6.4649	0.418205	6.88091e-174	8.56774e-173
ZBTB48	-2.25235	5.1959	7.15048e-174	8.89867e-173
BRCC3	2.09722	2.14363	7.46261e-174	9.28219e-173
DDX56	-2.14029	4.77405	8.26119e-174	1.027e-172
SUDS3	1.27699	4.77608	1.25854e-173	1.56374e-172
AC114490.1	-3.5527	1.08456	1.33611e-173	1.65925e-172
AMD1	2.0172	5.70384	1.35668e-173	1.68391e-172
AC006254.1	-4.92494	3.65534	1.39439e-173	1.72979e-172
ARSA	-2.98246	5.43437	1.95449e-173	2.42334e-172
ZNF296	-4.10912	1.28363	2.42944e-173	3.01063e-172
ATXN7L2	-3.64779	1.83596	2.50556e-173	3.10332e-172
ADAM10	2.42715	6.57918	2.75899e-173	3.41541e-172
RN7SL838P	5.74119	-3.14883	2.81504e-173	3.48296e-172
DHX9	1.21168	5.97103	3.18493e-173	3.93854e-172
RIN3	-4.22744	8.12204	4.88145e-173	6.0333e-172
AC005726.1	-3.23144	0.741438	5.9056e-173	7.29399e-172
ATL1	2.78702	-0.15034	5.90766e-173	7.29399e-172
HDAC7	-2.55698	6.52066	5.98474e-173	7.38527e-172
SGSM2	-2.48342	5.13136	6.16781e-173	7.60718e-172
UBXN7	1.78975	5.1503	6.33843e-173	7.81351e-172
DENND6B	-3.88454	1.87769	8.53545e-173	1.05163e-171
SLC30A5	2.07855	3.20247	9.2064e-173	1.1337e-171
SORBS3	-6.00412	3.40247	1.14766e-172	1.41252e-171
DGKI	4.44224	-1.52536	1.75169e-172	2.15481e-171
MFSD14C	2.14004	0.438918	1.97849e-172	2.43254e-171
SMCHD1	2.5003	7.96062	2.05492e-172	2.52519e-171
CREBL2	1.76627	3.99285	3.37344e-172	4.14328e-171
ASH2L	1.89902	4.96984	4.259e-172	5.22819e-171
FAT1	4.04269	0.392853	4.43282e-172	5.43872e-171
XRCC1	-2.45137	4.25107	5.27412e-172	6.46754e-171
SENP1	1.59506	3.10079	5.58968e-172	6.85094e-171
IL2RG	-2.74989	8.25377	8.86893e-172	1.08644e-170
AGAP4	-2.7029	2.26181	9.78902e-172	1.19853e-170
MT-ND2	-5.41343	10.0971	1.09155e-171	1.33575e-170
TAF1	2.09741	4.01481	1.52377e-171	1.86371e-170
AC107983.1	4.41683	-3.24943	1.81631e-171	2.22035e-170
AC239868.1	-7.46973	-0.680537	1.8803e-171	2.29737e-170
MTATP6P1	-6.02521	7.39249	2.36583e-171	2.88909e-170
PIK3C2A	2.30941	3.58391	2.52695e-171	3.08424e-170
AL031714.1	-5.32252	1.62	2.8972e-171	3.53432e-170
DMAC2	-2.17962	3.88779	3.75183e-171	4.5745e-170
AC003102.1	-3.56195	0.852653	4.72568e-171	5.7589e-170
AC009690.2	-5.51061	1.23093	4.81057e-171	5.85931e-170
CC2D1B	-1.72975	4.62898	5.67342e-171	6.90668e-170
JAK2	2.96269	5.85225	5.70197e-171	6.93784e-170
ING3	1.9266	2.91081	5.98482e-171	7.27823e-170
MARK4	-3.16803	4.54711	7.29999e-171	8.87302e-170
PRKD2	-3.61623	6.73256	8.14773e-171	9.89831e-170
CYBB	2.299	8.21735	9.29736e-171	1.12891e-169
MTDH	2.20181	5.19845	9.57325e-171	1.16181e-169
MND1	4.70502	-0.325655	1.06445e-170	1.29115e-169
C1DP5	4.29143	-3.20332	1.30165e-170	1.57805e-169
RAB15	-4.08156	1.12211	1.4854e-170	1.79989e-169
MOB1B	3.09395	3.60534	1.59477e-170	1.93142e-169
AC008763.3	-10.1157	4.25473	1.62425e-170	1.96611e-169
PRAM1	-3.87495	6.47547	1.81304e-170	2.19349e-169
ULK3	-3.03986	4.29409	2.17229e-170	2.62679e-169
GAK	-1.89417	6.57602	2.20179e-170	2.66109e-169
DHX40	1.69707	4.43329	2.56267e-170	3.09565e-169
AP001062.1	-3.67587	1.69075	2.89063e-170	3.49002e-169
ZUP1	2.24983	2.26854	4.22521e-170	5.09871e-169
MMP25-AS1	-6.7182	6.84213	4.62415e-170	5.57726e-169
ATXN3	1.71478	3.71482	5.06332e-170	6.10382e-169
PRIMPOL	2.18444	1.43179	6.55217e-170	7.89455e-169
CRTC3	-2.52857	4.46034	7.0463e-170	8.48556e-169
MIR17HG	3.38723	-1.00379	1.13533e-169	1.36652e-168
RNF2	2.0051	3.25032	1.33615e-169	1.60742e-168
RHOT1	2.58787	5.35003	1.48009e-169	1.77967e-168
PXN	-3.78198	8.6202	1.48711e-169	1.7872e-168
VEGFB	-5.15012	3.33853	1.75314e-169	2.10583e-168
VEPH1	3.82894	0.776621	1.79596e-169	2.15616e-168
HIPK3	3.01631	6.8844	1.8483e-169	2.21787e-168
SARM1	-3.43302	2.62814	2.22231e-169	2.6653e-168
ANKRD50	2.48294	2.66143	3.004e-169	3.60096e-168
AC009779.3	-4.57638	2.54992	3.06471e-169	3.67187e-168
ITPR1	2.16135	3.58506	3.12885e-169	3.7468e-168
THUMPD1	2.15297	3.52395	3.3476e-169	4.00671e-168
PGM2L1	2.74437	2.91111	3.80621e-169	4.5533e-168
YY1	1.2669	5.43675	4.08519e-169	4.88454e-168
LAMTOR5-AS1	2.3841	-0.440529	5.03032e-169	6.01154e-168
AC015911.7	-9.75125	2.13717	5.55101e-169	6.63042e-168
NPIPB11	-5.76132	1.12455	6.55085e-169	7.82071e-168
RFNG	-2.87452	4.49864	7.63052e-169	9.10503e-168
SPATA7	2.33434	-0.00131428	9.94486e-169	1.18606e-167
RAB4B	-3.41439	5.47571	1.04299e-168	1.24327e-167
U2SURP	1.72271	4.37598	1.04936e-168	1.25023e-167
NEDD1	2.4605	3.19302	1.07989e-168	1.28595e-167
STK25	-2.17899	4.93152	1.09645e-168	1.30501e-167
AL031595.1	-5.26493	1.47324	1.11419e-168	1.32546e-167
AC010422.3	-7.91594	2.57212	1.18778e-168	1.41228e-167
ECPAS	1.2521	5.0763	1.29591e-168	1.54007e-167
AC003681.1	-5.75174	5.16845	1.37337e-168	1.63129e-167
ACBD4	-2.57984	2.36911	1.56019e-168	1.85226e-167
AC078883.1	1.94529	0.471523	1.71515e-168	2.0352e-167
ZFP41	-3.29613	0.880275	1.95825e-168	2.32249e-167
HAUS1	2.55031	1.93597	2.1301e-168	2.52503e-167
CCDC43	1.77719	1.84525	2.43716e-168	2.88756e-167
AC126755.1	-5.95158	2.52457	2.7375e-168	3.24177e-167
BANF1	-3.92659	4.53808	3.19019e-168	3.77595e-167
MBD5	1.76284	2.97757	5.54927e-168	6.56487e-167
GFM2	1.85637	2.74771	6.41283e-168	7.58265e-167
ZGRF1	2.94204	1.53195	7.7333e-168	9.13939e-167
ZNF426	1.80269	2.1062	8.01502e-168	9.46757e-167
GTF2H1	1.41165	3.47388	8.66462e-168	1.02297e-166
KIF15	4.54765	2.30324	1.00747e-167	1.18885e-166
MRNIP	-3.78067	4.01853	1.08612e-167	1.28102e-166
CLCN7	-2.95295	5.72227	1.28904e-167	1.51959e-166
ZNF143	1.42494	4.21246	1.56324e-167	1.84191e-166
PDCL	1.89152	2.36305	2.14423e-167	2.5252e-166
AL591043.2	3.85869	-2.03122	2.28169e-167	2.68574e-166
SIRT2	-2.13124	5.6817	1.23032e-166	1.44746e-165
MED21	1.92571	2.55877	1.48495e-166	1.74615e-165
AC011558.1	-10.5379	4.50245	1.52871e-166	1.79672e-165
EPS15L1	-2.46318	5.33336	1.75411e-166	2.0606e-165
WDR41	1.82422	3.55325	1.82865e-166	2.14708e-165
[truncated: 12,844 more rows]

## Sheet: Figure 2B
	logFC	logCPM	PValue	FDR
FP236383.4	-19.935	11.6421	0	0
FP671120.6	-19.2632	11.6421	0	0
FP236383.5	-19.2624	11.6421	0	0
EEF1G	-17.4694	9.17676	0	0
AC092299.1	-16.388	8.09548	0	0
SLC25A6	-15.8613	7.56884	0	0
AC010507.1	-14.862	6.82903	0	0
RNY1	14.7764	5.86351	0	0
AKAP17A	-14.6274	6.33544	0	0
PTPRCAP	-14.6189	6.32719	0	0
CSF2RA	-14.5052	6.21352	0	0
CD99	-14.4161	6.38149	0	0
AL732372.3	-14.4116	6.11997	0	0
AC010507.2	-14.387	6.09544	0	0
SCARNA21	14.0995	4.58989	0	0
RNU5A-1	13.5354	3.05848	0	0
RNY4	13.5296	3.01637	0	0
P2RY8	-13.3452	5.05472	0	0
WASH6P	-13.2323	4.94241	0	0
ZBED1	-12.7131	4.68364	0	0
MT-TW	12.696	2.03192	0	0
RNU5B-1	12.6167	2.36462	0	0
AC012321.1	-12.6058	4.31704	0	0
GTPBP6	-12.5801	4.29118	0	0
MIR3609	12.5242	1.8289	0	0
UPK3BL1	-12.4495	4.82523	0	0
SNORA54	12.4162	2.46589	0	0
ASMTL	-12.3351	4.04716	0	0
VAMP7	-12.3039	4.01602	0	0
TOMM6	-12.2199	3.93331	0	0
MT-TI	11.9465	1.26045	0	0
TREX1	-11.9004	3.6144	0	0
PPP2R3B	-11.8807	3.59491	0	0
NPIPA9	-11.7181	3.69243	0	0
OVCA2	-11.6564	3.37128	0	0
FAM156B	-11.531	3.24647	0	0
DHRSX	-11.5301	3.24662	0	0
SNORA12	11.4627	2.69041	0	0
SLX1A-SULT1A3	-11.3718	3.91166	0	0
PLCXD1	-11.3537	3.07126	0	0
SNORD13	11.3243	0.966443	0	0
AC026464.4	-11.2933	3.672	0	0
RN7SL674P	11.2785	1.45851	0	0
SLX1A	-11.1801	4.80137	0	0
AC240565.2	-11.1515	6.06912	0	0
RNU4-1	11.1027	4.13339	0	0
SLX1B-SULT1A4	-11.0944	2.81349	0	0
MT-TT	11.0855	0.421203	0	0
SNORA49	11.0797	1.03722	0	0
RN7SL396P	11.0694	0.671227	0	0
SNORA74A	11.0333	0.821643	0	0
ISY1-RAB43	-10.942	4.69927	0	0
RNU4-2	10.8481	6.10622	0	0
AC138969.1	-10.7815	4.13848	0	0
SNORA23	10.7209	2.01121	0	0
RN7SL752P	10.6722	0.353788	0	0
EIF3CL	-10.668	4.61197	0	0
NICN1	-10.6592	2.37792	0	0
SNORA79B	10.6532	0.945321	0	0
ARPIN-AP3S2	-10.6432	3.9235	0	0
HIST1H4F	10.563	1.32046	0	0
INO80B-WBP1	-10.54	2.73703	0	0
RN7SKP71	10.5217	0.679978	0	0
NPIPB5	-10.329	6.0605	0	0
RNU6ATAC	10.2224	0.0438818	0	0
SCARNA22	10.2067	0.0903738	0	0
MT-TP	10.1766	-0.446522	0	0
CD99P1	-10.1752	1.90775	0	0
AC007068.1	-10.1589	1.88801	0	0
SFT2D3	10.0967	-0.523711	0	0
GIMAP1-GIMAP5	-9.99479	3.88125	0	0
SNORA22	9.94747	-0.269064	0	0
SNORA53	9.93801	3.38055	0	0
SNORA74B	9.8835	1.11811	0	0
AC132812.1	-9.80965	3.5034	0	0
SLX1B	-9.77263	3.52248	0	0
MT-TQ	9.75067	-0.837632	0	0
RN7SKP255	9.72033	0.0511511	0	0
SNORD15B	9.70979	0.797478	0	0
SNORA80B	9.66858	-0.660764	0	0
AL354977.2	9.64768	-0.0769513	0	0
RN7SL128P	9.64454	0.415876	0	0
HIST1H4L	9.6339	0.73289	0	0
SNORA38	9.61952	-0.545307	0	0
RN7SL665P	9.58305	-0.991174	0	0
RNU5E-1	9.5337	-0.0177547	0	0
RN7SL151P	9.51016	-0.944116	0	0
PLSCR3	-9.49067	4.50511	0	0
SNORA28	9.46581	-1.01831	0	0
AL138963.4	9.43045	1.001	0	0
RN7SL546P	9.42661	-1.00721	0	0
RN7SL147P	9.35917	-1.19124	0	0
LINC01001	-9.24068	8.07916	0	0
SNORA5C	9.21166	-0.65623	0	0
SNORA20	9.18517	-0.650388	0	0
RNU1-11P	9.18073	-1.23932	0	0
RN7SL736P	9.16877	-1.22949	0	0
HIST1H3F	9.16653	1.55626	0	0
RN7SL296P	9.12461	-1.37355	0	0
MT-TL1	9.09658	-1.17747	0	0
RN7SL732P	9.07086	-1.33617	0	0
SNORA47	9.06705	-0.870596	0	0
MT-TM	9.05617	-1.40229	0	0
SNORA46	9.04983	-1.263	0	0
SNORA74D	9.02787	-1.48991	0	0
SNORD94	9.00835	0.450086	0	0
SNORA37	8.99219	-0.754016	0	0
DPY19L1P2	8.97696	-1.31786	0	0
RASA4	-8.9683	3.90442	0	0
AC051619.8	8.94279	-1.40784	0	0
TMSB4XP8	8.88932	2.15461	0	0
SCARNA1	8.86081	-1.3339	0	0
RN7SKP9	8.77657	-0.441338	0	0
AC011462.1	-8.73172	3.78422	0	0
AC245884.12	8.70101	-1.68704	0	0
RN7SL664P	8.66815	-1.76179	0	0
RNU4ATAC	8.64851	-1.68407	0	0
ANKRD36BP2	8.59097	4.95509	0	0
SNORA80A	8.52415	-1.20794	0	0
CD68	-8.51529	7.72503	0	0
SCARNA3	8.45434	-1.77363	0	0
RNU6-2	8.44862	-1.75885	0	0
AD000671.2	-8.44696	1.73542	0	0
MT-TS2	8.3918	-1.94811	0	0
AL359644.1	8.38287	-1.29868	0	0
RN7SKP48	8.36384	-2.00059	0	0
LAT	-8.33227	4.75656	0	0
PIK3R2	-8.31422	3.21125	0	0
CD46P1	8.28557	-0.0733284	0	0
RN7SL753P	8.22804	-1.8489	0	0
RN7SL767P	8.22205	-0.292528	0	0
AC069281.2	-8.2134	6.32231	0	0
ARL6IP4	-8.18418	5.7309	0	0
AL138478.1	-8.16121	2.28876	0	0
RNASEK	-8.14138	7.48662	0	0
AC092802.3	8.09602	-1.90251	0	0
ATP6V0C	-8.07985	8.20643	0	0
SNORA38B	8.0675	-2.01627	0	0
RN7SL786P	8.04694	-2.27551	0	0
IFI30	-8.04608	9.21201	0	0
HNRNPUL2-BSCL2	-8.04381	4.94472	0	0
TEN1	-8.02739	2.56572	0	0
SNORA71C	7.92359	-1.60965	0	0
SNORA80D	7.91623	-2.22427	0	0
SPNS1	-7.91202	4.2496	0	0
HIST1H2AB	7.90354	0.343625	0	0
RN7SL321P	7.87566	-2.36964	0	0
SNORD89	7.87541	-0.171647	0	0
RN7SL144P	7.85188	-2.30442	0	0
AC018638.8	7.84939	-2.42846	0	0
MIR3945	7.845	-2.41507	0	0
CCDC175	7.84429	-1.68016	0	0
RNU5F-1	7.83917	-2.20387	0	0
HIST1H4A	7.82019	-0.164878	0	0
SNORA63D	7.80923	-2.30119	0	0
RN7SL381P	7.80873	0.0969343	0	0
HIST2H2AB	7.80007	1.51783	0	0
SNORA5A	7.77387	-1.58404	0	0
NEIL3	7.77149	3.95262	0	0
RN7SL230P	7.76303	-1.73568	0	0
SNORD12C	7.74886	-2.49745	0	0
RN7SL33P	7.73569	-2.49532	0	0
RN7SL8P	7.70392	-2.13301	0	0
RN7SL555P	7.68422	-2.32728	0	0
HIST1H3J	7.68375	0.563014	0	0
NPIPB12	-7.67878	4.62996	0	0
FAM156A	-7.67866	2.99377	0	0
HIST1H4E	7.67801	2.94079	0	0
AC073529.1	7.66919	-0.1398	0	0
RN7SL617P	7.64754	-2.27586	0	0
SNORD12B	7.63137	-2.38932	0	0
HIST1H2AH	7.62897	0.995874	0	0
TRGJP2	7.62301	-2.56658	0	0
RNU6-9	7.56798	-2.4503	0	0
EIF3C	-7.56451	6.32459	0	0
AC084082.1	7.56107	-1.08252	0	0
SNORA2A	7.52698	-2.42353	0	0
RN7SL88P	7.49944	-2.59927	0	0
BORCS8-MEF2B	-7.4722	3.45392	0	0
SNORA22C	7.46524	-2.64602	0	0
AC125494.1	-7.40757	2.865	0	0
RN7SKP180	7.40077	-2.55614	0	0
RN7SL471P	7.36671	-2.15639	0	0
C17orf49	-7.3468	4.62894	0	0
MT-TV	7.32858	-2.73523	0	0
RN7SKP80	7.30765	-0.408845	0	0
VTRNA1-1	7.28253	-2.80735	0	0
RN7SL494P	7.27792	-2.19862	0	0
SNORA65	7.26619	-2.28666	0	0
RNU7-45P	7.25382	-2.82355	0	0
SNORA26	7.2126	-2.45638	0	0
HIST1H3I	7.20202	0.666681	0	0
CRPPA	7.17595	1.62453	0	0
AC005730.1	7.1558	-2.37645	0	0
MIR3671	7.13482	-2.88237	0	0
AL603840.1	7.12267	-2.24643	0	0
AL583722.2	-7.11758	2.25102	0	0
AC005253.1	-7.10995	1.70435	0	0
GTF2IP1	-7.10789	6.08712	0	0
AC004053.1	7.09877	-2.89671	0	0
AL732366.1	7.08533	-2.91867	0	0
EIF4A1	-7.06418	7.91276	0	0
MORC1	7.05391	-1.27975	0	0
SNORD8	7.02081	-2.86508	0	0
MT-TS1	7.00805	-2.60902	0	0
WASH5P	-6.99836	4.81282	0	0
MT-TC	6.99767	-2.82504	0	0
SNORD9	6.98534	-2.98382	0	0
RN7SKP79	6.95281	-2.97586	0	0
NPIPA1	-6.95161	4.20149	0	0
MT-TH	6.9513	-2.99044	0	0
MT-TA	6.94266	-2.4429	0	0
AC106886.5	-6.90898	4.5652	0	0
SNORD46	6.89603	-2.9844	0	0
RNU5D-1	6.88482	-3.00321	0	0
AL365273.1	6.88201	-2.68595	0	0
U2AF1	-6.86291	5.91533	0	0
SNORA14B	6.86141	-2.8257	0	0
SCARNA18	6.84617	-2.9979	0	0
SNORA66	6.83755	-2.97098	0	0
AC112721.2	6.82258	-2.35788	0	0
C11orf98	-6.81464	3.37716	0	0
AMT	-6.78077	2.63137	0	0
SUGT1P1	6.76984	-2.94014	0	0
SNORA40B	6.75932	-3.08318	0	0
MIR7848	6.75549	-2.89949	0	0
SNORA80E	6.72378	-3.06414	0	0
POLR2F	-6.71816	2.78375	0	0
SGO1-AS1	6.69955	-2.45653	0	0
RNU6-36P	6.68686	-3.01432	0	0
AC108136.1	6.68533	-2.23036	0	0
MRPL38	-6.66727	3.77539	0	0
RANBP17	6.64701	0.71786	0	0
HDAC10	-6.6108	5.04886	0	0
NPIPB3	-6.59862	4.3779	0	0
SNORA33	6.59018	-2.81885	0	0
AL356124.1	6.58312	-2.27205	0	0
ARPC4-TTLL3	-6.53323	3.73054	0	0
SMILR	6.52861	-2.18358	0	0
AC008894.2	-6.52097	4.22986	0	0
LINC01151	6.50696	-1.41953	0	0
RNU6-5P	6.50287	-3.08734	0	0
AC092070.2	6.49281	1.47913	0	0
LINC02604	-6.48675	2.41668	0	0
DNAJC6	6.48585	4.25325	0	0
GUSBP11	-6.4846	5.41402	0	0
HIST1H4D	6.45912	1.61809	0	0
STAG3L5P-PVRIG2P-PILRB	-6.44036	5.14517	0	0
RPL23AP42	-6.42857	6.59677	0	0
GTF2H4	-6.40495	2.01738	0	0
ZNF730	6.39039	-1.95199	0	0
SNORA11F	6.37927	-3.1597	0	0
SKA3	6.35819	3.01779	0	0
AC027644.1	6.2813	-3.26098	0	0
TMEM262	-6.25414	1.82041	0	0
POLE2	6.2192	2.40381	0	0
MRPS24	-6.19693	3.17501	0	0
AC027601.2	-6.16259	1.68706	0	0
SNORA71B	6.11612	-1.62199	0	0
DDX39B	-6.11239	8.03295	0	0
GPS2	-6.11151	5.61473	0	0
CPT1B	-6.10758	4.49782	0	0
VAMP2	-6.08353	6.44498	0	0
APLF	6.01669	2.29517	0	0
ARHGDIA	-6.01303	7.91401	0	0
NDUFA7	-5.9791	2.66547	0	0
PKHD1L1	5.96274	3.11257	0	0
TEX9	5.94852	0.780659	0	0
FLACC1	5.85678	2.694	0	0
TPTE2P5	5.78165	-1.28981	0	0
EFCAB13	5.78059	1.87177	0	0
RIPOR1	-5.76912	5.28241	0	0
ATRIP	-5.74325	1.61194	0	0
AC018738.1	5.71621	-2.45572	0	0
AL669831.4	5.68326	-0.00742445	0	0
SNX15	-5.67839	3.27806	0	0
CCDC18	5.67663	3.38904	0	0
NUP62CL	5.66976	-0.70924	0	0
MBD6	-5.64236	7.23802	0	0
HIST1H2AI	5.62153	1.71749	0	0
POLR2J3	-5.59751	4.82144	0	0
WASH7P	-5.58123	3.3647	0	0
HIST1H2BO	5.57622	1.29766	0	0
AC006128.1	-5.57358	2.81899	0	0
LENG8	-5.51807	7.77771	0	0
AC026362.1	-5.50485	2.33236	0	0
CCDC7	5.50222	2.39712	0	0
AC012435.3	5.49934	-3.08374	0	0
IPO4	-5.49393	2.68209	0	0
BRIP1	5.45717	1.91086	0	0
HFM1	5.45075	-2.3302	0	0
HIST1H2BH	5.43308	1.90826	0	0
CHMP4A	-5.42576	4.5176	0	0
AC010327.6	-5.4014	2.38488	0	0
CHKB	-5.38626	5.34612	0	0
RAB27B	5.33786	4.15383	0	0
LINC02062	5.31471	-2.5127	0	0
PRAF2	-5.30728	3.95947	0	0
PRELID2	5.27245	0.322267	0	0
HIST1H3E	5.25406	-0.802958	0	0
HIST1H4H	5.24994	2.79931	0	0
LINC00598	5.23324	-2.19302	0	0
KIF20B	5.2214	3.00941	0	0
CDC42BPA	5.20581	3.1603	0	0
NME2	-5.18998	5.24517	0	0
SCAMP4	-5.17645	4.22015	0	0
AKR1E2	5.17516	0.640317	0	0
LINC02284	5.15154	-0.571217	0	0
VRK1	5.13852	4.68685	0	0
TAF1C	-5.10783	4.84659	0	0
AC139769.1	5.10638	-0.357432	0	0
SP2	-5.09579	4.42798	0	0
NDOR1	-5.0774	3.71666	0	0
GET4	-5.0679	4.3801	0	0
GUCY1A1	5.04537	1.99674	0	0
CRTC3-AS1	5.04512	-2.51148	0	0
NSUN5P1	-5.04225	4.48744	0	0
AC092747.2	5.03951	-2.56766	0	0
KIAA1586	5.03546	2.53725	0	0
BTBD8	5.02827	-1.32627	0	0
TNFSF12	-5.0126	4.00527	0	0
HIST1H2AG	5.01024	2.55855	0	0
UBE2Q2P2	5.00761	-1.94502	0	0
DENND1C	-4.9976	6.42889	0	0
Z68871.1	4.97342	-2.22924	0	0
FANCB	4.96732	0.770857	0	0
SRCAP	-4.9559	4.97759	0	0
CAMTA2	-4.94565	6.10342	0	0
KRTCAP2	-4.91917	4.39516	0	0
LTBP1	4.91869	3.85512	0	0
DDX47	-4.91026	3.05772	0	0
U2AF1L4	-4.90692	3.7904	0	0
FAM185BP	4.90067	-1.60386	0	0
CSNK2B	-4.89242	6.04257	0	0
ABCC4	4.89193	4.54749	0	0
CEP70	4.88924	1.42542	0	0
PDE5A	4.88902	4.0208	0	0
STON2	4.86704	2.51848	0	0
UBE2V1	-4.86533	5.64145	0	0
SWT1	4.85933	4.64477	0	0
CEP57L1	4.85035	2.07518	0	0
HIST4H4	4.84526	1.1358	0	0
CDK11A	-4.81955	4.98896	0	0
FIRRE	4.80278	-1.59058	0	0
SF3B4	-4.77435	5.18702	0	0
ZNF888	4.77221	-2.92116	0	0
DNAH14	4.75807	0.847301	0	0
TTLL3	-4.75677	6.48186	0	0
MPP6	4.75218	2.62622	0	0
MFAP3L	4.72197	3.30311	0	0
PDE3A	4.68751	0.670515	0	0
NHEJ1	-4.66989	2.14049	0	0
CNOT3	-4.65725	5.54046	0	0
STRADA	-4.65654	5.11172	0	0
ANKHD1	-4.6387	5.58846	0	0
AL513365.2	4.63423	-2.24818	0	0
AKAP7	4.63403	3.09507	0	0
MAN1A2	4.61622	5.24743	0	0
FANCL	4.61421	2.00115	0	0
DNA2	4.57601	2.44044	0	0
RAB23	4.55754	0.126258	0	0
MORC3	4.55404	6.61881	0	0
FBRSL1	-4.52827	4.80338	0	0
NEK1	4.52782	2.77732	0	0
SPECC1	4.52033	5.8214	0	0
DNM3	4.49803	2.33678	0	0
PCMTD1	4.48386	6.09364	0	0
CRTC2	-4.46367	6.29699	0	0
SGTA	-4.45892	4.73686	0	0
ZNF124	4.4252	1.79559	0	0
WASH2P	-4.42002	4.24242	0	0
NDUFV2	-4.38061	4.09652	0	0
RAVER1	-4.37322	4.79329	0	0
ATAD5	4.36437	2.08702	0	0
TXNDC16	4.3604	3.27762	0	0
LEPR	4.34913	2.46031	0	0
CCDC15	4.31477	0.963558	0	0
DLGAP4	-4.30793	5.0763	0	0
CC2D1A	-4.2996	4.37483	0	0
CNTLN	4.29077	2.85149	0	0
RBM34	-4.28298	2.59724	0	0
BARD1	4.27481	2.84586	0	0
KMT2B	-4.26285	6.04568	0	0
RBM4	-4.2581	5.55619	0	0
CLN3	-4.25202	5.43003	0	0
RTL8C	-4.22604	4.06361	0	0
DENND4A	4.20683	5.63916	0	0
CTDNEP1	-4.17872	6.57299	0	0
TBC1D31	4.17169	3.45184	0	0
RHOBTB3	4.16678	2.89111	0	0
SUCO	4.16209	4.769	0	0
SF1	-4.1529	7.74501	0	0
MYPOP	-4.1436	2.24971	0	0
TMEM94	-4.13027	4.62392	0	0
WBP1	-4.12694	4.2923	0	0
MED15	-4.11958	6.55132	0	0
RBL1	4.09534	3.2236	0	0
ZNF410	-4.09523	4.42006	0	0
CSPP1	4.09053	2.54866	0	0
GSK3A	-4.08771	6.06497	0	0
PTPN23	-4.07787	4.72989	0	0
FAM234A	-4.03331	4.02102	0	0
CCDC66	4.03033	3.55397	0	0
LARP1B	4.02832	2.78655	0	0
UGGT2	4.01991	1.41763	0	0
INO80B	-4.01447	3.23656	0	0
LSM12	-3.98878	4.16333	0	0
JAM3	3.95994	3.30623	0	0
ANKRD26	3.95002	1.15582	0	0
XRCC3	-3.93612	3.30653	0	0
CDYL	3.93413	4.5577	0	0
SLC35A4	-3.90645	5.15255	0	0
STAG3L3	-3.9048	2.76245	0	0
RTL8A	-3.88541	2.44627	0	0
CD226	3.88094	4.71446	0	0
TUT1	-3.87965	2.96443	0	0
SH2B1	-3.84191	4.6894	0	0
CEP192	3.80742	4.53886	0	0
LARP4	3.80724	3.3997	0	0
SCLT1	3.8005	5.05507	0	0
CSNK1G3	3.78714	3.94687	0	0
WRN	3.78612	2.27902	0	0
MTBP	3.78492	0.303264	0	0
CCNE2	3.77384	0.91523	0	0
SYVN1	-3.76686	4.6483	0	0
CHD9	3.7442	4.31041	0	0
ZNF91	3.74418	2.60218	0	0
RNF44	-3.73476	5.90553	0	0
VPS37C	-3.72611	3.68344	0	0
ARHGEF18	-3.72239	5.35388	0	0
UBAP2	3.71894	4.49314	0	0
RHBDD1	3.71387	4.37224	0	0
IFT74	3.70897	1.20718	0	0
DAXX	-3.69446	5.16377	0	0
CCDC91	3.6943	3.35915	0	0
STRN3	3.68592	3.92935	0	0
ARAF	-3.67621	6.12265	0	0
TAF6	-3.6727	4.10229	0	0
ANO6	3.6643	5.25144	0	0
ZNF644	3.66369	3.60698	0	0
WIZ	-3.635	3.83379	0	0
PRR14	-3.62893	5.7512	0	0
SCLY	-3.62199	2.02139	0	0
BET1L	-3.61993	5.00429	0	0
VPS13A	3.59919	4.10592	0	0
DLEU2	3.59083	3.28513	0	0
PRCC	-3.54427	4.70814	0	0
SSX2IP	3.53368	2.87829	0	0
OGFOD2	-3.53133	2.75558	0	0
SNRNP70	-3.52377	7.28254	0	0
ARHGAP5	3.50097	3.23534	0	0
MIB1	3.49967	4.28139	0	0
CCDC138	3.48085	0.343821	0	0
CRYBG3	3.4636	2.03988	0	0
AC006001.3	-3.46288	2.59548	0	0
ERBIN	3.45814	6.42415	0	0
ANKRD12	3.45417	5.44428	0	0
DCUN1D1	3.43921	5.35324	0	0
ALKBH6	-3.42713	2.53458	0	0
POM121C	-3.41784	4.81823	0	0
TTC4	-3.41457	2.15766	0	0
NRIP1	3.41237	3.59482	0	0
CHERP	-3.39946	3.78874	0	0
CLCN3	3.35456	4.58444	0	0
FEM1A	3.3497	2.94201	0	0
ZNF805	3.32142	0.238321	0	0
DMXL1	3.29928	3.96237	0	0
ZNF451	3.29612	4.50468	0	0
RO60	3.27588	4.59585	0	0
ZFAND4	3.26853	2.44813	0	0
RBM41	3.26096	1.44964	0	0
ITPR2	3.25064	4.85141	0	0
ZNF569	3.22808	0.646343	0	0
SUZ12P1	3.22648	2.07935	0	0
OPA1	3.22238	4.6331	0	0
KCTD13	-3.21883	3.30182	0	0
CDC27	3.20386	5.00177	0	0
ATAD2B	3.20326	4.10793	0	0
CEP162	3.19844	2.69817	0	0
ZNF236	3.1975	2.64296	0	0
FBXO46	-3.1975	3.4016	0	0
MED13	3.19209	5.79067	0	0
ARHGAP18	3.19188	3.95408	0	0
ROCK2	3.18647	3.94947	0	0
ZC3H18	-3.18358	4.95058	0	0
CEP350	3.18348	5.60238	0	0
CEP295	3.16112	3.13239	0	0
BRWD1	3.10297	4.90291	0	0
GOLGA4	3.10135	4.47846	0	0
BIRC6	3.09761	5.74026	0	0
TRPM7	3.09236	4.27105	0	0
HECTD1	3.08903	5.23773	0	0
FER	3.07635	1.61313	0	0
SMARCA5	3.06849	5.28875	0	0
PIAS3	-3.06257	3.28582	0	0
DVL3	-3.05318	5.36294	0	0
VPS50	3.05184	3.14147	0	0
MINDY3	3.03487	3.08817	0	0
ZNF335	-3.03273	5.0007	0	0
PLA2G12A	3.03082	2.72458	0	0
PTCD1	-3.02337	2.57424	0	0
ATP7A	3.01381	4.10225	0	0
FBXW7	3.00717	4.7058	0	0
RBBP8	3.00666	2.77417	0	0
MGA	2.98467	3.96914	0	0
KRIT1	2.98428	3.15565	0	0
RIF1	2.97	4.16901	0	0
TAOK1	2.93128	5.74059	0	0
FRYL	2.9306	5.086	0	0
KIF2A	2.92787	4.13097	0	0
LNPEP	2.90746	5.74817	0	0
CNST	2.89479	4.06853	0	0
SMARCD1	-2.89388	4.50015	0	0
USP33	2.87066	5.00905	0	0
INAFM2	2.8664	1.75901	0	0
RMND5A	2.86536	5.92452	0	0
UBXN2A	2.84408	2.2557	0	0
ZC3H6	2.8406	3.28496	0	0
TRIP11	2.83818	3.67523	0	0
ZYG11B	2.83678	4.23585	0	0
DCUN1D4	2.82011	2.80744	0	0
ZNF638	2.81906	5.54954	0	0
COPS7B	-2.79624	3.43795	0	0
MTRF1	2.73363	2.24331	0	0
DIABLO	-2.71911	3.50762	0	0
LIMS1	2.70044	5.8014	0	0
MKLN1	2.6996	5.3771	0	0
GGA3	-2.69557	5.53284	0	0
NISCH	-2.69284	6.02962	0	0
HERC1	2.67839	6.19589	0	0
MYCBP2	2.67801	5.32131	0	0
RUFY2	2.67312	2.06976	0	0
NEMF	2.67257	4.28646	0	0
PTPN11	2.67242	4.4362	0	0
VPS13B	2.66347	5.5301	0	0
FAM13B	2.66308	4.86653	0	0
ZNF79	2.65038	1.86878	0	0
ERCC6	2.642	2.61969	0	0
RARS	2.64145	3.9827	0	0
MAN2A1	2.63763	4.64015	0	0
LIN7C	2.62804	3.07101	0	0
RSF1	2.55358	4.60737	0	0
SETX	2.54715	6.64054	0	0
NUP54	2.53972	3.05676	0	0
PBRM1	2.53239	4.43567	0	0
RSRC1	2.53089	2.92055	0	0
SGMS1	2.523	3.66629	0	0
PABPN1	-2.50407	6.07137	0	0
SETDB2	2.46331	2.97416	0	0
USP25	2.45979	5.02226	0	0
PIGN	2.45364	2.63906	0	0
UBR3	2.45162	4.1811	0	0
WAPL	2.44896	5.4731	0	0
IFT88	2.44038	1.55891	0	0
ZMYND8	2.43229	4.11555	0	0
FBXW11	2.42513	3.97559	0	0
SLC38A9	2.41529	2.25759	0	0
RC3H2	2.39586	4.76372	0	0
DHX29	2.3762	3.57276	0	0
LINS1	2.36673	3.6783	0	0
RABGAP1L	2.36229	5.20026	0	0
SCFD1	2.35256	4.44338	0	0
PCM1	2.32549	5.40593	0	0
ZCCHC7	2.31066	3.43038	0	0
LZIC	2.30532	3.14098	0	0
AQR	2.14967	4.3936	0	0
KCTD20	2.13604	5.85476	0	0
SDCCAG8	2.12868	3.0436	0	0
SMAD2	2.09626	5.35752	0	0
UBQLN1	2.08266	6.15612	0	0
UGGT1	2.05089	5.445	0	0
SETD3	1.91929	4.9749	0	0
CSDE1	1.85965	7.86634	0	0
CDV3	1.75991	6.44758	0	0
LRCH3	1.72864	4.35183	0	0
USP34	2.27413	5.99375	9.88131291682493e-324	4.0019317313141e-322
SPPL2B	-4.09691	4.6868	8.89318162514244e-323	3.61656052755792e-321
GUCY1B1	4.13814	2.32209	1.18575755001899e-322	4.81714004695215e-321
REXO1	-3.53565	4.12955	1.28457067918724e-322	5.20745190716674e-321
RAB3GAP2	2.72237	4.28949	1.58101006669199e-322	6.39815011364414e-321
POLM	-3.28187	4.48215	1.79839895086214e-321	7.26523532209553e-320
GNL3L	2.44804	2.71214	2.33198984837068e-321	9.40453956858813e-320
SNORA3B	6.2152	-2.76531	2.36163378712116e-321	9.50779928856895e-320
TASOR	2.99022	5.27918	4.22920192840107e-321	1.69973404138764e-319
KXD1	-2.24159	5.38384	5.21733322008356e-321	2.09325732830019e-319
ZNF141	2.3496	1.45646	1.10769517797607e-320	4.43666009308981e-319
CLASRP	-3.64839	5.45529	1.25986739689518e-320	5.03754273156193e-319
RNU6-3P	6.28173	-3.19786	4.64965179301197e-320	1.85598724254139e-318
CEP135	3.07782	2.97667	4.66496782803305e-320	1.85893681444707e-318
RAB11B	-3.498	5.94271	2.06489796022891e-319	8.21444412219865e-318
RN7SL709P	6.72892	-2.77282	3.3010502061237e-319	1.31098046422004e-317
SCARNA8	6.12908	-3.23819	5.12617810842585e-319	2.03237361876318e-317
KDELR1	-4.00297	5.0043	6.99438853504536e-319	2.76838617576676e-317
RN7SL564P	7.16764	-2.86697	7.78217620733923e-319	3.07500776216665e-317
TJAP1	-3.05529	3.67038	1.33845347852269e-318	5.27980535067196e-317
FAAP100	-3.5665	4.36483	1.56708729679218e-318	6.17132655190101e-317
XPR1	1.87525	3.67588	3.05740667353355e-318	1.20201660813829e-316
LYST	2.69314	7.41644	3.36984390665064e-318	1.32263557161856e-316
LTN1	3.05901	3.93277	1.18432179525218e-317	4.64060382061999e-316
PANK3	3.03076	4.508	1.41165523274182e-317	5.52216001421181e-316
KDM5A	1.86057	6.07322	6.87001936628033e-317	2.68296546667144e-315
LCORL	2.61149	2.33395	1.32789381347412e-316	5.17724180871138e-315
LYPLAL1-DT	5.3925	-2.30501	1.78965260554694e-316	6.96599275433597e-315
AP001636.1	6.32834	-2.99577	9.1413025288349e-316	3.55224357066993e-314
CORO7	-4.13064	6.87946	2.131296657775e-315	8.2683741907707e-314
AKAP9	2.90394	4.75215	4.70464324601275e-315	1.82215646250752e-313
SCARNA9	5.89537	2.42344	1.34577066188305e-314	5.20372046209803e-313
REV3L	2.75354	3.31016	2.12028028140781e-314	8.18504909293005e-313
KIDINS220	2.98419	5.70003	3.29965217722148e-314	1.2716935345092e-312
RTEL1	-5.47323	2.8807	5.79602139171258e-314	2.23013800139199e-312
RN7SL3	9.42494	4.08456	6.05152327094058e-313	2.3246367052743e-311
WASH3P	-4.12007	4.53468	2.19904576437798e-312	8.43362796335205e-311
USF2	-2.6601	6.72801	2.42918150648988e-312	9.30103085462045e-311
SCAF1	-4.40324	4.90203	3.41945926570869e-312	1.30713564210826e-310
VRK2	2.7413	3.22539	4.47280136121538e-312	1.70701009348106e-310
AC011511.4	-10.5667	3.40522	1.11541516047611e-311	4.24998526485955e-310
HLA-J	4.68119	-0.0137927	1.53762778870584e-311	5.84921585554536e-310
AC084290.1	6.20665	-2.40026	2.68760854205793e-311	0
RN7SL2	7.79056	12.9677	2.69721269150259e-311	0
PTPRA	1.65755	5.39967	3.17045898018874e-311	0
HAUS7	-4.18259	2.6775	1.5182049149904e-310	0
BRCA2	3.48543	1.74611	1.96099946230195e-310	0
CAVIN2	4.62256	5.43822	4.64687086347634e-310	0
ZBTB20	4.86488	1.79659	5.26030896011889e-310	0
ZMIZ2	-4.83811	5.7354	9.63475230493199e-310	3.6182e-308
UBR1	2.53883	3.89596	0	3.86422e-308
UBE3A	2.70228	4.02937	0	4.7059e-308
SNHG25	5.0178	-2.09602	0	4.72209e-308
MRPL53	-4.30206	3.35372	0	1.09347e-307
ASB6	-2.33537	4.02897	0	1.20001e-307
EPS15	2.13703	5.78191	0	1.30116e-307
AL135999.1	-4.53328	3.25372	0	3.55853e-307
UBE2Q2P1	3.8047	-1.15656	0	4.88537e-307
CUL5	2.75479	3.12674	0	6.75918e-307
STIL	5.90847	3.41668	2.33164e-308	8.61824e-307
ZNF444	-3.59521	3.32923	3.35307e-308	1.23742e-306
ESCO1	2.66783	3.22514	2.45961e-307	9.06273e-306
ARFGAP1	-2.94531	5.77152	3.91904e-307	1.44175e-305
ANKHD1-EIF4EBP3	-4.73866	4.65704	5.2759e-307	1.93788e-305
RNU6-917P	6.50652	-3.18837	1.40538e-306	5.154e-305
NBAS	2.67064	4.31177	4.94445e-306	1.81047e-304
SULT1A4	-12.0012	3.96762	8.13861e-306	2.97541e-304
ERCC6L2	3.24059	2.97822	1.12366e-305	4.10163e-304
WDR24	-3.23463	2.50945	1.26018e-305	4.5928e-304
PLA2G4B	-6.75889	3.6713	1.98493e-305	7.22299e-304
ERVK3-1	-3.09315	4.15563	2.106e-305	7.65168e-304
RABL2B	-4.52723	3.06975	2.9839e-305	1.08246e-303
SENP3	-2.24033	3.56482	5.64858e-305	2.04595e-303
PGAM1	-3.82975	7.686	1.34935e-304	4.87991e-303
ZNF720	2.5237	1.74646	3.79749e-304	1.37124e-302
TPR	2.15915	6.28498	8.00588e-304	2.88642e-302
EPB41	3.83259	8.5306	1.15389e-303	4.15382e-302
CDK8	2.74417	2.48099	1.90146e-303	6.83447e-302
C21orf91	2.74253	3.64144	3.83024e-303	1.37461e-301
RN7SL181P	5.56779	-2.85113	4.10007e-303	1.4692e-301
AC092651.2	6.39811	-3.0446	4.29081e-303	1.53521e-301
RFC1	1.82772	3.88291	5.09073e-303	1.81864e-301
AC022400.5	-5.77544	2.88448	9.95849e-303	3.55222e-301
C19orf54	-3.76622	2.51563	1.21439e-302	4.3252e-301
TOM1L2	-3.05709	4.23767	1.97023e-302	7.00657e-301
SLAIN2	1.91645	4.53485	3.70032e-302	1.31392e-300
SRRM2	-4.14041	8.9883	8.91642e-302	3.16129e-300
BDP1	3.53321	3.7559	1.07163e-301	3.79369e-300
CRTC1	-4.1306	3.06594	4.24551e-301	1.5007e-299
NPAT	2.68047	3.85129	4.41483e-301	1.5582e-299
USP6NL	2.5827	2.81863	9.77159e-301	3.44368e-299
RN7SL408P	7.16586	-2.86989	1.31056e-300	4.61171e-299
PCBP2	-3.2667	8.32465	6.40285e-300	2.24972e-298
ATE1	2.58623	3.15894	1.06196e-299	3.72576e-298
DBNDD2	-5.1694	2.53443	2.18634e-299	7.65903e-298
LIN9	3.87013	0.725996	2.49754e-299	8.73617e-298
ZMYM4	2.04922	3.56986	1.57989e-298	5.51809e-297
TAF2	2.45478	3.36541	2.84772e-298	9.93148e-297
DDX6	2.18854	6.73717	2.93713e-298	1.02281e-296
PCNX3	-3.24477	5.4036	3.25157e-298	1.13063e-296
ZGPAT	-2.99907	4.57261	3.47849e-298	1.20775e-296
SZT2	-2.58798	5.22124	6.54741e-298	2.26993e-296
AL355073.1	6.3814	-2.28471	2.18035e-297	7.54792e-296
TRIM3	-3.03436	2.47841	3.3122e-297	1.14493e-295
SRFBP1	2.96778	1.09846	3.63934e-297	1.25616e-295
OIP5-AS1	2.0647	5.59399	4.04351e-297	1.39362e-295
BTBD2	-3.57878	5.25165	4.73583e-297	1.62983e-295
CENPK	4.85066	2.23193	6.21461e-297	2.13562e-295
ZNF271P	2.43468	3.36699	6.90979e-297	2.37105e-295
LCOR	3.28769	4.46335	7.7671e-297	2.66134e-295
GABARAP	-5.02176	8.90133	9.50037e-297	3.25048e-295
HIST1H3G	6.38374	1.15491	9.65906e-297	3.29997e-295
NSUN3	3.43154	3.83669	1.01934e-296	3.47745e-295
RAD9A	-4.06865	3.72323	1.07638e-296	3.66674e-295
AC103810.3	6.49047	-3.20395	2.09236e-296	7.11737e-295
AL445363.3	-10.2703	2.47048	4.47111e-296	1.51869e-294
MEF2C-AS1	3.58197	-0.84467	5.11196e-296	1.73386e-294
SNORA2B	6.31019	-3.23446	6.78256e-296	2.29717e-294
CCDC130	-2.97483	4.65551	1.33126e-295	4.50231e-294
DCAF15	-2.94042	4.78805	1.63576e-295	5.52417e-294
ATRX	2.8031	5.06365	2.39125e-295	8.06394e-294
BOLA2-SMG1P6	-5.37457	1.95484	2.86515e-295	9.6482e-294
BLOC1S6	2.76342	4.50333	5.09021e-295	1.71164e-293
RN7SKP162	7.84261	-2.42362	1.83557e-294	6.16346e-293
TRIM24	2.06733	3.15034	3.43046e-294	1.15023e-292
RN7SL107P	6.74687	-3.10141	3.97858e-294	1.33211e-292
TEX261	-2.86571	4.60377	4.92899e-294	1.64798e-292
LINC02757	5.93454	-2.08086	1.7818e-293	5.94887e-292
WASH9P	-4.03551	4.33599	1.89979e-293	6.33381e-292
KLHL11	4.31214	-0.097106	2.07425e-293	6.90563e-292
ATMIN	1.97562	3.60236	3.14245e-293	1.04471e-291
AFTPH	1.90044	5.54177	7.64513e-293	2.53803e-291
SLF1	3.37067	3.53842	7.92152e-293	2.62607e-291
RUSC1-AS1	-3.3309	1.52609	8.78385e-293	2.90784e-291
TOGARAM1	2.98097	1.76558	1.24502e-292	4.11576e-291
MMD	3.51937	3.97279	2.22615e-292	7.34879e-291
TMEM35B	-4.18375	2.7805	2.95111e-292	9.7283e-291
GAPVD1	1.96775	5.40164	3.22267e-292	1.06086e-290
MTG1	-4.58673	3.18639	6.49031e-292	2.13353e-290
TOR2A	-4.37764	4.00856	7.01332e-292	2.30223e-290
CREB1	2.18135	5.06604	1.49512e-291	4.9011e-290
UBQLN4	-4.08293	3.32593	2.02719e-291	6.63602e-290
PLCL2	2.24838	5.61676	3.89465e-291	1.27314e-289
AC008264.2	-6.52728	2.76792	4.37261e-291	1.42739e-289
PHKB	2.00539	4.79402	7.76493e-291	2.53126e-289
ATF2	2.66566	4.29663	8.77363e-291	2.85611e-289
VMA21	1.86639	3.20713	5.77581e-290	1.87762e-288
FBXL4	2.93071	3.79834	6.23022e-290	2.02254e-288
AL121845.3	-5.63457	2.99009	7.44344e-290	2.41305e-288
SNORD67	6.69386	-3.13688	7.59943e-290	2.46022e-288
HIST1H2AK	5.61834	-0.471966	1.5474e-289	5.00263e-288
MIS18BP1	3.11465	4.36844	2.58607e-289	8.34906e-288
URM1	-3.34692	4.21408	3.3892e-289	1.09269e-287
BICRA	-4.04264	3.32363	1.17972e-288	3.79823e-287
IRF9	-4.39449	6.15773	1.24546e-288	4.00441e-287
HELLPAR	4.10939	-0.238124	1.33509e-288	4.28671e-287
AFF2	5.30474	3.75469	1.65932e-288	5.32048e-287
RFX1	-3.98371	3.91228	1.6865e-288	5.40026e-287
ZNF770	3.94594	4.02414	5.54175e-288	1.77208e-286
TCP11L2	3.41572	5.61719	1.26517e-287	4.04011e-286
PARP6	-3.06507	5.18639	1.2797e-287	4.08096e-286
SELENON	-3.65061	3.98151	1.85058e-287	5.89348e-286
SNORD3C	6.21389	-2.36763	1.8875e-287	6.00291e-286
CCDC186	3.04967	4.4638	2.73731e-287	8.69384e-286
CS	-2.53673	5.4841	3.21551e-287	1.01988e-285
AARSD1	-5.34188	2.21154	6.03561e-287	1.91176e-285
AC005523.2	-6.73342	3.2289	9.37242e-287	2.96469e-285
PARG	2.28438	2.97133	2.75461e-286	8.70167e-285
PIP5K1C	-2.95919	4.53237	5.30783e-286	1.67446e-284
ANGPT1	4.34638	0.886711	1.59334e-285	5.01977e-284
ATP13A1	-3.98982	5.43985	3.13148e-285	9.8524e-284
ATXN2L	-4.72357	6.03847	3.63906e-285	1.1434e-283
POLR2J4	-4.7633	2.32112	4.06255e-285	1.27476e-283
C2CD2L	-2.77222	4.26152	1.47584e-284	4.62476e-283
MEMO1	-2.85155	3.67313	2.08511e-284	6.52528e-283
MAP4K5	3.14802	3.62389	3.36685e-284	1.05224e-282
PPP6R3	2.02313	5.79317	5.00964e-284	1.56358e-282
AC016026.1	-9.03393	2.22813	5.20345e-284	1.62192e-282
AAAS	-3.17051	3.71057	5.21397e-284	1.62304e-282
PDS5A	2.08646	4.97842	5.50276e-284	1.71067e-282
MAP2K4P1	4.27521	-1.67405	6.08456e-284	1.88903e-282
RN7SL394P	6.97197	-2.97639	1.52621e-283	4.73206e-282
RN7SL166P	6.11292	-3.14511	1.92342e-283	5.95575e-282
AL627309.6	-8.36073	7.37285	3.82786e-283	1.18371e-281
PHLPP2	4.13552	3.10089	5.13001e-283	1.58429e-281
DEPDC4	4.2367	-2.2785	5.5261e-283	1.70438e-281
RN7SL141P	6.03669	-3.01322	7.8207e-283	2.40892e-281
OSBPL8	3.72098	7.26688	1.10998e-282	3.41446e-281
ZNF430	3.09279	2.35246	1.39039e-282	4.27146e-281
NEK4	2.32092	2.83885	1.87965e-282	5.76696e-281
JMJD7	-5.66217	1.3308	1.97102e-282	6.03941e-281
DAZAP2P1	5.84867	-2.5055	3.00478e-282	9.19493e-281
RN7SL521P	6.44843	-1.50342	4.70316e-282	1.43734e-280
CASP8AP2	3.57902	2.9719	6.75546e-282	2.06187e-280
LINC00674	3.10661	-0.967549	1.0314e-281	3.14389e-280
IL24	-8.79777	2.63445	1.24205e-281	3.78108e-280
TBC1D17	-3.46264	5.05651	1.36199e-281	4.14085e-280
DENND4B	-2.68962	6.56764	1.9096e-281	5.79822e-280
AC020978.5	-7.56612	3.34149	3.46293e-281	1.05011e-279
SENP6	2.76074	5.30225	6.02041e-281	1.82329e-279
KIF14	5.88698	2.45674	6.55677e-281	1.98317e-279
RPP21	-3.68266	2.04475	1.00502e-280	3.03589e-279
TTC31	-2.41048	3.72535	1.15979e-280	3.49889e-279
CAPS2	3.41827	-0.552297	1.26552e-280	3.81298e-279
RAB3IP	2.50974	3.05677	2.43362e-280	7.32303e-279
KHSRP	-2.61586	4.81721	5.76852e-280	1.73358e-278
MED1	1.92339	3.63156	6.04086e-280	1.81311e-278
RNU6-4P	6.15122	-3.25689	6.12754e-280	1.83678e-278
AC008267.2	3.29242	-0.35273	6.18083e-280	1.85039e-278
LINC01347	-6.15766	3.18235	8.08888e-280	2.41852e-278
KIAA1109	3.20933	5.91037	1.00239e-279	2.99327e-278
RNF217-AS1	4.86468	-2.64727	1.41518e-279	4.22056e-278
TWSG1	3.04748	1.94316	1.49469e-279	4.45203e-278
RELL1	3.28244	3.05297	2.29844e-279	6.83734e-278
AC093010.3	-8.93006	0.688152	3.76263e-279	1.11788e-277
UPF2	2.03174	4.83949	4.0686e-279	1.20726e-277
ACER2	4.56534	-0.639788	7.222e-279	2.14025e-277
TEPSIN	-3.29029	5.50522	1.16763e-278	3.45591e-277
EML3	-3.04301	5.64215	1.46694e-278	4.33634e-277
AC018638.4	-6.37941	3.98697	1.9209e-278	5.67114e-277
ZNF414	-5.02689	2.64036	2.6027e-278	7.67437e-277
SOX6	5.68693	4.36617	8.26166e-278	2.43299e-276
CCDC144CP	5.51544	-0.621291	3.47362e-277	1.02167e-275
ATF6B	-2.45393	5.76238	4.66169e-277	1.36939e-275
RN7SL277P	6.27855	-2.97956	5.17836e-277	1.51927e-275
GOLIM4	2.91344	1.93687	7.22321e-277	2.11656e-275
CHMP1B2P	5.27324	-2.32257	9.74021e-277	2.85053e-275
WBP11	-3.67498	4.40166	2.10207e-276	6.14417e-275
SLC9C1	5.95505	-2.97409	2.74975e-276	8.02728e-275
AP4E1	2.30492	2.67946	3.63876e-276	1.06094e-274
RN7SL220P	6.23215	-2.87311	8.72649e-276	2.54119e-274
SNORA7B	8.90277	0.15718	9.75976e-276	2.83855e-274
ARHGAP6	3.56322	1.55026	1.21469e-275	3.52848e-274
FHOD1	-3.38163	5.35075	3.66209e-275	1.06246e-273
RN7SL448P	6.53981	-2.86905	4.21783e-275	1.22218e-273
ZNF525	3.34606	1.67545	4.53143e-275	1.31143e-273
SNORA13	6.60303	-3.08147	4.79708e-275	1.3866e-273
AL161787.1	4.97692	-3.02993	5.7952e-275	1.67305e-273
EVI5	3.10848	3.01303	5.94291e-275	1.71359e-273
P2RY12	4.68486	1.55641	7.04982e-275	2.03026e-273
NUP35	2.9133	0.851445	1.87961e-274	5.4064e-273
LNPK	3.42438	4.89442	2.33506e-274	6.70822e-273
GLI4	-4.22765	3.10301	3.03517e-274	8.70886e-273
FAM193B	-3.95313	6.61817	4.18552e-274	1.19949e-272
MINK1	-3.39494	5.84922	4.84222e-274	1.386e-272
PLEKHM3	2.83299	2.25784	5.62934e-274	1.60933e-272
AC020703.1	5.83169	-1.50041	5.69223e-274	1.62533e-272
RN7SL359P	6.56683	-3.19453	1.66578e-273	4.7506e-272
HBS1L	2.3735	3.7889	2.02443e-273	5.76643e-272
CARNMT1	3.25789	1.95529	2.0518e-273	5.8373e-272
FAM126A	2.53069	3.12798	2.90786e-273	8.26277e-272
HSF1	-3.85676	5.62043	3.78221e-273	1.07342e-271
AP000892.4	-7.19199	3.16163	4.82477e-273	1.36766e-271
HIST1H2BN	3.66259	1.39283	5.6126e-273	1.58906e-271
DLG1	2.16327	3.40274	6.47783e-273	1.83182e-271
RN7SKP55	7.54471	-2.50342	7.07331e-273	1.9978e-271
ZNF484	3.06801	1.34641	1.64107e-272	4.62952e-271
CPSF7	-3.77774	5.87338	2.33125e-272	6.56863e-271
AC068831.4	-7.20245	4.30927	3.20095e-272	9.00832e-271
LINC02615	4.01016	-0.530825	4.25198e-272	1.19519e-270
DNAJC13	2.66046	5.11425	4.42402e-272	1.24206e-270
PDGFA	3.77955	0.652598	5.00768e-272	1.40425e-270
KAT2B	3.07808	6.15267	1.64192e-271	4.59874e-270
IDE	1.96685	3.35636	2.65297e-271	7.42168e-270
NAB1	2.52747	3.73284	2.71792e-271	7.59431e-270
SH3BGRL2	4.35036	4.75947	7.24013e-271	2.02061e-269
AC090498.1	-8.90875	6.30566	1.3147e-270	3.66476e-269
ADAL	2.69716	0.73994	1.38015e-270	3.84264e-269
MMRN1	5.1447	3.98251	1.43326e-270	3.98579e-269
ACD	-3.63927	3.54449	2.05995e-270	5.7218e-269
HIST2H2AC	5.33055	3.66549	3.29409e-270	9.13895e-269
PRKG1	4.49414	0.0207337	4.24056e-270	1.17509e-268
SLC25A35	-4.0012	1.57124	4.46932e-270	1.23702e-268
RN7SL395P	7.29584	-2.46644	5.17499e-270	1.43065e-268
KLHL28	3.08343	3.33888	5.93008e-270	1.63747e-268
AC080112.3	-7.13409	2.53573	8.33797e-270	2.29965e-268
SCYL2	2.56723	5.26854	1.37258e-269	3.78119e-268
BOLA2B	-5.75413	1.73404	1.91607e-269	5.27222e-268
DCAF8	-2.04276	5.98572	2.06896e-269	5.68625e-268
RNU6-1016P	6.37366	-3.27734	4.83757e-269	1.32798e-267
ATAD2	3.63524	3.51305	7.08501e-269	1.94267e-267
LIN54	2.75457	3.81437	7.94445e-269	2.17578e-267
RN7SL597P	6.39231	-3.17651	8.5547e-269	2.34018e-267
RN7SL357P	6.85179	-2.98408	8.64089e-269	2.36101e-267
HIST1H2BE	5.55454	1.19155	1.27467e-268	3.47882e-267
REPIN1	-2.74584	4.66228	1.57385e-268	4.29035e-267
BAZ2B	3.00717	5.32972	2.94723e-268	8.02487e-267
NDST2	-5.9957	5.42731	3.39642e-268	9.23723e-267
PABPC1L	-3.74751	4.51497	4.50655e-268	1.22423e-266
CENPT	-4.33244	4.69509	5.41221e-268	1.46856e-266
LY6G5B	-5.97161	3.355	5.97144e-268	1.61843e-266
BRCA1	2.996	2.81168	8.36318e-268	2.26404e-266
THEGL	6.43855	-1.9279	1.09703e-267	2.96641e-266
USP45	3.05797	1.24102	1.2184e-267	3.29081e-266
RHOBTB1	4.10794	2.04108	1.32238e-267	3.56753e-266
RNVU1-15	5.67932	-3.21291	1.47934e-267	3.98642e-266
ARHGAP17	-2.82284	4.14196	1.49351e-267	4.01997e-266
E2F3-IT1	5.76849	-3.13501	2.27742e-267	6.12294e-266
LINC01002	-7.83275	8.6283	2.8872e-267	7.75347e-266
MSTO1	-3.65863	2.47523	5.27915e-267	1.41608e-265
FAM160B2	-4.40853	4.52432	5.59638e-267	1.49946e-265
SCARNA23	6.36931	-3.26429	8.49973e-267	2.27477e-265
PPARD	-3.82706	4.27972	2.01866e-266	5.39636e-265
CCNK	-2.98148	5.26285	2.82795e-266	7.55118e-265
PELP1	-4.63682	3.63302	3.16738e-266	8.4479e-265
BBS1	-3.97544	1.80098	3.31717e-266	8.83739e-265
MT-TY	6.96549	-2.62815	3.42509e-266	9.11454e-265
RNU6-638P	6.30917	-3.2929	4.2897e-266	1.14024e-264
PROSER3	-3.51884	2.0261	5.21973e-266	1.38589e-264
XIAP	2.68144	4.71278	9.83704e-266	2.60887e-264
ANKRD52	-2.95066	3.91544	1.9075e-265	5.05315e-264
BOLA2	-8.35181	1.08641	2.37538e-265	6.28551e-264
AC135983.2	3.58693	2.93424	3.30195e-265	8.72748e-264
C19orf47	-3.32232	2.66341	5.39457e-265	1.42425e-263
TMEM259	-3.36093	7.12146	1.3144e-264	3.46632e-263
STARD3	-2.2779	5.82914	1.38624e-264	3.65169e-263
EGLN2	-3.76025	7.23076	2.03368e-264	5.35116e-263
ZNF492	4.64307	-2.03706	2.59009e-264	6.80762e-263
KAT2A	-4.51969	4.19758	4.59685e-264	1.20685e-262
MLH3	2.04064	2.62344	6.72757e-264	1.76428e-262
ANKIB1	2.67092	3.68527	7.36703e-264	1.92895e-262
FAM20B	2.54104	3.94924	7.37195e-264	1.92895e-262
ENDOD1	3.13771	4.16946	1.3884e-263	3.62886e-262
PTOV1-AS2	-4.58237	2.40298	2.82085e-263	7.36465e-262
CIC	-4.18283	6.55437	3.22424e-263	8.40847e-262
PARD3	3.92485	1.53415	4.54358e-263	1.1836e-261
APPL1	2.04752	3.73075	1.43405e-262	3.73155e-261
MT-TE	9.12157	-1.2891	1.46308e-262	3.80288e-261
RELA	-4.47203	6.32797	1.61233e-262	4.18617e-261
DENND4C	3.25599	3.58033	2.15862e-262	5.59833e-261
NFIC	-3.63769	4.13283	3.62375e-262	9.38775e-261
KATNAL1	2.35227	1.7564	4.22242e-262	1.09266e-260
ADORA2A	-6.14013	5.38485	6.04346e-262	1.56218e-260
BMS1P1	3.79666	0.712831	1.08516e-261	2.80196e-260
RCL1	3.24024	3.11293	1.44175e-261	3.71861e-260
AC012313.1	-4.02217	1.34668	1.83151e-261	4.7187e-260
KIF5B	2.79436	5.98551	1.93696e-261	4.98491e-260
SEC31B	-4.39388	3.94146	2.22175e-261	5.71159e-260
SDF4	-2.12973	5.81646	3.05795e-261	7.85263e-260
SETD1A	-4.14389	3.2838	4.0783e-261	1.04614e-259
HIST1H2BF	6.11432	1.84697	1.10838e-260	2.84005e-259
ZNF566	2.78265	0.853956	1.20781e-260	3.09144e-259
KLHL26	-3.14395	1.565	1.32558e-260	3.38918e-259
SLC38A7	-3.47209	2.31534	1.40164e-260	3.57975e-259
GPSM2	2.52492	2.92312	2.34334e-260	5.97831e-259
MIER2	-3.67488	3.00286	2.8541e-260	7.27347e-259
FXYD5	-5.177	7.40736	4.3961e-260	1.1191e-258
AC110079.1	-4.10265	3.22139	4.82045e-260	1.22579e-258
PARGP1	3.41006	0.667033	5.09786e-260	1.29493e-258
AP001267.1	-6.65711	3.31819	6.4547e-260	1.63782e-258
DPP8	2.16263	4.5442	7.02477e-260	1.78054e-258
AP002990.1	-7.18377	1.33887	1.18362e-259	2.99685e-258
HELQ	2.00412	2.40607	1.75712e-259	4.44412e-258
ZNF280D	2.47518	2.95945	1.76738e-259	4.46525e-258
HIST1H3A	5.68951	-0.516939	4.12306e-259	1.04056e-257
TMEM184C	2.23749	3.27946	6.2551e-259	1.57694e-257
MTHFD2L	2.57796	1.05731	6.26215e-259	1.57703e-257
SPCS2P4	-3.73708	1.51171	1.16846e-258	2.93943e-257
ABHD16A	-3.59147	5.68678	1.18349e-258	2.97407e-257
FRG1HP	2.11865	1.08766	1.76064e-258	4.41967e-257
ELOVL7	4.37831	2.83873	1.88815e-258	4.73469e-257
TAGLN	-4.80651	4.60272	2.34022e-258	5.86204e-257
SULT1A3	-10.3889	3.44962	5.1697e-258	1.29358e-256
NPEPL1	-3.88929	6.03703	5.59957e-258	1.39965e-256
NLK	2.09231	3.26825	5.88926e-258	1.4705e-256
XRN1	2.51529	5.61773	7.9557e-258	1.98436e-256
GIT1	-3.53418	4.5781	1.05621e-257	2.63166e-256
ITGB3BP	3.25501	1.58976	1.11211e-257	2.76802e-256
PAPOLG	2.32141	3.89091	1.12137e-257	2.78809e-256
RN7SL803P	6.61141	-3.13013	1.63849e-257	4.06952e-256
AC114752.2	5.87582	-1.04782	3.30926e-257	8.21053e-256
TMEM175	-3.28954	4.74132	5.25007e-257	1.30121e-255
CENPI	5.05584	0.442779	8.72472e-257	2.1601e-255
CTRL	-6.79244	2.11135	1.01014e-256	2.4983e-255
IKBKG	-3.48619	5.41502	1.36743e-256	3.37842e-255
YOD1	4.05094	6.81909	1.90382e-256	4.69868e-255
EEA1	2.84217	2.8829	1.97537e-256	4.87015e-255
DGUOK	-2.3834	3.94963	2.59746e-256	6.39717e-255
CLDN15	-3.09795	3.46614	3.03388e-256	7.46418e-255
LSM2	-3.20732	3.11225	3.30145e-256	8.11397e-255
PRKAR2B	4.21728	5.57342	5.19486e-256	1.2754e-254
HCFC1R1	-5.09871	3.562	6.89046e-256	1.68993e-254
CPNE3	2.61183	5.85899	1.01672e-255	2.49097e-254
RNU6-1003P	6.47658	-3.2333	1.29827e-255	3.17746e-254
LINC01572	5.08401	-0.928045	2.80875e-255	6.8671e-254
NBPF9	-3.31443	3.2356	3.10948e-255	7.59445e-254
RN7SL508P	6.53498	-3.20328	5.27157e-255	1.28616e-253
GORASP2	-2.52046	3.8456	6.07505e-255	1.48066e-253
YWHAZP4	4.33185	-2.26238	1.02462e-254	2.49469e-253
NAA10	-3.3245	4.455	2.26929e-254	5.51944e-253
MIR1282	5.93209	-2.37945	2.36814e-254	5.75388e-253
HIST1H2BL	6.24682	0.579852	2.51769e-254	6.11093e-253
VCL	2.12028	6.66496	3.00655e-254	7.28995e-253
TMTC3	2.95012	1.23377	4.85873e-254	1.17688e-252
PRRC2A	-3.59816	7.0232	7.5768e-254	1.83335e-252
KIAA2026	2.34443	4.04617	2.36055e-253	5.70592e-252
SIN3B	-2.87111	4.74494	3.2142e-253	7.76137e-252
RAB2B	3.20768	4.86819	3.49399e-253	8.42832e-252
LRRC63	4.22453	-2.37692	4.78677e-253	1.15349e-251
CDK2AP2	-4.16949	4.97467	2.71592e-252	6.53797e-251
UBR2	2.30252	6.88731	4.37136e-252	1.05123e-250
SAMD4B	-3.87784	5.42223	5.63779e-252	1.3544e-250
FAM222B	-2.62232	2.60037	6.48858e-252	1.55719e-250
GKAP1	3.09763	1.50651	7.28368e-252	1.74622e-250
AGGF1	3.00876	3.91901	9.71416e-252	2.32654e-250
SLC27A1	-3.98869	3.35623	9.73996e-252	2.33034e-250
CEP97	3.08008	2.88504	1.05022e-251	2.51015e-250
TGFB1	-4.57289	8.26777	1.67803e-251	4.00661e-250
TRNT1	2.41747	2.18046	1.94569e-251	4.641e-250
TRAPPC11	1.87336	4.28572	2.12673e-251	5.06766e-250
DGKZ	-3.35103	7.17509	3.84922e-251	9.16278e-250
NT5C3A	2.68661	4.79923	4.45647e-251	1.05975e-249
KIFAP3	2.24207	2.71308	5.62696e-251	1.33674e-249
ATP23	2.81982	1.74896	7.24194e-251	1.71866e-249
PTMAP4	5.31264	-3.17535	1.33935e-250	3.17535e-249
NOMO2	-3.62418	4.78247	1.49505e-250	3.5409e-249
ZNF865	-5.0788	4.4224	1.57232e-250	3.72015e-249
INO80E	-2.57862	4.8759	7.30089e-250	1.72567e-248
ZNF765	2.49178	1.80801	8.3208e-250	1.96476e-248
NUP107	2.08462	3.04401	9.1786e-250	2.16513e-248
SCARNA11	6.49709	-3.1871	2.12202e-249	5.00061e-248
RAB3GAP1	1.75432	4.33851	2.16463e-249	5.09588e-248
TMEM150A	-3.18776	1.76222	2.74819e-249	6.4632e-248
TCF7L1	-5.7731	0.720603	2.8685e-249	6.73939e-248
ZFHX2-AS1	-4.80283	2.02788	2.92349e-249	6.86173e-248
CCDC97	-3.61327	4.74081	3.85426e-249	9.0373e-248
PAGR1	-3.52626	3.36163	5.39091e-249	1.26277e-247
RN7SL493P	6.70111	-3.11729	8.31475e-249	1.94572e-247
SNAPC4	-2.69754	3.02511	1.18316e-248	2.76593e-247
MZF1	-2.586	3.80745	1.28225e-248	2.99459e-247
CD37	-3.57787	8.3561	1.69015e-248	3.9433e-247
NPIPB13	-7.28225	1.47969	1.84303e-248	4.2957e-247
BBX	2.05398	4.3446	2.24511e-248	5.22767e-247
STAU2	2.14236	3.75812	3.09447e-248	7.19824e-247
ODR4	2.23749	2.33767	3.22406e-248	7.49228e-247
TRIM23	3.59744	3.33852	6.00103e-248	1.39318e-246
TBC1D10B	-3.76412	6.14684	6.68746e-248	1.551e-246
CAMKMT	2.11152	0.999236	9.0913e-248	2.10644e-246
MCUR1	2.25229	2.55551	9.15637e-248	2.11942e-246
CTBP1-AS	-5.18754	1.29334	9.68701e-248	2.24004e-246
CCDC77	2.1085	1.54098	1.38794e-247	3.20634e-246
VPS4A	-2.03111	5.16163	1.95942e-247	4.52207e-246
TMEM198B	-3.59296	3.11839	5.24385e-247	1.20902e-245
PPT2-EGFL8	-4.87091	0.581988	9.49033e-247	2.18594e-245
CMC4	-8.57582	0.350542	9.81066e-247	2.25751e-245
CAPRIN1	1.32833	5.80445	1.00483e-246	2.30993e-245
PPAN	-4.54653	3.12653	1.50809e-246	3.46344e-245
SYTL4	3.86562	1.32391	2.55897e-246	5.87113e-245
STK11IP	-2.73223	4.32214	2.5631e-246	5.87485e-245
INTS2	2.72246	1.85858	2.87848e-246	6.59129e-245
BIRC2	3.22864	5.67162	3.92321e-246	8.97482e-245
MASTL	2.44205	2.44324	4.70123e-246	1.07442e-244
COASY	-3.34651	4.9374	5.28623e-246	1.20694e-244
HIST1H1B	7.86789	3.07737	5.46424e-246	1.24637e-244
DMC1	5.24903	-0.479439	6.59606e-246	1.50307e-244
IBTK	2.55932	3.28986	8.14202e-246	1.85355e-244
RN7SL125P	6.74973	-3.08617	8.46946e-246	1.92623e-244
FANCM	3.4168	0.749105	8.55081e-246	1.94285e-244
ARHGEF12	4.22154	6.26537	9.5457e-246	2.1668e-244
HIST1H4B	7.89259	1.67607	1.09451e-245	2.48205e-244
HIST1H2BI	7.42252	1.35118	1.1065e-245	2.50682e-244
DELE1	-2.28145	4.73764	1.17235e-245	2.65345e-244
HNRNPUL1	-2.52844	6.92454	1.38465e-245	3.13093e-244
AL671710.1	-4.99302	1.45744	1.58666e-245	3.58427e-244
TRIP12	2.13464	7.29953	2.64935e-245	5.97912e-244
FMNL1	-4.06306	9.00369	8.96099e-245	2.0204e-243
BNIP3L	3.71003	8.70374	2.00088e-244	4.50697e-243
AL662899.2	-11.5971	3.31302	2.47337e-244	5.56591e-243
PLA2G6	-3.71701	4.25783	2.67659e-244	6.01745e-243
ARHGEF1	-2.80526	8.59926	8.84984e-244	1.9877e-242
DEDD	-3.18283	5.15887	1.04239e-243	2.33899e-242
RANBP9	2.30527	5.25601	1.2588e-243	2.82189e-242
SLC35E2B	-3.14677	6.01252	1.61552e-243	3.61811e-242
AC024084.1	5.17806	-3.00915	1.68459e-243	3.76922e-242
AC018638.5	-6.10018	4.01231	1.86003e-243	4.15779e-242
ZHX1	2.63375	2.47089	2.25446e-243	5.03467e-242
LRR1	2.13396	1.93323	2.58613e-243	5.76987e-242
NBN	2.95086	5.36396	2.7945e-243	6.22884e-242
PIP4K2A	2.52242	7.54015	3.34639e-243	7.45191e-242
ATP11C	2.38608	3.14088	1.03667e-242	2.30632e-241
GIGYF1	-2.86829	5.79835	1.25057e-242	2.77955e-241
ZRANB3	2.26529	0.189622	1.85921e-242	4.12843e-241
RNY3	6.60282	-2.8638	2.36389e-242	5.24412e-241
ZNF267	3.16131	5.08281	3.0504e-242	6.76071e-241
SH3BP2	-3.19471	7.90827	4.11493e-242	9.11146e-241
U2AF1L5	-6.16019	4.32003	5.20905e-242	1.15232e-240
TICAM1	-5.31836	3.84818	5.40793e-242	1.19519e-240
APC	3.26432	4.66291	5.81442e-242	1.28382e-240
RN7SL573P	5.75269	-2.78419	7.61183e-242	1.67911e-240
SEMA3F-AS1	-5.09366	1.89159	1.19131e-241	2.62547e-240
G2E3	2.51751	2.60199	1.38023e-241	3.03897e-240
ARID3B	-3.25442	5.34525	2.24973e-241	4.94876e-240
DTX2	-4.46658	4.79717	2.37798e-241	5.226e-240
SCARNA20	5.71243	-3.17931	2.41043e-241	5.29236e-240
USP24	1.82961	5.09287	2.64108e-241	5.79336e-240
TRAF6	1.6171	3.25808	2.73684e-241	5.9978e-240
CYP4A22-AS1	5.18236	-2.27953	2.74316e-241	6.00603e-240
DPP9	-2.29747	5.0461	2.95391e-241	6.46144e-240
KLHDC1	3.44572	0.263688	5.30227e-241	1.15875e-239
KIAA0586	2.30247	2.8598	1.59028e-240	3.47215e-239
QSER1	2.68535	2.38162	1.77536e-240	3.87262e-239
THTPA	-3.22194	1.82578	2.98505e-240	6.50531e-239
DOCK11	2.68192	6.56689	3.42966e-240	7.4673e-239
TSGA10	3.25884	0.277493	4.58113e-240	9.96512e-239
PAK4	-3.90664	1.83336	4.97756e-240	1.08174e-238
EPC2	2.42251	3.88289	5.11062e-240	1.10963e-238
RHBDD2	-4.41962	5.74916	6.779e-240	1.47052e-238
SRP54-AS1	2.98927	-0.497138	8.09826e-240	1.75507e-238
JMJD7-PLA2G4B	-4.86118	3.84644	1.2711e-239	2.75222e-238
STRN	2.1307	4.70413	1.61483e-239	3.49324e-238
ATM	2.73391	6.01778	1.88343e-239	4.07053e-238
GGA1	-2.56567	5.45148	2.10543e-239	4.54615e-238
HIST1H4I	3.44913	1.05863	2.27327e-239	4.90405e-238
AL356020.1	4.7975	-2.89842	2.47316e-239	5.33035e-238
PTK2	2.66046	2.42795	5.50344e-239	1.18506e-237
SYNE1	2.82867	7.05402	6.14006e-239	1.32093e-237
STRN4	-3.43892	6.19329	6.58441e-239	1.41523e-237
TOP2B	1.44919	5.74893	1.15505e-238	2.48034e-237
AC093525.6	-6.9725	1.06664	1.28468e-238	2.75619e-237
SAP25	-10.6566	4.26591	1.28614e-238	2.7568e-237
ATAT1	-3.46832	1.30246	1.46444e-238	3.13611e-237
ARMC8	1.928	4.7843	1.58784e-238	3.39728e-237
FEM1B	2.72714	4.3314	2.24968e-238	4.80894e-237
USP12	3.48541	4.95151	5.9524e-238	1.27124e-236
CCDC120	-4.41133	1.11877	9.01631e-238	1.92383e-236
PNPLA2	-4.22782	7.55938	1.16214e-237	2.47743e-236
NRM	-4.02467	4.02276	1.18353e-237	2.52075e-236
TBC1D10A	-3.41867	4.27948	1.27119e-237	2.70499e-236
ANKRD13C	2.76487	2.57794	2.02143e-237	4.29755e-236
GPD2	2.21093	3.97896	3.41852e-237	7.26118e-236
RCE1	-2.88226	2.89382	3.91198e-237	8.30181e-236
ARL15	2.23483	2.65591	4.94975e-237	1.04946e-235
RN7SL43P	6.72528	-3.10989	5.07793e-237	1.07567e-235
LSM14A	1.37071	5.64674	5.45943e-237	1.15544e-235
OTUD6B-AS1	3.14214	1.72755	6.17757e-237	1.30625e-235
MIR7845	6.25647	-3.32061	6.40544e-237	1.35321e-235
RPS10-NUDT3	-9.00204	1.41016	8.98709e-237	1.89691e-235
RNASEH2B	2.0726	3.44663	9.7569e-237	2.05754e-235
USF3	2.42143	3.95095	1.11121e-236	2.34122e-235
AC090616.6	-4.17812	0.681629	2.4129e-236	5.07921e-235
AC010168.1	5.04899	-2.73301	3.91772e-236	8.2395e-235
EME2	-2.83094	3.92918	4.00276e-236	8.41082e-235
HIST1H2BC	3.14513	4.76553	5.88916e-236	1.23636e-234
GALK2	1.67995	2.41052	7.00224e-236	1.46872e-234
INTS1	-2.93342	5.9803	7.37276e-236	1.54505e-234
NXF1	-3.47891	6.92351	7.40286e-236	1.54998e-234
ARRDC1-AS1	-2.13644	2.3645	8.34293e-236	1.74525e-234
AL732372.2	-7.10983	4.374	8.3708e-236	1.74952e-234
BACH1	3.14176	6.98025	9.54582e-236	1.99333e-234
AC004967.1	3.55255	-2.34072	9.65153e-236	2.01361e-234
SECISBP2L	2.61617	3.65851	1.19087e-235	2.48232e-234
DNAJC16	1.94891	2.87831	1.29028e-235	2.68714e-234
YWHAZP2	4.27346	-2.64495	1.63662e-235	3.40541e-234
METTL25	2.47985	1.79796	2.09506e-235	4.35546e-234
NR3C1	2.47388	6.03081	2.94419e-235	6.11531e-234
ZNF790	2.45119	-0.390402	3.63029e-235	7.53372e-234
MATR3	-3.94895	5.06419	3.91857e-235	8.1248e-234
DENND1B	2.64006	3.19512	4.30362e-235	8.91529e-234
AC008735.2	-5.74799	0.867514	5.3697e-235	1.1114e-233
AL590385.2	5.27246	-2.77812	6.60233e-235	1.36532e-233
TPCN1	-3.61402	3.98943	9.28681e-235	1.91876e-233
ZNF714	2.82073	0.580075	9.63163e-235	1.98825e-233
ASH1L	2.19831	4.92473	1.60659e-234	3.31355e-233
VPS41	1.66128	4.4726	2.02327e-234	4.16929e-233
RHOT2	-2.61827	6.01749	3.72293e-234	7.665e-233
RNU1-67P	7.00721	-2.84693	5.10879e-234	1.05091e-232
HIST1H2BB	8.19266	0.661789	5.26015e-234	1.0811e-232
ZNF518B	2.23005	2.9697	1.24965e-233	2.5661e-232
WDR78	5.20257	-0.110645	1.34945e-233	2.76862e-232
ZC3HAV1L	4.2099	-1.86931	1.5715e-233	3.22138e-232
FAM189B	-3.47977	2.79263	1.72846e-233	3.54002e-232
MEF2D	-3.86192	5.59699	1.98977e-233	4.07166e-232
NPIPB4	-3.61458	2.61745	2.21216e-233	4.52279e-232
AC009961.1	3.165	-1.07179	3.7319e-233	7.62327e-232
SHPK	-2.68121	1.45813	3.81804e-233	7.79245e-232
LRRCC1	3.92855	0.710563	3.8878e-233	7.92793e-232
ADAM32	4.82822	-1.41666	4.01373e-233	8.17762e-232
KNTC1	2.66581	3.16892	7.97974e-233	1.62439e-231
TP73-AS1	-2.79555	2.51627	1.45903e-232	2.9675e-231
SEC23A	2.6684	4.2709	1.46064e-232	2.9682e-231
RPL21P16	-6.76227	5.73557	2.00476e-232	4.07038e-231
CELF6	-7.27593	0.934356	3.04853e-232	6.18427e-231
POLD4	-3.21529	5.69868	3.07963e-232	6.24196e-231
TCEANC	3.00585	2.72226	7.96457e-232	1.61291e-230
MAZ	-3.35801	6.17834	8.29017e-232	1.6774e-230
PPP2R5D	-2.58828	4.33494	1.04343e-231	2.10941e-230
POMT2	-2.54156	1.8791	1.29814e-231	2.62208e-230
BCKDHA	-4.16208	3.60948	1.30546e-231	2.6346e-230
PIKFYVE	2.58342	4.80086	1.4504e-231	2.92459e-230
AC048382.5	3.76121	-2.2384	1.78555e-231	3.59732e-230
EDC4	-2.54223	5.00984	1.81879e-231	3.66113e-230
RAB39A	3.88655	-0.455984	2.01488e-231	4.05238e-230
LMF2	-3.18332	5.71623	2.32106e-231	4.66417e-230
PANX1	2.19274	1.97343	2.65988e-231	5.34047e-230
DPY19L1P1	5.76206	2.11131	3.0075e-231	6.03325e-230
HIST1H2AL	6.11522	0.929407	3.2422e-231	6.49852e-230
SNORA73B	9.21165	6.35432	3.32613e-231	6.66106e-230
KLC1	-2.06915	5.46372	2.5743e-230	5.151e-229
ZDHHC8	-4.01834	3.56715	3.0579e-230	6.11345e-229
PRELID3B	1.73341	3.74207	6.1881e-230	1.23609e-228
PARN	1.45551	3.99443	6.26034e-230	1.24946e-228
GNAL	-4.13771	2.45682	6.88503e-230	1.37297e-228
SRPRA	-2.04965	6.07707	7.56328e-230	1.50694e-228
HIST1H4C	8.04543	2.75784	7.98206e-230	1.58903e-228
MT-TF	6.57344	-3.10682	1.58286e-229	3.14842e-228
ZNF131	2.25236	3.30909	3.22275e-229	6.40484e-228
CLPTM1	-2.84163	5.52832	3.93634e-229	7.81641e-228
CICP14	-7.83622	1.6882	5.15559e-229	1.02288e-227
BMP2K	2.45809	5.09724	6.91413e-229	1.37062e-227
ERGIC3	-2.48703	5.57158	8.1115e-229	1.60663e-227
SLC35F5	2.75297	3.22269	9.96289e-229	1.97166e-227
NCKAP1	3.30737	2.2319	2.46339e-228	4.87096e-227
ADAMTSL4	-4.76087	5.16646	3.09979e-228	6.12418e-227
RN7SL620P	6.537	-3.15	4.27482e-228	8.43855e-227
TNPO1	2.72322	5.9517	6.10677e-228	1.20447e-226
DPY19L1	2.43578	2.79605	8.46436e-228	1.66807e-226
AC040162.1	-3.17926	3.46686	8.92687e-228	1.75774e-226
AC099548.2	-6.36011	3.70857	1.40913e-227	2.7723e-226
IGKJ1	7.19607	-2.85942	1.73507e-227	3.4107e-226
CRLF3	2.46533	5.45006	2.02824e-227	3.98368e-226
LIME1	-5.27937	4.738	3.07758e-227	6.03961e-226
LINC01473	4.44496	-1.99034	3.6544e-227	7.16561e-226
RABL2A	-3.59313	1.8883	3.77635e-227	7.39855e-226
POLN	2.80292	-0.787501	4.55619e-227	8.91895e-226
AL031846.2	-7.00859	1.94005	7.30365e-227	1.42853e-225
THOC2	1.96435	4.22445	8.92066e-227	1.74335e-225
REEP4	-3.48839	4.32993	2.37706e-226	4.64159e-225
MRPL4	-3.4122	3.07786	2.69735e-226	5.26263e-225
PHACTR2	2.68959	3.76978	3.56044e-226	6.94079e-225
TRIM62	-3.09186	2.40684	3.91533e-226	7.62629e-225
WDHD1	3.72964	1.39096	4.29031e-226	8.34974e-225
TASOR2	2.70054	3.57153	4.87575e-226	9.48126e-225
SLK	2.99454	5.61749	5.0128e-226	9.73969e-225
ZRANB1	2.29048	5.08664	9.86591e-226	1.91532e-224
KNL1	4.64551	2.66904	1.2573e-225	2.43885e-224
UBE3C	1.78289	4.36754	1.26243e-225	2.44678e-224
AC124068.1	-6.47106	3.4257	3.15654e-225	6.11281e-224
TMEM173	-3.04531	5.55816	3.92724e-225	7.59903e-224
NBEAL1	2.98232	1.77352	4.21112e-225	8.14161e-224
AC107223.1	4.60838	-2.81376	5.48581e-225	1.05973e-223
PUS7	2.74222	0.822887	6.36766e-225	1.22907e-223
LPCAT4	-2.75412	3.59552	7.50338e-225	1.4471e-223
RN7SL416P	6.256	-3.26749	7.57699e-225	1.46009e-223
BRWD3	2.20266	4.98044	8.20906e-225	1.5806e-223
FOPNL	2.33491	2.56839	1.03188e-224	1.98518e-223
AC068025.2	4.76967	-3.26078	2.06843e-224	3.97609e-223
RNF167	-3.83328	6.91959	2.12221e-224	4.07614e-223
PIK3R4	1.80869	3.32276	4.16067e-224	7.98488e-223
GOLGA2P7	-7.74687	1.80661	4.76533e-224	9.13783e-223
PROS1	4.23656	2.86165	5.82282e-224	1.11565e-222
AL009174.1	5.36546	-1.03353	6.16348e-224	1.17996e-222
COL24A1	3.84861	-0.373135	9.52818e-224	1.82262e-222
ZNF142	-2.48956	3.24427	1.17768e-223	2.25093e-222
RN7SKP203	8.45734	-0.577426	1.33336e-223	2.5464e-222
MTA1	-3.26204	3.81233	1.97995e-223	3.77816e-222
TECR	-4.65632	5.13323	2.45775e-223	4.68609e-222
TSC2	-2.77299	5.22761	2.47332e-223	4.71195e-222
UHRF1BP1L	2.50927	5.04263	3.29239e-223	6.26729e-222
GATD3B	-5.60828	3.82387	3.43511e-223	6.53368e-222
PIBF1	2.72031	2.02981	4.15641e-223	7.89919e-222
ARFGEF1	2.06474	5.62625	4.87164e-223	9.251e-222
VPS13C	2.91485	5.30317	5.09814e-223	9.67327e-222
FBRS	-3.25107	6.55079	5.66329e-223	1.07369e-221
RAB4A	1.65166	3.11328	6.23052e-223	1.18028e-221
DNAH17	-6.24238	4.35234	6.51548e-223	1.23327e-221
CEP128	3.47732	1.67136	8.67262e-223	1.64025e-221
G6PC3	-3.47393	3.19031	9.06958e-223	1.71395e-221
PYGO2	-2.84251	3.99677	1.03879e-222	1.96149e-221
AL049840.2	-7.42784	1.14892	1.33338e-222	2.51573e-221
TM9SF3	1.85767	5.44478	2.33238e-222	4.39706e-221
PRR12	-3.86365	3.306	3.28921e-222	6.1959e-221
ARL17A	-6.02647	3.21616	3.66291e-222	6.89433e-221
ATP5F1D	-4.58368	4.69168	4.04266e-222	7.60298e-221
CCDC90B	2.0325	2.98375	6.094e-222	1.14518e-220
PLD1	2.16585	3.18566	6.25467e-222	1.17443e-220
ASCC3	2.45046	3.45985	6.91888e-222	1.29811e-220
SH3TC2	4.09737	0.721193	7.60085e-222	1.42492e-220
IQGAP2	2.76898	6.10859	8.19675e-222	1.5354e-220
RN7SKP8	6.58347	-3.17098	1.10065e-221	2.06007e-220
BCL3	-4.63772	6.79771	1.34832e-221	2.52163e-220
AC004057.1	-8.66803	4.79577	1.35915e-221	2.53985e-220
AC012615.6	-6.95696	0.769034	1.42714e-221	2.66479e-220
SLX4	-2.55472	2.92987	2.2886e-221	4.26994e-220
R3HDM2	-2.66217	4.90742	2.41623e-221	4.50448e-220
RNPS1	-2.09903	5.54139	2.51031e-221	4.67615e-220
SYMPK	-2.6512	5.3432	3.20873e-221	5.97241e-220
TOPBP1	1.91511	4.37489	3.26443e-221	6.07126e-220
RUSC1	-3.06428	2.83214	3.94219e-221	7.32597e-220
TTLL7	3.20599	-0.154844	4.65961e-221	8.65236e-220
SPDYE3	-5.39438	0.128249	7.86295e-221	1.4589e-219
RNGTT	2.00705	3.31176	1.05803e-220	1.96153e-219
ZNF24	2.2636	5.22565	1.13034e-220	2.09326e-219
ZNF148	2.84464	5.08181	1.13086e-220	2.09326e-219
SH3BGRL3	-4.55762	9.40674	1.21607e-220	2.2492e-219
DAPP1	2.95407	5.20871	1.31755e-220	2.43497e-219
USP47	1.85124	4.61224	1.32389e-220	2.44476e-219
FBXO10	-3.8184	1.22881	2.78428e-220	5.13757e-219
BLOC1S3	-4.13493	3.44451	3.35064e-220	6.17776e-219
ZNF850	2.75431	-0.0638983	5.04537e-220	9.29511e-219
PRR13	-4.64421	7.98916	9.11436e-220	1.67783e-218
VCPIP1	2.89994	5.54014	9.93704e-220	1.82784e-218
ASAP2	3.36558	0.573578	1.2794e-219	2.35151e-218
C1orf50	-2.70991	1.34693	1.32113e-219	2.42631e-218
STAG1	2.12216	4.67178	1.38655e-219	2.54446e-218
BRAP	1.6665	4.11757	1.46514e-219	2.68659e-218
U62317.2	-5.29301	2.99098	3.74763e-219	6.86656e-218
MMP24OS	-3.18733	4.62774	3.87635e-219	7.09686e-218
MYLK	3.45385	3.54869	3.9103e-219	7.15344e-218
SF3A2	-4.68276	5.35477	4.46762e-219	8.16662e-218
FDX2	-6.13092	0.516565	4.83805e-219	8.83688e-218
ARHGAP21	2.32614	3.23359	4.93824e-219	9.01286e-218
TTC33	3.144	2.44311	5.76034e-219	1.05051e-217
AC004148.1	-3.92485	1.37471	6.54065e-219	1.19189e-217
PTOV1-AS1	-3.72638	2.14255	6.62494e-219	1.20631e-217
PML	-4.53673	5.58922	6.69527e-219	1.21818e-217
STAM	1.89675	3.51459	7.98579e-219	1.45185e-217
TMEM214	-3.77968	4.9035	8.82613e-219	1.60339e-217
CCAR1	2.33684	4.04676	1.08526e-218	1.97e-217
AC006547.1	-5.43938	0.956171	1.10672e-218	2.00644e-217
DDA1	-2.29812	3.98363	1.10704e-218	2.00644e-217
RN7SL300P	6.34391	-3.05844	1.14309e-218	2.07018e-217
PLEKHA3	2.05136	2.93027	1.16268e-218	2.10402e-217
PI4KAP2	-4.40201	3.45349	1.33027e-218	2.40544e-217
DYRK1A	2.1551	5.61797	1.50878e-218	2.72615e-217
KRBA1	-2.92067	1.82806	1.78094e-218	3.21543e-217
SNORA2C	8.08676	-0.917568	1.85605e-218	3.34845e-217
LRRC14	-2.71275	3.35181	2.42514e-218	4.37177e-217
TENT2	2.1757	5.14323	4.50882e-218	8.12176e-217
OGFRL1	3.03766	6.49134	5.75845e-218	1.03648e-216
CCAR2	-2.35259	5.13557	6.17992e-218	1.11149e-216
RNA5S9	6.75246	-2.61576	6.67983e-218	1.20048e-216
ZNF580	-3.68108	3.46337	8.61622e-218	1.54729e-216
RABGGTA	-3.21727	3.96407	9.06929e-218	1.62741e-216
STX16	-2.62951	6.7157	1.56867e-217	2.81269e-216
AL118506.1	-2.97436	2.98776	2.33889e-217	4.19055e-216
OBI1	3.01452	2.31264	2.63151e-217	4.71123e-216
ACAP2	2.59139	6.89919	3.44821e-217	6.16867e-216
NFYB	2.70699	2.03646	3.59447e-217	6.42542e-216
TBC1D25	-3.06863	4.64454	7.63759e-217	1.36425e-215
AVPR1A	4.34982	-0.461416	8.49026e-217	1.5154e-215
PPP4R3B	2.45596	5.3194	1.03521e-216	1.84631e-215
SRRT	-3.90433	5.5216	1.08671e-216	1.93669e-215
MAP3K1	3.14406	6.41767	1.48807e-216	2.64996e-215
LDHAP7	5.61141	-1.97113	1.55937e-216	2.77483e-215
NIPBL	2.00633	5.79881	1.9733e-216	3.50873e-215
MEN1	-3.38144	3.68196	2.35881e-216	4.19105e-215
BOD1L1	2.6655	6.34654	2.38879e-216	4.2411e-215
TMPPE	2.6223	1.16235	3.0133e-216	5.34581e-215
UHMK1	2.38065	5.83038	3.63162e-216	6.43789e-215
SPX	4.30926	0.937136	5.08936e-216	9.01528e-215
MAP3K14	-3.60921	4.27863	9.49849e-216	1.68129e-214
PRTFDC1	3.4245	-0.575273	9.91845e-216	1.7543e-214
TXN2	-2.51375	4.55648	1.01438e-215	1.79281e-214
YIPF6	2.11736	4.29627	1.02835e-215	1.81614e-214
VPS9D1-AS1	-5.717	0.693646	2.11244e-215	3.72791e-214
CENPC	2.25177	2.87396	2.71577e-215	4.78902e-214
HIST1H2AJ	7.48789	0.779157	3.66076e-215	6.45058e-214
SUFU	-2.78848	3.01212	4.67062e-215	8.22387e-214
NPIPB14P	-7.99537	0.431862	4.71271e-215	8.29176e-214
TRIM28	-3.72351	6.26768	5.32266e-215	9.35791e-214
PPP1R11	-2.69951	5.81553	6.68444e-215	1.17433e-213
USP21	-2.07755	3.47697	6.89205e-215	1.2099e-213
ZNF385A	-5.56238	5.38633	8.64398e-215	1.51631e-213
SMPD4	-3.46833	4.05843	9.92652e-215	1.74e-213
SNORD17	10.0284	5.681	1.09585e-214	1.91946e-213
AC022400.7	-5.04075	2.09706	1.27544e-214	2.23236e-213
POMK	3.51543	-0.529544	1.58211e-214	2.76704e-213
AC025766.1	5.02455	-3.25052	1.68755e-214	2.94926e-213
EGF	4.62295	2.49404	1.70431e-214	2.97633e-213
LINC01145	-3.71345	3.98658	2.11804e-214	3.6961e-213
AC093525.8	-5.5584	2.35677	2.48858e-214	4.33949e-213
PREB	-2.11787	4.7874	3.22512e-214	5.61966e-213
TATDN2	-2.08944	5.05586	3.65376e-214	6.36182e-213
PRKAA1	2.30313	5.51242	4.40436e-214	7.66307e-213
ZNF845	3.24067	1.91906	4.45721e-214	7.74927e-213
KLHL5	2.3737	3.2984	5.04998e-214	8.77336e-213
FBN2	3.32284	3.12385	1.11385e-213	1.93367e-212
NUP153	2.1082	5.4383	1.47981e-213	2.56707e-212
METTL14	1.89831	2.74674	1.59134e-213	2.75851e-212
OXR1	2.71841	3.92997	1.60271e-213	2.77618e-212
PRKACA	-3.85989	6.70918	2.57374e-213	4.45489e-212
FAM215B	-6.80169	0.247465	2.69986e-213	4.66974e-212
AMFR	2.09295	5.37772	2.83813e-213	4.90528e-212
ZNF460	3.72784	1.44216	3.27456e-213	5.65542e-212
CPSF2	2.21792	4.83984	3.39093e-213	5.85209e-212
NDUFA5	2.57801	2.54822	3.87466e-213	6.68201e-212
IL6ST	2.8189	5.73259	4.47549e-213	7.7125e-212
CEP44	2.45657	2.35482	4.879e-213	8.40168e-212
MGAT4A	2.20841	5.04306	5.28931e-213	9.10157e-212
ZNF37A	2.05521	2.1227	5.31163e-213	9.13328e-212
RASA4B	-9.81718	2.78134	7.04767e-213	1.21095e-211
FBXO41	-3.51381	2.69126	7.76122e-213	1.33258e-211
TRHDE	4.89968	-1.16971	8.3408e-213	1.43104e-211
RN7SL118P	6.16876	-3.21303	2.02773e-212	3.47647e-211
SLC25A45	-3.56821	3.62636	2.04037e-212	3.49558e-211
PHF3	1.96905	5.61172	2.60595e-212	4.46129e-211
AC092919.1	4.86915	-2.81821	3.00319e-212	5.13759e-211
LRBA	3.12223	4.1941	4.69799e-212	8.03106e-211
EEF1DP3	3.44105	-1.49118	6.38139e-212	1.09008e-210
TRAK2	3.41866	5.8477	7.53333e-212	1.28593e-210
TBCK	2.13313	2.59487	7.96142e-212	1.35801e-210
NDUFS1	1.69419	4.40256	8.14886e-212	1.38898e-210
GIGYF2	1.48162	4.8768	1.13268e-211	1.92926e-210
AC015688.6	-7.82547	0.706011	1.17299e-211	1.99646e-210
BLOC1S5-TXNDC5	-10.6779	2.40173	1.42671e-211	2.42655e-210
SACS	2.97759	2.07949	1.748e-211	2.97085e-210
USP1	2.89803	4.25293	2.22451e-211	3.77796e-210
ANKAR	2.71612	0.0666272	2.78699e-211	4.72981e-210
UTP23	2.14963	1.94388	2.82228e-211	4.78625e-210
BRD2	-1.78279	7.168	3.28105e-211	5.56025e-210
RN7SL242P	6.88988	-2.94953	4.33948e-211	7.34862e-210
RN7SKP173	5.43182	-2.92251	4.80293e-211	8.12758e-210
AC008738.5	5.83526	-3.10793	5.36816e-211	9.07752e-210
PPRC1	-3.7618	3.13315	5.40702e-211	9.13666e-210
CHKB-CPT1B	-4.74424	3.16368	5.82925e-211	9.84304e-210
HAUS6	2.40041	3.13904	6.35141e-211	1.0717e-209
SAMD9	3.40012	5.62453	6.82213e-211	1.1503e-209
AC009022.1	-4.79192	2.59841	8.43315e-211	1.42092e-209
TBPL1	1.93701	3.62945	8.70678e-211	1.46597e-209
JMJD8	-3.04933	3.72534	1.00687e-210	1.69407e-209
AC106886.4	-5.52349	1.14557	1.16367e-210	1.95649e-209
ZFR	1.99035	5.02833	1.8034e-210	3.0299e-209
AC138035.1	-6.54527	5.49149	2.05466e-210	3.44957e-209
NIN	2.21748	7.24377	2.13531e-210	3.58241e-209
ALG10	2.76486	0.263335	2.77965e-210	4.66008e-209
CNTD1	-4.2198	0.794231	2.89749e-210	4.85417e-209
FUT8	2.41894	2.1613	2.92116e-210	4.89034e-209
AP000787.1	3.14044	0.166457	3.92356e-210	6.56379e-209
MYO9A	2.22508	2.71133	4.21057e-210	7.03892e-209
AC063965.2	4.63732	-0.38919	1.05697e-209	1.76571e-208
TLK2	1.31517	4.3553	1.81138e-209	3.02382e-208
TBC1D32	3.28876	0.398162	1.84574e-209	3.07899e-208
WHAMMP3	2.73837	1.54851	2.319e-209	3.86572e-208
NBPF8	-4.05997	4.30578	2.4281e-209	4.04471e-208
TRAPPC3L	4.91414	-0.521208	3.19125e-209	5.31219e-208
MRPL12	-4.44253	3.06168	3.61266e-209	6.0094e-208
AF127577.4	3.12957	-0.20966	3.9179e-209	6.51254e-208
STK4	1.75705	7.3682	4.76819e-209	7.92033e-208
ACY1	-5.60005	1.15878	5.0096e-209	8.31543e-208
CENPE	4.80012	2.2765	5.3968e-209	8.95182e-208
SNX13	2.60981	4.88011	5.41504e-209	8.97573e-208
SDR39U1	-2.58466	4.38276	6.20025e-209	1.027e-207
AC018638.1	-9.07972	1.08751	9.81932e-209	1.62531e-207
SLTM	1.83419	5.57527	1.04019e-208	1.72053e-207
IGF2BP3	4.44626	0.444934	1.06769e-208	1.76477e-207
SLFN14	4.29155	1.49386	1.66062e-208	2.74289e-207
TMEM104	-2.81933	3.54454	1.83945e-208	3.03613e-207
CLPX	1.92807	4.19924	2.18933e-208	3.61109e-207
TERF2	1.38879	3.69662	2.41498e-208	3.98047e-207
MAPK8IP3	-2.80814	6.72736	2.87452e-208	4.73459e-207
CYB561D2	2.73994	0.678982	3.46344e-208	5.70058e-207
CD2AP	3.247	3.26643	3.68963e-208	6.06863e-207
CCDC73	3.56104	-2.29847	4.24434e-208	6.97612e-207
TATDN1	2.38407	0.886935	4.6522e-208	7.64113e-207
PIK3CG	2.75006	5.28464	5.28277e-208	8.67077e-207
DEK	2.49797	5.50583	5.56908e-208	9.1343e-207
PHC3	2.51042	5.10248	9.85887e-208	1.6159e-206
AC241585.2	-4.84336	1.86158	1.93523e-207	3.1697e-206
AC114744.1	-8.03671	1.24903	2.07852e-207	3.40203e-206
GPBP1	1.9021	5.65782	2.34926e-207	3.84247e-206
SMC6	2.25277	3.07006	2.38156e-207	3.89259e-206
MFAP3	3.43018	3.0791	2.51479e-207	4.10749e-206
TIAL1	-1.6871	4.85188	2.51763e-207	4.10928e-206
ZNF92	3.12486	1.42452	2.62079e-207	4.27468e-206
AL365205.1	-2.97153	1.81096	2.65933e-207	4.33452e-206
BROX	2.47139	5.05693	2.67368e-207	4.35489e-206
CAPS	-3.46746	3.93298	2.92582e-207	4.76226e-206
ABHD18	2.28821	2.9264	3.11317e-207	5.0637e-206
RTEL1-TNFRSF6B	-5.49219	2.74628	4.07267e-207	6.61977e-206
TNK2	-2.47168	6.49748	5.07582e-207	8.24461e-206
CDC5L	1.94419	4.57075	1.03173e-206	1.67467e-205
RPS6KC1	2.19815	2.8917	1.08596e-206	1.76148e-205
UBXN11	-3.42572	6.04318	1.16124e-206	1.88229e-205
DUSP19	3.18608	-0.899761	1.77177e-206	2.86993e-205
RB1CC1	3.09258	5.36983	2.01117e-206	3.25546e-205
DLST	-1.36361	5.12494	2.08087e-206	3.36596e-205
TOPORS	2.63997	4.00605	2.58143e-206	4.17277e-205
TRABD	-3.13236	6.72752	2.62767e-206	4.24459e-205
MBOAT2	2.91374	6.34834	2.6519e-206	4.28079e-205
ZC3H12C	3.23326	0.265921	4.5805e-206	7.38893e-205
C6orf120	2.60423	2.9935	5.59872e-206	9.02525e-205
TRIM73	-5.57552	0.705733	8.34172e-206	1.34378e-204
BACH1-IT1	3.27503	-1.39869	9.95248e-206	1.60216e-204
AL096870.2	-2.9265	0.892915	1.31947e-205	2.12263e-204
NCOA4	3.23638	8.88199	1.66579e-205	2.67793e-204
EPN1	-3.70846	6.20639	1.91465e-205	3.07589e-204
DTX2P1-UPK3BP1-PMS2P11	-3.41695	0.997818	2.10555e-205	3.38026e-204
MEF2B	-6.05348	1.96336	2.62885e-205	4.21747e-204
SREBF2-AS1	-4.28024	0.586572	2.83241e-205	4.54095e-204
ZNF12	2.58806	3.24784	3.11654e-205	4.99306e-204
GRK4	2.27147	-0.518454	3.20641e-205	5.13353e-204
AC012615.3	-8.54731	1.27833	3.25724e-205	5.21137e-204
SLC25A25-AS1	-4.77773	2.78303	4.00329e-205	6.40063e-204
LINC00630	3.50543	-1.36709	5.65943e-205	9.04237e-204
TAOK3	1.49913	5.40809	5.946e-205	9.49378e-204
PRPSAP2	1.45978	3.4413	7.24691e-205	1.1563e-203
SMIM11B	-8.63525	0.410338	8.955e-205	1.42787e-203
TUBGCP6	-2.93863	5.83189	9.64184e-205	1.53634e-203
POLR2E	-2.57393	5.92144	1.051e-204	1.67355e-203
IFFO1	-2.14033	5.09123	2.37224e-204	3.77484e-203
TDRD3	1.98702	2.17055	3.50198e-204	5.56876e-203
RPL12P16	-9.07944	0.837601	3.66132e-204	5.81821e-203
HIST2H2AA4	-9.80096	6.44873	3.69144e-204	5.86209e-203
ZNF358	-5.62078	2.71873	3.82483e-204	6.06981e-203
PRRC2B	-2.51521	5.89689	3.86366e-204	6.1273e-203
SEPTIN7	1.93148	6.17763	4.22831e-204	6.70106e-203
RAD17	1.63511	2.64259	5.57785e-204	8.83385e-203
DTX2P1	-4.72119	0.691199	9.67066e-204	1.53055e-202
CLSTN3	-3.53585	5.46316	1.53411e-203	2.42636e-202
ASMTL-AS1	-8.59524	0.371846	1.6018e-203	2.53171e-202
RNF6	2.56089	3.72315	2.60463e-203	4.11395e-202
IGKJ5	6.52436	-3.20954	2.77132e-203	4.37429e-202
GPC5	4.26607	-2.51286	3.17734e-203	5.01179e-202
DNAJC25-GNG10	-11.9779	3.94494	3.43476e-203	5.41419e-202
XPO1	2.37916	5.99399	4.22686e-203	6.6583e-202
DXO	-2.64724	2.98169	4.75399e-203	7.48362e-202
SMC3	2.09867	4.33037	5.83145e-203	9.17358e-202
GRK3	2.02192	4.43223	8.37691e-203	1.31691e-201
ZNF680	3.35553	0.833831	9.095e-203	1.42884e-201
IMMP1L	3.35568	0.112051	9.53924e-203	1.49763e-201
SNRPA	-3.72458	4.53226	1.40093e-202	2.19794e-201
DMXL2	2.81569	5.70446	1.4775e-202	2.31653e-201
NONO	-1.53435	6.42846	3.61532e-202	5.66456e-201
LRP12	3.12623	0.160523	9.04373e-202	1.41605e-200
APEX2	-2.22357	3.12082	1.46064e-201	2.28551e-200
RAP2B	1.8475	4.91744	2.40567e-201	3.76173e-200
AC087292.1	-6.58234	0.333427	2.61631e-201	4.08837e-200
CUL4A	1.84357	4.82646	2.86488e-201	4.47382e-200
F13A1	3.50458	7.24343	3.36718e-201	5.25473e-200
PPP4R3A	1.40421	5.34133	3.4251e-201	5.34156e-200
G3BP2	1.86896	5.50837	3.7729e-201	5.88006e-200
USO1	1.99605	4.42716	8.13855e-201	1.26755e-199
HOOK3	2.04336	4.68467	1.02334e-200	1.59276e-199
CERKL	-5.9763	3.06101	1.15312e-200	1.79356e-199
UNK	-2.13582	3.30428	1.68625e-200	2.62106e-199
ERGIC2	2.63001	4.10695	1.87259e-200	2.90877e-199
TBCEL	3.86797	4.2771	3.32252e-200	5.1576e-199
ZNF721	2.21609	2.02062	3.43713e-200	5.33198e-199
ABCA2	-3.54187	6.74894	4.37763e-200	6.78648e-199
MAP7D1	-2.99476	6.76437	5.86783e-200	9.09068e-199
MCPH1-AS1	4.10829	-1.94639	6.75168e-200	1.04531e-198
RGPD6	-8.52775	2.46066	9.58153e-200	1.48245e-198
LRFN1	-5.0324	4.9711	1.0317e-199	1.59519e-198
ITGA2	3.99781	-0.231114	1.05189e-199	1.62534e-198
CLASP2	2.0675	3.57277	1.20581e-199	1.86194e-198
HIST2H2AA3	-11.2988	7.23354	1.42247e-199	2.19505e-198
SHOC2	2.65942	6.00207	2.15714e-199	3.32656e-198
SREK1IP1	2.14988	2.9028	2.65285e-199	4.08831e-198
ZBTB7A	-2.57709	4.79283	2.81901e-199	4.34153e-198
SHPRH	2.91036	2.24617	3.19169e-199	4.91227e-198
AC112721.1	5.40394	-2.84515	3.58221e-199	5.50971e-198
ZNF573	3.15676	-1.25812	4.08501e-199	6.27894e-198
STAG2	2.69377	6.87161	6.05123e-199	9.29505e-198
SF3A1	-3.26898	6.46896	6.29374e-199	9.66123e-198
ZNF28	2.93909	1.55858	6.40252e-199	9.82181e-198
SPRY3	-8.44379	1.98976	6.42994e-199	9.85742e-198
TIPIN	2.67021	0.292508	7.5001e-199	1.14905e-197
RAP2A	3.06258	3.57319	7.94284e-199	1.21609e-197
WDFY4	-3.48313	5.02426	1.10681e-198	1.69348e-197
TNFAIP8	1.98809	5.49951	1.20393e-198	1.84087e-197
UBALD1	-4.1461	4.50619	1.34881e-198	2.06105e-197
AC135048.1	-6.2827	0.775186	1.65997e-198	2.53479e-197
POLA1	2.95069	2.30792	1.66099e-198	2.53479e-197
TBC1D5	1.57012	4.62649	2.15343e-198	3.28415e-197
AP000347.1	-3.32619	2.67191	2.69735e-198	4.11101e-197
TBX19	-2.86	2.09075	3.31901e-198	5.05519e-197
PACS1	-3.56413	6.98253	4.43551e-198	6.75135e-197
STARD5	-4.50818	3.92314	4.55393e-198	6.9271e-197
AC109460.3	-6.34298	1.77529	4.96886e-198	7.55337e-197
PTP4A2	1.31724	7.11985	5.29867e-198	8.04952e-197
AC010173.1	3.61671	-0.952977	7.35527e-198	1.11666e-196
STK38L	2.24601	4.87804	8.28369e-198	1.2568e-196
PCBP1	-2.6466	8.35839	1.11991e-197	1.69802e-196
SCARNA13	8.66417	5.35535	1.53282e-197	2.32259e-196
CRLF1	-4.6742	0.0344289	1.71873e-197	2.6026e-196
AC040162.3	-4.9688	1.16485	1.75428e-197	2.65473e-196
PPP1R3E	-3.08857	3.29642	1.88816e-197	2.85548e-196
C8orf58	-2.85137	2.19885	2.66793e-197	4.03213e-196
ANKRD20A21P	5.83807	-3.21202	2.82548e-197	4.26749e-196
DOP1A	2.11595	2.93956	3.43425e-197	5.18362e-196
CA13	2.50573	0.327173	5.2741e-197	7.95555e-196
AC096677.1	4.58878	-3.26114	5.69428e-197	8.58384e-196
SH3BP1	-3.79995	5.99047	6.43404e-197	9.69277e-196
RN7SL827P	5.78914	-3.21105	6.77766e-197	1.02039e-195
NCOA3	1.67037	5.66463	7.22446e-197	1.08696e-195
WAS	-4.62059	8.12768	7.94965e-197	1.1953e-195
EAF2	3.25659	1.94841	9.05182e-197	1.36015e-195
EXOC5	2.5101	4.1907	9.58872e-197	1.4399e-195
NOTCH2NLA	-3.83056	3.79196	1.39702e-196	2.09651e-195
POFUT2	-3.04166	4.02356	1.44832e-196	2.17211e-195
GTF2IRD2B	-2.81675	2.86444	1.58159e-196	2.37047e-195
PITPNM1	-2.57815	6.11803	1.62035e-196	2.42701e-195
MIR4772	6.41197	-3.26542	1.63093e-196	2.44129e-195
NAA50	1.64693	5.28572	2.13145e-196	3.18849e-195
PCED1A	-3.40785	3.96398	2.22341e-196	3.32393e-195
ATP8B4	3.22641	4.54299	2.32038e-196	3.46668e-195
NCOA2	2.57424	5.75181	2.32252e-196	3.46767e-195
PKN1	-3.01678	6.99406	2.66788e-196	3.98078e-195
MMS22L	2.5711	1.82171	5.39982e-196	8.05205e-195
RC3H1-IT1	5.28866	-3.00533	5.70831e-196	8.50665e-195
E2F6P4	5.88448	-3.22848	6.64295e-196	9.89319e-195
SHC1	-1.7052	5.24542	7.11437e-196	1.05885e-194
ARL13B	2.87012	0.750363	7.13636e-196	1.06145e-194
FAM110A	-4.03751	4.22661	9.38608e-196	1.39519e-194
RAD18	2.04128	2.10274	1.19197e-195	1.77067e-194
FCHSD1	-2.56551	5.44875	2.02665e-195	3.00869e-194
MTURN	2.45066	5.3839	2.153e-195	3.19425e-194
PAIP2	1.81093	5.72484	2.9465e-195	4.36875e-194
CSE1L	1.7848	3.95729	5.06909e-195	7.51115e-194
CYLD	1.65272	6.19691	5.93545e-195	8.78933e-194
C1GALT1	2.23679	4.49479	7.93267e-195	1.17395e-193
ZNF669	2.08731	0.771152	8.88712e-195	1.31436e-193
RNASEK-C17orf49	-7.59276	0.727325	8.99072e-195	1.32885e-193
HMGCR	2.33888	4.87765	1.05083e-194	1.55217e-193
PACRGL	2.30157	0.100095	1.07265e-194	1.58341e-193
GTF2IP20	-2.96833	1.99984	1.11049e-194	1.63824e-193
TANK	2.51771	5.49438	1.53291e-194	2.25998e-193
CLNS1A	1.82173	3.81622	1.64802e-194	2.42816e-193
AP2A2	-1.88311	5.01403	2.11557e-194	3.11508e-193
SLC4A2	-2.58564	4.79447	2.24171e-194	3.29876e-193
IGHJ6	6.57999	-3.18711	2.53458e-194	3.72739e-193
SPHK2	-2.51849	2.78945	3.16108e-194	4.64581e-193
COQ4	-2.68713	3.0848	3.53482e-194	5.19185e-193
LNX2	2.8112	2.3162	5.03474e-194	7.39026e-193
NNT	1.93613	4.03784	6.45025e-194	9.46212e-193
ABCF2	-2.07356	3.74614	6.62263e-194	9.70891e-193
GPSM3	-4.69538	9.10182	8.90179e-194	1.30421e-192
RHBDF2	-2.96982	6.14397	1.24775e-193	1.82695e-192
AL359397.2	5.31392	-2.71635	1.39591e-193	2.0426e-192
GMDS-DT	2.03869	0.579014	1.39842e-193	2.04501e-192
DDI2	2.38062	4.1351	1.59067e-193	2.3247e-192
SPRN	-6.58586	0.530291	1.86607e-193	2.72549e-192
SMG9	-2.99945	3.7989	1.88582e-193	2.75262e-192
PARPBP	4.18635	1.36766	2.32153e-193	3.38649e-192
AKNA	-2.91488	8.24735	3.54525e-193	5.16835e-192
BTBD1	1.83572	4.14129	3.88949e-193	5.66667e-192
ADGRL1	-4.60702	2.80149	4.9835e-193	7.25606e-192
FASTK	-2.54224	4.92327	6.16462e-193	8.97022e-192
CLHC1	3.1796	0.0393977	9.43509e-193	1.37206e-191
PEX13	1.80181	2.53871	1.12079e-192	1.62885e-191
DCP2	3.12576	6.74899	1.31759e-192	1.91369e-191
HBA1	-13.6784	16.7276	1.45274e-192	2.10867e-191
GDI1	-2.59544	7.28883	1.78883e-192	2.59491e-191
NORAD	2.54786	6.53704	1.96229e-192	2.84477e-191
SNAPC2	-3.09078	3.05761	2.70321e-192	3.91648e-191
ADAMTS6	3.86706	-0.494042	3.65352e-192	5.29005e-191
HNRNPD	-1.97069	6.21988	3.71973e-192	5.38261e-191
RN7SL559P	5.66528	-3.32228	4.94898e-192	7.15696e-191
SNRK	2.40761	6.13483	8.02205e-192	1.15939e-190
RUBCN	-2.36776	4.78443	8.55448e-192	1.23558e-190
TRPC6	4.11621	-0.765076	8.94736e-192	1.29153e-190
DRG2	-2.31773	3.89973	9.91926e-192	1.43095e-190
FOXP4	-5.73006	2.99685	1.01229e-191	1.45943e-190
SLC33A1	1.96166	2.90613	1.0808e-191	1.55724e-190
SYNGAP1	-4.56593	3.29076	1.27329e-191	1.83346e-190
HEXD	-2.88895	4.47222	1.31295e-191	1.88941e-190
DCLRE1A	2.44573	1.06067	3.25034e-191	4.67456e-190
ZWILCH	2.81444	1.80939	3.26057e-191	4.6864e-190
ATN1	-6.07031	4.26948	3.46321e-191	4.9746e-190
DIPK2A	2.7962	3.45678	3.92336e-191	5.63212e-190
ATF1	1.87195	2.87493	6.87178e-191	9.85865e-190
NUP133	1.45046	3.52775	7.11076e-191	1.01953e-189
MIGA1	2.35461	1.80442	8.19042e-191	1.17361e-189
MEG8	5.1282	-3.31134	8.50604e-191	1.21809e-189
SCAF11	1.92623	6.12989	9.51366e-191	1.36156e-189
AC018638.2	-5.51973	2.06855	1.17892e-190	1.6862e-189
PACS2	-2.55463	4.03389	1.20677e-190	1.72498e-189
AASDHPPT	1.74934	2.88011	1.27336e-190	1.81906e-189
DPYD-IT1	5.28723	-3.26494	1.38541e-190	1.97792e-189
AC118549.1	2.44423	2.55473	1.64167e-190	2.34235e-189
ZSWIM8-AS1	-7.59198	1.54904	1.87629e-190	2.67548e-189
IPO13	-2.25924	3.31373	2.05134e-190	2.92332e-189
SIDT2	-2.75621	5.34957	2.18377e-190	3.11015e-189
SNORA71A	9.6714	0.96792	2.99082e-190	4.25698e-189
PFDN1	-2.33328	3.38167	4.94669e-190	7.03659e-189
PICALM	2.06125	8.31059	5.39263e-190	7.66629e-189
BEND2	4.25625	1.92747	5.7812e-190	8.21372e-189
AC137932.3	-6.29227	1.15127	6.00666e-190	8.52887e-189
ZNF624	3.29807	0.535774	7.68372e-190	1.09035e-188
LRRC37BP1	-1.93336	1.87243	7.98642e-190	1.13262e-188
SCARB1	-3.2692	2.34548	8.09647e-190	1.14754e-188
RNF14	2.75691	4.37046	8.28187e-190	1.17311e-188
SENP5	1.27688	4.25866	9.27362e-190	1.31279e-188
TMF1	2.2686	4.78415	1.26309e-189	1.78699e-188
KPNA2P3	-10.1195	1.85151	1.47194e-189	2.08119e-188
PCGF6	2.5506	0.811258	1.50026e-189	2.11996e-188
C2orf88	3.64667	4.34294	1.62859e-189	2.29992e-188
NRAS	2.33955	4.30031	1.75637e-189	2.47888e-188
FBXO28	1.97807	3.4671	1.7988e-189	2.53724e-188
DMAP1	-1.8287	4.37336	1.80482e-189	2.5442e-188
TP53	-2.93832	3.59851	1.90776e-189	2.6877e-188
ULK1	-3.35747	6.71311	2.09197e-189	2.94545e-188
A1BG	-6.31768	0.913578	2.38527e-189	3.3564e-188
HNRNPUL2	-1.94279	5.29493	2.41322e-189	3.3937e-188
HIST1H1E	6.14673	4.17148	2.50615e-189	3.52227e-188
ZNF81	2.13083	1.98951	3.03786e-189	4.267e-188
SNORA71D	9.02773	0.425344	3.61825e-189	5.07918e-188
CDC14B	2.81243	2.15306	3.63206e-189	5.09553e-188
INTS6	1.88578	4.99544	4.49832e-189	6.30705e-188
WDR47	2.09062	3.25512	5.31658e-189	7.44988e-188
AC090984.1	-6.43745	0.673597	5.54893e-189	7.77082e-188
ECT2	2.99716	2.20775	5.73736e-189	8.02991e-188
AL627309.7	-7.5733	4.17061	5.98429e-189	8.37052e-188
RABGAP1	1.46705	3.67004	7.4771e-189	1.04524e-187
LRCH4	-3.12025	7.26405	8.17895e-189	1.14267e-187
EDEM3	3.31986	4.79479	8.9844e-189	1.25445e-187
SLC25A22	-3.39843	2.4941	9.50273e-189	1.32603e-187
ZNF782	2.29305	0.216548	1.03245e-188	1.43985e-187
ATP13A2	-2.87647	4.12578	1.35794e-188	1.89265e-187
ZFX	2.186	4.24104	1.42055e-188	1.97874e-187
KATNB1	-2.48507	4.10135	2.14154e-188	2.98126e-187
AL627309.5	-6.85212	6.34929	3.08708e-188	4.29501e-187
AC010615.1	3.79829	-2.28595	4.84247e-188	6.73327e-187
UCP2	-4.32823	7.57183	8.30516e-188	1.15412e-186
YME1L1	1.43195	6.11522	8.39447e-188	1.16584e-186
TRAPPC8	2.51631	5.317	1.48572e-187	2.06217e-186
TEN1-CDK3	-3.95544	1.66819	1.65224e-187	2.29195e-186
CSNK1D	-3.02782	7.61944	2.33965e-187	3.24358e-186
PEX14	-3.19945	2.73728	2.38968e-187	3.31099e-186
FAM114A2	1.8591	3.1409	3.04313e-187	4.21389e-186
ENSA	-1.76338	6.00613	3.17937e-187	4.39994e-186
NDC1	2.24211	2.17313	4.19358e-187	5.80009e-186
HMGA1	-4.94098	5.73311	4.47133e-187	6.1806e-186
ANKRD28	2.75076	4.19468	4.56757e-187	6.30991e-186
SREBF1	-3.26174	4.94968	4.97119e-187	6.86346e-186
GHDC	-3.00916	3.89796	4.98277e-187	6.87541e-186
NCLN	-3.06318	5.79241	1.24141e-186	1.71193e-185
ZNF25	2.32717	2.09738	1.80018e-186	2.48104e-185
NAP1L4	1.45588	5.84536	1.85789e-186	2.55907e-185
ZNF197	2.09794	1.93076	1.87402e-186	2.57977e-185
RBM42	-3.09308	5.06999	4.26275e-186	5.86466e-185
SOX12	-4.6252	1.25679	5.28168e-186	7.26223e-185
DHPS	-2.14129	4.60802	5.85882e-186	8.05108e-185
VAC14	-2.34716	3.99356	6.77968e-186	9.31105e-185
REEP3	2.26585	2.96929	7.02863e-186	9.64731e-185
TBL1XR1	2.28537	5.85482	8.18699e-186	1.12307e-184
AC009133.1	-3.4591	1.74399	9.02215e-186	1.23691e-184
LYSMD3	2.81619	3.59126	9.49552e-186	1.30105e-184
IGHJ5	6.35309	-3.28525	2.08769e-185	2.85882e-184
CDK11B	-2.23437	5.29942	4.68878e-185	6.41694e-184
PCOLCE	-5.46779	1.45297	6.54912e-185	8.95772e-184
AC135626.1	5.86116	-2.93276	9.20789e-185	1.2587e-183
ELF4	-2.43603	6.01987	9.23667e-185	1.2619e-183
SNORD3A	7.65244	7.18886	1.00038e-184	1.3659e-183
PTOV1	-2.78224	6.10385	1.31251e-184	1.79104e-183
CCDC126	3.09505	3.20452	1.42591e-184	1.94465e-183
MDH2	-2.32569	5.31282	2.04871e-184	2.79241e-183
TRIM11	-1.81358	4.46288	2.09316e-184	2.85134e-183
LANCL3	3.23076	0.845453	2.76805e-184	3.76849e-183
ATP6V1F	-2.59171	5.09949	3.322e-184	4.52004e-183
OTUD5	-2.54024	6.17419	6.07423e-184	8.26004e-183
ALG3	-2.90183	3.37287	8.10035e-184	1.10089e-182
CICP27	-11.233	3.62097	8.86155e-184	1.20364e-182
TMEM143	-2.69847	1.31207	9.90018e-184	1.34394e-182
METTL15	2.00573	1.13727	1.04244e-183	1.41428e-182
HIST1H2BJ	2.96462	3.03507	1.176e-183	1.59457e-182
TTN-AS1	2.46409	4.19333	1.28954e-183	1.74751e-182
IGKJ4	6.64427	-3.15113	1.66548e-183	2.25565e-182
WBP2	-3.38187	8.16137	2.10953e-183	2.85541e-182
ARID4B	2.54313	5.19918	2.71599e-183	3.67418e-182
RAPGEF2	2.2892	4.89394	3.89319e-183	5.26366e-182
GMPPA	-2.4977	4.03533	5.89802e-183	7.96963e-182
XAB2	-2.65963	5.24281	7.32434e-183	9.89124e-182
MROH1	-2.58852	4.27409	8.44699e-183	1.14008e-181
RNU1-13P	6.25757	-3.23329	8.72174e-183	1.17648e-181
SLAIN1	2.52504	2.00842	1.15719e-182	1.56004e-181
FBXL6	-2.75279	3.15664	1.17083e-182	1.57753e-181
RN7SL329P	5.82007	-3.28699	1.39966e-182	1.88476e-181
CPEB2-DT	4.35774	-2.68626	1.43854e-182	1.93601e-181
ZYX	-5.16857	9.91036	1.77683e-182	2.38991e-181
TMEM265	-9.98463	1.71896	1.79544e-182	2.41357e-181
PLBD2	-3.31196	4.1716	2.55917e-182	3.43826e-181
CASC4	2.62549	5.44802	2.66334e-182	3.57616e-181
USP16	1.8847	3.71597	2.88377e-182	3.86993e-181
WDR48	1.17368	4.5118	2.94901e-182	3.95521e-181
CDKL1	3.57026	1.80665	3.17082e-182	4.25028e-181
AC020907.4	-7.51478	0.138398	3.22785e-182	4.32425e-181
NCDN	-2.73332	3.02792	3.91681e-182	5.24423e-181
AC127526.2	5.19593	-1.60968	4.00387e-182	5.35775e-181
FP236383.3	-7.88616	0.489128	4.18761e-182	5.60042e-181
AC003070.1	-6.21452	0.681758	4.801e-182	6.4171e-181
ZFAND6	2.12314	5.39814	5.38083e-182	7.18801e-181
COMMD7	-2.18394	4.05678	5.39473e-182	7.20249e-181
WASHC1	-3.55793	3.87516	5.43204e-182	7.24818e-181
ARHGAP12	2.53235	2.84852	5.99049e-182	7.9888e-181
RABL6	-2.37529	5.22111	6.16607e-182	8.21827e-181
CLIC4	2.35385	4.11567	6.8908e-182	9.17899e-181
RNF216P1	-1.98141	2.43124	9.13278e-182	1.21586e-180
MRPL23	-3.12754	3.68296	1.08086e-181	1.43814e-180
RPL32P29	-8.86264	0.628173	1.35771e-181	1.80549e-180
RN7SKP230	5.33265	-3.16645	1.36465e-181	1.81369e-180
PELI2	2.04882	5.04394	1.48787e-181	1.97634e-180
SF3B2	-2.37632	6.85921	1.5685e-181	2.08225e-180
SMYD5	-3.97751	2.20619	1.6341e-181	2.16812e-180
AC139256.2	-6.63007	1.49766	2.0177e-181	2.67556e-180
AP001636.2	5.00661	-3.06967	2.0843e-181	2.76232e-180
ZNF45	2.04091	1.66362	2.15883e-181	2.85948e-180
AC123912.1	4.67708	-2.57837	2.20982e-181	2.92536e-180
FNBP1L	3.11775	1.517	3.40794e-181	4.50889e-180
RASA4CP	-3.00663	2.01689	3.49115e-181	4.61638e-180
FRRS1	3.31638	-0.15852	5.81829e-181	7.68925e-180
FIZ1	-2.74617	2.32798	5.86974e-181	7.75288e-180
AP001636.3	3.94231	-0.746917	5.96066e-181	7.86854e-180
PLPPR2	-4.41546	6.9429	6.19222e-181	8.16963e-180
D2HGDH	-3.47955	3.93918	6.37515e-181	8.40624e-180
VPS37B	-2.97513	6.05874	6.39777e-181	8.43134e-180
HEATR5B	1.84462	4.00911	7.68919e-181	1.01276e-179
ZNF268	2.33085	1.56767	8.15142e-181	1.07303e-179
ZNF699	3.56349	0.577978	1.07831e-180	1.41867e-179
LBX2-AS1	-4.25085	1.06538	1.59713e-180	2.10007e-179
ZBTB9	-8.43483	0.216979	1.88364e-180	2.47542e-179
AC233968.1	-7.13849	1.83261	1.92566e-180	2.52922e-179
NCOR2	-3.16754	5.43915	2.09303e-180	2.74751e-179
AL356535.1	5.54992	-3.21279	2.37944e-180	3.12173e-179
PRICKLE3	-2.93026	2.4975	3.38976e-180	4.44475e-179
AC023509.1	-6.7814	1.40878	3.99446e-180	5.23473e-179
OMA1	2.37998	3.20904	4.96296e-180	6.50031e-179
MVB12A	-2.8408	3.38413	5.53052e-180	7.23965e-179
ARHGAP42	4.07921	0.336159	6.66035e-180	8.71377e-179
CDK3	-4.64666	2.06648	7.12563e-180	9.3173e-179
SVIP	2.61643	3.39151	7.37808e-180	9.64204e-179
ORC4	2.0856	3.59227	8.29288e-180	1.08315e-178
NSD1	1.53925	5.54364	8.44046e-180	1.10181e-178
RABEP1	1.55999	4.17075	8.67089e-180	1.13126e-178
POMZP3	-3.70255	2.49179	1.22616e-179	1.59884e-178
ICE2	1.9613	2.87462	1.31984e-179	1.72004e-178
PMS2P6	-4.25112	0.0622486	1.47579e-179	1.92222e-178
PVRIG	-12.1119	4.07794	1.81941e-179	2.36847e-178
SLC39A13	-2.27179	3.77539	2.51353e-179	3.27023e-178
SMC5	1.65234	3.5553	2.83678e-179	3.68875e-178
FP671120.4	-7.59544	0.489417	3.38528e-179	4.39955e-178
AC114763.1	4.14367	-2.86344	3.72295e-179	4.83571e-178
ORC5	1.82032	2.0307	4.03528e-179	5.23849e-178
TRIM34	-5.59179	3.11497	4.13366e-179	5.36324e-178
AC018557.1	-5.93868	1.92591	7.2454e-179	9.3954e-178
MNT	-3.43421	5.16784	8.92658e-179	1.15691e-177
ZBTB38	2.61277	3.49067	8.98867e-179	1.16431e-177
HGS	-2.33295	6.22952	1.36241e-178	1.76377e-177
AC134772.1	4.48221	-2.46567	1.44976e-178	1.87582e-177
MIOS	1.51497	3.1111	1.86375e-178	2.41014e-177
AC145098.1	-7.66141	2.63995	2.42821e-178	3.13835e-177
ISYNA1	-4.6694	3.21567	2.69909e-178	3.48654e-177
ADCY4	-3.40969	3.38428	2.79816e-178	3.61252e-177
DCLRE1C	1.74887	2.6589	2.91837e-178	3.76564e-177
KDM7A	2.46674	6.30169	3.16096e-178	4.07642e-177
CNOT6	1.90726	3.87862	3.90018e-178	5.02697e-177
PIDD1	-4.64119	3.82565	3.94702e-178	5.08455e-177
CIZ1	-3.72525	5.51072	5.29924e-178	6.82273e-177
PDHX	1.82495	1.97936	5.7216e-178	7.36248e-177
AL353743.1	3.13685	0.145074	7.25221e-178	9.32694e-177
HM13	-2.6697	6.221	7.54372e-178	9.69653e-177
AC020917.4	-4.29705	2.27296	8.127e-178	1.04405e-176
CDK13	1.63091	4.60874	8.62899e-178	1.10794e-176
TBC1D23	2.32718	4.22199	8.84606e-178	1.13519e-176
RN7SL116P	5.60037	-3.32423	9.3753e-178	1.20245e-176
ATP2A3	-2.75247	7.7669	9.6827e-178	1.24119e-176
EFR3A	2.24917	4.49019	1.05577e-177	1.35262e-176
LINC00174	-4.40845	2.92905	1.79358e-177	2.29662e-176
ICOSLG	-7.70074	2.31654	1.85654e-177	2.37595e-176
FBXO33	2.25934	4.05971	1.96559e-177	2.51414e-176
ZNF480	1.80612	1.66699	3.45369e-177	4.41511e-176
IL3RA	-10.7565	2.47926	3.5876e-177	4.58381e-176
ERCC4	2.35617	1.07772	4.26491e-177	5.44622e-176
NAPA	-3.4359	6.91016	4.3662e-177	5.57254e-176
TTF1	1.4048	2.49886	4.93876e-177	6.29987e-176
AGPS	2.0474	3.76608	6.06586e-177	7.7334e-176
TAF4B	3.15352	1.42965	6.09017e-177	7.76017e-176
NELFA	-2.45053	3.17084	6.9968e-177	8.91057e-176
POU2F2	-3.38983	4.97983	7.83188e-177	9.96866e-176
MIER1	2.41483	5.51698	9.29958e-177	1.18304e-175
ZNF598	-2.55006	4.29032	1.14993e-176	1.46209e-175
RAB8B	2.04635	6.78303	1.24135e-176	1.57746e-175
MIDN	-3.55608	7.11322	1.27429e-176	1.61844e-175
PRKCSH	-2.78229	6.91107	1.27655e-176	1.62044e-175
RIOK3	2.85494	7.51014	1.30523e-176	1.65595e-175
VPS52	-1.77369	4.25317	1.50908e-176	1.91355e-175
NUMBL	-3.93234	2.37226	2.05794e-176	2.6081e-175
AC012651.1	-3.58551	2.84563	2.40379e-176	3.04475e-175
TRAF3IP2	-2.59623	2.17908	2.52153e-176	3.19217e-175
TMEM179B	-2.4669	4.21563	3.47073e-176	4.39145e-175
CAPN15	-3.42197	5.03783	4.03519e-176	5.10291e-175
PDZD8	2.30795	5.56364	5.8969e-176	7.45321e-175
SMC4	2.61696	4.09118	7.18793e-176	9.08008e-175
ANAPC2	-2.04683	4.51085	7.43924e-176	9.39248e-175
BRD4	-2.56088	6.37052	1.57498e-175	1.98743e-174
STIMATE-MUSTN1	-5.563	4.00054	1.83609e-175	2.31568e-174
CFAP410	-3.1416	3.61769	2.02623e-175	2.55411e-174
LIMD1-AS1	-3.04273	1.35336	2.87062e-175	3.61655e-174
C15orf39	-4.09138	7.01869	2.93099e-175	3.69063e-174
AL513327.1	-8.31785	4.60387	2.94359e-175	3.7045e-174
TRIM37	1.82644	2.46169	3.21048e-175	4.03821e-174
FLVCR1	2.60886	2.27377	3.69127e-175	4.64048e-174
ZNF407	1.80216	3.2884	5.63528e-175	7.0806e-174
MSH5-SAPCD1	-8.18967	1.15949	6.70226e-175	8.41674e-174
ATG4B	-2.30619	5.43717	9.13883e-175	1.14705e-173
CENPH	3.00537	1.27222	9.20825e-175	1.15514e-173
COG3	1.7255	3.35263	9.40779e-175	1.17954e-173
TMEM184B	-2.8961	5.11937	2.24694e-174	2.8157e-173
SLC44A1	2.17798	4.31815	2.75768e-174	3.45387e-173
NBPF15	-2.95921	3.64539	3.13758e-174	3.92758e-173
FAM204A	1.77286	3.48725	3.33755e-174	4.17567e-173
ABHD14B	-3.62298	4.5799	4.42125e-174	5.52856e-173
AP1G2	-2.64387	6.44645	4.44985e-174	5.56136e-173
GNB4	3.08398	4.78131	5.40364e-174	6.7471e-173
PDP1	2.85286	2.7044	5.40435e-174	6.7471e-173
AC132872.4	-4.40405	2.33469	5.5644e-174	6.94322e-173
IFT27	-2.09034	2.89344	5.58275e-174	6.96241e-173
FBXL3	2.80906	5.12908	5.78623e-174	7.21235e-173
CCDC85C	-5.31954	3.46436	6.4473e-174	8.03209e-173
AC146944.4	-6.4649	0.418205	6.88091e-174	8.56774e-173
ZBTB48	-2.25235	5.1959	7.15048e-174	8.89867e-173
BRCC3	2.09722	2.14363	7.46261e-174	9.28219e-173
DDX56	-2.14029	4.77405	8.26119e-174	1.027e-172
SUDS3	1.27699	4.77608	1.25854e-173	1.56374e-172
AC114490.1	-3.5527	1.08456	1.33611e-173	1.65925e-172
AMD1	2.0172	5.70384	1.35668e-173	1.68391e-172
AC006254.1	-4.92494	3.65534	1.39439e-173	1.72979e-172
ARSA	-2.98246	5.43437	1.95449e-173	2.42334e-172
ZNF296	-4.10912	1.28363	2.42944e-173	3.01063e-172
ATXN7L2	-3.64779	1.83596	2.50556e-173	3.10332e-172
ADAM10	2.42715	6.57918	2.75899e-173	3.41541e-172
RN7SL838P	5.74119	-3.14883	2.81504e-173	3.48296e-172
DHX9	1.21168	5.97103	3.18493e-173	3.93854e-172
RIN3	-4.22744	8.12204	4.88145e-173	6.0333e-172
AC005726.1	-3.23144	0.741438	5.9056e-173	7.29399e-172
ATL1	2.78702	-0.15034	5.90766e-173	7.29399e-172
HDAC7	-2.55698	6.52066	5.98474e-173	7.38527e-172
SGSM2	-2.48342	5.13136	6.16781e-173	7.60718e-172
UBXN7	1.78975	5.1503	6.33843e-173	7.81351e-172
DENND6B	-3.88454	1.87769	8.53545e-173	1.05163e-171
SLC30A5	2.07855	3.20247	9.2064e-173	1.1337e-171
SORBS3	-6.00412	3.40247	1.14766e-172	1.41252e-171
DGKI	4.44224	-1.52536	1.75169e-172	2.15481e-171
MFSD14C	2.14004	0.438918	1.97849e-172	2.43254e-171
SMCHD1	2.5003	7.96062	2.05492e-172	2.52519e-171
CREBL2	1.76627	3.99285	3.37344e-172	4.14328e-171
ASH2L	1.89902	4.96984	4.259e-172	5.22819e-171
FAT1	4.04269	0.392853	4.43282e-172	5.43872e-171
XRCC1	-2.45137	4.25107	5.27412e-172	6.46754e-171
SENP1	1.59506	3.10079	5.58968e-172	6.85094e-171
IL2RG	-2.74989	8.25377	8.86893e-172	1.08644e-170
AGAP4	-2.7029	2.26181	9.78902e-172	1.19853e-170
MT-ND2	-5.41343	10.0971	1.09155e-171	1.33575e-170
TAF1	2.09741	4.01481	1.52377e-171	1.86371e-170
AC107983.1	4.41683	-3.24943	1.81631e-171	2.22035e-170
AC239868.1	-7.46973	-0.680537	1.8803e-171	2.29737e-170
MTATP6P1	-6.02521	7.39249	2.36583e-171	2.88909e-170
PIK3C2A	2.30941	3.58391	2.52695e-171	3.08424e-170
AL031714.1	-5.32252	1.62	2.8972e-171	3.53432e-170
DMAC2	-2.17962	3.88779	3.75183e-171	4.5745e-170
AC003102.1	-3.56195	0.852653	4.72568e-171	5.7589e-170
AC009690.2	-5.51061	1.23093	4.81057e-171	5.85931e-170
CC2D1B	-1.72975	4.62898	5.67342e-171	6.90668e-170
JAK2	2.96269	5.85225	5.70197e-171	6.93784e-170
ING3	1.9266	2.91081	5.98482e-171	7.27823e-170
MARK4	-3.16803	4.54711	7.29999e-171	8.87302e-170
PRKD2	-3.61623	6.73256	8.14773e-171	9.89831e-170
CYBB	2.299	8.21735	9.29736e-171	1.12891e-169
MTDH	2.20181	5.19845	9.57325e-171	1.16181e-169
MND1	4.70502	-0.325655	1.06445e-170	1.29115e-169
C1DP5	4.29143	-3.20332	1.30165e-170	1.57805e-169
RAB15	-4.08156	1.12211	1.4854e-170	1.79989e-169
MOB1B	3.09395	3.60534	1.59477e-170	1.93142e-169
AC008763.3	-10.1157	4.25473	1.62425e-170	1.96611e-169
PRAM1	-3.87495	6.47547	1.81304e-170	2.19349e-169
ULK3	-3.03986	4.29409	2.17229e-170	2.62679e-169
GAK	-1.89417	6.57602	2.20179e-170	2.66109e-169
DHX40	1.69707	4.43329	2.56267e-170	3.09565e-169
AP001062.1	-3.67587	1.69075	2.89063e-170	3.49002e-169
ZUP1	2.24983	2.26854	4.22521e-170	5.09871e-169
MMP25-AS1	-6.7182	6.84213	4.62415e-170	5.57726e-169
ATXN3	1.71478	3.71482	5.06332e-170	6.10382e-169
PRIMPOL	2.18444	1.43179	6.55217e-170	7.89455e-169
CRTC3	-2.52857	4.46034	7.0463e-170	8.48556e-169
MIR17HG	3.38723	-1.00379	1.13533e-169	1.36652e-168
RNF2	2.0051	3.25032	1.33615e-169	1.60742e-168
RHOT1	2.58787	5.35003	1.48009e-169	1.77967e-168
PXN	-3.78198	8.6202	1.48711e-169	1.7872e-168
VEGFB	-5.15012	3.33853	1.75314e-169	2.10583e-168
VEPH1	3.82894	0.776621	1.79596e-169	2.15616e-168
HIPK3	3.01631	6.8844	1.8483e-169	2.21787e-168
SARM1	-3.43302	2.62814	2.22231e-169	2.6653e-168
ANKRD50	2.48294	2.66143	3.004e-169	3.60096e-168
AC009779.3	-4.57638	2.54992	3.06471e-169	3.67187e-168
ITPR1	2.16135	3.58506	3.12885e-169	3.7468e-168
THUMPD1	2.15297	3.52395	3.3476e-169	4.00671e-168
PGM2L1	2.74437	2.91111	3.80621e-169	4.5533e-168
YY1	1.2669	5.43675	4.08519e-169	4.88454e-168
LAMTOR5-AS1	2.3841	-0.440529	5.03032e-169	6.01154e-168
AC015911.7	-9.75125	2.13717	5.55101e-169	6.63042e-168
NPIPB11	-5.76132	1.12455	6.55085e-169	7.82071e-168
RFNG	-2.87452	4.49864	7.63052e-169	9.10503e-168
SPATA7	2.33434	-0.00131428	9.94486e-169	1.18606e-167
RAB4B	-3.41439	5.47571	1.04299e-168	1.24327e-167
U2SURP	1.72271	4.37598	1.04936e-168	1.25023e-167
NEDD1	2.4605	3.19302	1.07989e-168	1.28595e-167
STK25	-2.17899	4.93152	1.09645e-168	1.30501e-167
AL031595.1	-5.26493	1.47324	1.11419e-168	1.32546e-167
AC010422.3	-7.91594	2.57212	1.18778e-168	1.41228e-167
ECPAS	1.2521	5.0763	1.29591e-168	1.54007e-167
AC003681.1	-5.75174	5.16845	1.37337e-168	1.63129e-167
ACBD4	-2.57984	2.36911	1.56019e-168	1.85226e-167
AC078883.1	1.94529	0.471523	1.71515e-168	2.0352e-167
ZFP41	-3.29613	0.880275	1.95825e-168	2.32249e-167
HAUS1	2.55031	1.93597	2.1301e-168	2.52503e-167
CCDC43	1.77719	1.84525	2.43716e-168	2.88756e-167
AC126755.1	-5.95158	2.52457	2.7375e-168	3.24177e-167
BANF1	-3.92659	4.53808	3.19019e-168	3.77595e-167
MBD5	1.76284	2.97757	5.54927e-168	6.56487e-167
GFM2	1.85637	2.74771	6.41283e-168	7.58265e-167
ZGRF1	2.94204	1.53195	7.7333e-168	9.13939e-167
ZNF426	1.80269	2.1062	8.01502e-168	9.46757e-167
GTF2H1	1.41165	3.47388	8.66462e-168	1.02297e-166
KIF15	4.54765	2.30324	1.00747e-167	1.18885e-166
MRNIP	-3.78067	4.01853	1.08612e-167	1.28102e-166
CLCN7	-2.95295	5.72227	1.28904e-167	1.51959e-166
ZNF143	1.42494	4.21246	1.56324e-167	1.84191e-166
PDCL	1.89152	2.36305	2.14423e-167	2.5252e-166
AL591043.2	3.85869	-2.03122	2.28169e-167	2.68574e-166
SIRT2	-2.13124	5.6817	1.23032e-166	1.44746e-165
MED21	1.92571	2.55877	1.48495e-166	1.74615e-165
AC011558.1	-10.5379	4.50245	1.52871e-166	1.79672e-165
EPS15L1	-2.46318	5.33336	1.75411e-166	2.0606e-165
WDR41	1.82422	3.55325	1.82865e-166	2.14708e-165
[truncated: 21,472 more rows]

## Sheet: Figure 2C
ONTOLOGY	ID	Description	GeneRatio	BgRatio	pvalue	p.adjust	qvalue	geneID	Count
BP	GO:0043087	regulation of GTPase activity	330/9067	482/17653	8.76018e-15	5.44533e-11	4.57097e-11	RASA4/PIK3R2/GPS2/ARHGDIA/ARHGAP5/ARHGAP18/DVL3/LIMS1/FAM13B/RABGAP1L/RAB3GAP2/ARFGAP1/USP6NL/GAPVD1/TBC1D17/ARHGAP6/EVI5/PRKG1/ARHGAP17/GIT1/RAB3GAP1/TBC1D10B/ARHGEF12/ARHGEF1/DOCK11/PTK2/TBC1D10A/DENND1B/TSC2/ARFGEF1/IQGAP2/ASAP2/ARHGAP21/ACAP2/TBC1D25/PREB/RASA4B/TBCK/MYO9A/SNX13/TNK2/TBC1D5/SH3BP1/GDI1/SYNGAP1/PICALM/ECT2/RABGAP1/RAPGEF2/ARHGAP12/ARHGAP42/RABEP1/RIN3/SGSM2/DGKI/AGAP4/AGAP6/DV…	330
BP	GO:0043547	positive regulation of GTPase activity	281/9067	407/17653	1.83499e-13	5.70314e-10	4.78739e-10	RASA4/PIK3R2/ARHGDIA/ARHGAP5/ARHGAP18/DVL3/LIMS1/FAM13B/RABGAP1L/RAB3GAP2/ARFGAP1/USP6NL/GAPVD1/TBC1D17/ARHGAP6/EVI5/ARHGAP17/GIT1/RAB3GAP1/TBC1D10B/ARHGEF12/ARHGEF1/DOCK11/TBC1D10A/DENND1B/TSC2/ASAP2/ARHGAP21/ACAP2/TBC1D25/PREB/RASA4B/TBCK/MYO9A/SNX13/TBC1D5/SH3BP1/GDI1/SYNGAP1/PICALM/ECT2/RABGAP1/RAPGEF2/ARHGAP12/ARHGAP42/RABEP1/RIN3/SGSM2/AGAP4/AGAP6/DVL2/RSU1/OPHN1/DNM1L/IQGAP1/ACAP3/ITGB1/RA…	281
BP	GO:0007265	Ras protein signal transduction	313/9067	463/17653	5.41239e-13	1.12145e-09	9.41375e-10	P2RY8/RASA4/LAT/ARHGDIA/RIPOR1/RAB27B/RAB23/RHOBTB3/ARHGEF18/SSX2IP/ARHGAP5/KCTD13/ROCK2/NISCH/RAB11B/ARFGAP1/RABL2B/DENND4B/KIF14/ARHGAP6/RHOBTB1/ARHGAP17/APPL1/GPSM2/GIT1/RAB2B/ARHGEF12/ARHGEF1/PAK4/RHOT2/RAB39A/NCKAP1/RABL2A/ARFGEF1/RAB4A/PLD1/ASAP2/BRAP/ACAP2/TRIM28/RASA4B/RAP2B/G3BP2/SHOC2/SPRY3/RAP2A/SH3BP1/WAS/SHC1/GDI1/SYNGAP1/NRAS/TP53/ECT2/RAPGEF2/ARHGAP42/RAB8B/IFT27/DGKI/AGAP4/RAB15/R…	313
BP	GO:0043062	extracellular structure organization	268/9067	395/17653	1.39325e-11	2.16511e-08	1.81746e-08	FAM234A/JAM3/ATP7A/PDGFA/TGFB1/PTK2/ZDHHC8/ADAMTSL4/BCL3/STAM/FBN2/PRKACA/ITGA2/CLASP2/SCARB1/WASHC1/ADAM10/ITGAV/ITGB1/TGFBR1/ENG/CARMIL2/LCAT/ITGB3/SOAT1/CAPNS1/B4GALT1/DGAT1/ITGAX/MYH11/CTSS/EXOC8/CD36/F11R/COL6A1/TIMP2/ERCC2/ABCA7/ITGAL/NR1H2/ITGA1/ITGA9/ITGA6/MPV17/ITGA4/ABL1/MFAP4/NF1/LAMA5/A2M/CDH1/BGN/BMP1/APP/PLAGL2/FSCN1/COL6A2/FGF2/LAMB1/ACSL3/DDR1/DCN/SMAD3/P4HB/ARF1/MMP2/PLOD3/COL1A1…	268
BP	GO:0045785	positive regulation of cell adhesion	258/9067	392/17653	3.46772e-09	4.31107e-06	3.61884e-06	PTPN23/IFT74/LIMS1/PTPN11/ANGPT1/TGFB1/KIFAP3/TRAF6/MAP3K14/IL6ST/ITGA2/CYLD/DHPS/ICOSLG/JAK2/PRKD2/ITGAV/RSU1/TNFSF4/AP3B1/PIK3CA/IQGAP1/LGALS9/CD3E/DNM2/SOCS1/RASAL3/CSK/CD74/CRK/TNFRSF14/UTRN/TFE3/TNFRSF13C/PTPRC/PTK2B/KLRK1/FOXP3/NINJ1/STX4/CD36/NCK1/CRKL/S100A10/ITGA6/RELL2/LDB1/RARA/ARHGEF7/ITGA4/ABL1/SIRPG/PIEZO1/UNC13D/SIRPB1/LILRB2/ADGRG1/ROCK1/GATA3/MYADM/PIK3R6/DENND6A/CD6/MALT1/DOCK8/…	258
BP	GO:0030198	extracellular matrix organization	227/9067	341/17653	6.90219e-09	7.15067e-06	6.00248e-06	FAM234A/JAM3/ATP7A/PDGFA/TGFB1/PTK2/ADAMTSL4/BCL3/FBN2/ITGA2/CLASP2/WASHC1/ADAM10/ITGAV/ITGB1/TGFBR1/ENG/CARMIL2/ITGB3/CAPNS1/B4GALT1/ITGAX/MYH11/CTSS/EXOC8/F11R/COL6A1/TIMP2/ERCC2/ITGAL/ITGA1/ITGA9/ITGA6/MPV17/ITGA4/ABL1/MFAP4/NF1/LAMA5/A2M/CDH1/BGN/BMP1/APP/FSCN1/COL6A2/FGF2/LAMB1/DDR1/DCN/SMAD3/MMP2/PLOD3/COL1A1/COL1A2/FBLN1/CST3/EFEMP2/LUM/COL3A1/NFKB2/FURIN/CTSK/VCAN/SPOCK2/FN1/ADAM8/COL10A1…	227
BP	GO:0007266	Rho protein signal transduction	143/9067	202/17653	1.24317e-08	1.10393e-05	9.26674e-06	P2RY8/ARHGDIA/RIPOR1/RHOBTB3/ARHGEF18/ARHGAP5/KCTD13/ROCK2/ARHGAP6/RHOBTB1/ARHGEF12/ARHGEF1/PAK4/RHOT2/WAS/ECT2/ARHGAP42/RHOT1/RAC2/OPHN1/ITGB1/TAX1BP3/ARHGAP1/CHUK/C15orf62/PLEKHG2/CCDC125/LIMK1/ALS2/FGD4/ABR/ARHGAP4/ARHGEF10/RHOG/ARAP2/RHOBTB2/CFL1/GPR65/FGD3/MYO9B/ARHGEF6/ARHGEF19/ARHGEF7/ABL1/ARAP3/ARAP1/FGD2/ADGRG1/ROCK1/RHOF/CTNNAL1/FARP1/ITSN2/AKAP13/ARHGEF5/RHOQ/RHOU/CDC42EP4/CDH13/LPAR1/…	143
BP	GO:0051056	regulation of small GTPase mediated signal transduction	223/9067	339/17653	4.2189e-08	3.27808e-05	2.75172e-05	P2RY8/RASA4/PIK3R2/ARHGDIA/ARHGEF18/SSX2IP/ARHGAP5/KCTD13/ARHGAP18/FAM13B/ARFGAP1/DENND4B/KIF14/ARHGAP6/RHOBTB1/ARHGAP17/APPL1/GIT1/ARHGEF12/ARHGEF1/RHOT2/TSC2/ARFGEF1/ASAP2/ARHGAP21/ACAP2/RASA4B/MYO9A/CD2AP/SHOC2/SPRY3/SH3BP1/GDI1/SYNGAP1/ECT2/ARHGAP12/ARHGAP42/DGKI/AGAP4/RHOT1/AGAP6/RAC2/OPHN1/ACAP3/ITGB1/PSD3/ARFGEF2/ARHGAP1/AGAP5/RDX/DNM2/PLEKHG2/IQSEC2/RASAL3/RAPGEF1/CCDC125/CYTH2/ARHGAP33/C…	223
BP	GO:0010256	endomembrane system organization	273/9067	427/17653	7.59679e-08	5.24685e-05	4.40436e-05	PLSCR3/CHMP4A/VRK1/GET4/CTDNEP1/VPS37C/ANO6/POM121C/CLCN3/UBXN2A/TRIP11/NUP54/RAB3GAP2/TJAP1/LYST/AKAP9/WASH3P/CAVIN2/TPR/USP6NL/CREB1/AAAS/OSBPL8/NUP35/LNPK/DNAJC13/SEC31B/GORASP2/TRAPPC11/NUP107/RAB3GAP1/VPS4A/SYNE1/REEP4/KNL1/ARFGEF1/SH3TC2/BLOC1S3/VCPIP1/ARHGAP21/STAM/STX16/ZNF385A/NUP153/TBPL1/USO1/HOOK3/CLASP2/ATP8B4/NUP133/TMF1/TRAPPC8/CSNK1D/NDC1/REEP3/FNBP1L/VPS37B/MVB12A/HGS/COG3/ATL1/G…	273
BP	GO:0031589	cell-substrate adhesion	210/9067	319/17653	9.50686e-08	5.90947e-05	4.96058e-05	JAM3/ROCK2/TRPM7/FER/LIMS1/MKLN1/ANGPT1/KIF14/ACER2/ARHGAP6/MINK1/PPARD/VCL/PTK2/SLK/MEN1/ITGA2/CLASP2/ZYX/SORBS3/JAK2/ATXN3/PXN/RAC2/ITGAV/RSU1/SLC9A1/IQGAP1/ITGB1/MACF1/DNM2/JAG1/PKD1/CRK/UTRN/ITGB3/RASA1/CTNNB1/PTK2B/NINJ1/PTPRO/CORO1C/CD36/TMEM8B/PARVG/PEAK1/ITGAL/TBCD/ITGA1/CRKL/S100A10/ITGA6/SRGAP2/RELL2/LDB1/ARHGEF7/ITGA4/ABL1/CTTN/UNC13D/PTEN/ROCK1/NF1/LAMA5/MYADM/WASHC2C/APOD/LAMB1/DDR1/…	210
BP	GO:0046578	regulation of Ras protein signal transduction	165/9067	244/17653	1.60605e-07	9.07565e-05	7.61837e-05	P2RY8/RASA4/ARHGDIA/ARHGEF18/SSX2IP/KCTD13/ARFGAP1/DENND4B/KIF14/ARHGAP17/APPL1/GIT1/ARHGEF12/ARHGEF1/ARFGEF1/ASAP2/ACAP2/RASA4B/SHOC2/SPRY3/SH3BP1/SYNGAP1/ECT2/ARHGAP42/DGKI/AGAP4/AGAP6/OPHN1/ACAP3/ITGB1/PSD3/ARFGEF2/AGAP5/RDX/DNM2/PLEKHG2/IQSEC2/RASAL3/RAPGEF1/CCDC125/CYTH2/CRK/KRAS/ALS2/RASA2/FGD4/ABR/RASA1/FBXO8/RALGPS2/HRAS/PSD/ARHGEF10/TIMP2/SGSM3/AGAP3/ARAP2/GPR65/FGD3/MYO9B/ARHGEF6/ARHGEF…	165
BP	GO:0034330	cell junction organization	180/9067	270/17653	2.09522e-07	0.000108532	9.11054e-05	PTPN23/ROCK2/LIMS1/PIP5K1C/ARHGAP6/DLG1/PARD3/VCL/TGFB1/APC/STRN/PTK2/SLK/PRKACA/MYO9A/ITGA2/CLASP2/SH3BP1/ECT2/RAPGEF2/RAB8B/NUMBL/HDAC7/MTDH/IKBKB/SLC9A1/OPHN1/IQGAP1/MACF1/NPHP4/TGFBR1/RDX/CLDN9/MPP7/RAPGEF1/CSK/PRKCI/ITGB3/GRHL1/LIMS2/CTNNB1/PTK2B/PKN2/FBF1/PTPRO/NLGN2/CORO1C/F11R/ADD1/TBCD/S100A10/ITGA6/LDB1/HIPK1/CNTNAP1/ARHGEF7/ABL1/CTTN/PTEN/ROCK1/LSR/TGFB3/LAMA5/ZNF703/CDH1/MPP5/APOD/FSC…	180
BP	GO:0050900	leukocyte migration	295/9067	470/17653	2.91606e-07	0.000139432	0.000117044	PIK3R2/JAM3/ANO6/FER/PTPN11/LYST/PIP5K1C/ANGPT1/P2RY12/TGFB1/PROS1/ZNF580/PIK3CG/ITGA2/SHC1/GPSM3/NRAS/TP53/ADAM10/VEGFB/RAC2/ITGAV/PIK3CA/PPBP/ITGB1/LGALS9/GCNT1/MSN/INPP5D/CD74/KRAS/DEFA1/GRB14/MST1/ITGB3/ABR/B4GALT1/GOLPH3/C5/C5AR1/PTK2B/DEFA1B/KLRK1/ITGAX/IGLC1/HRAS/IGKV1D-39/PTPRO/PPIL2/SELP/F11R/CXCL5/CXCL16/MIF/ITGAL/ITGA1/ITGA9/ITGA6/NBL1/SLC7A11/ITGA4/PPIA/SIRPG/MOSPD2/ROCK1/CSF3R/GATA3/…	295
BP	GO:0043405	regulation of MAP kinase activity	222/9067	344/17653	4.32915e-07	0.00018145	0.000152315	GPS2/PDE5A/UBE2V1/DAXX/ARAF/DVL3/TAOK1/PTPN11/ERCC6/KIDINS220/MAP4K5/MINK1/PDGFA/IKBKG/TGFB1/TRAF6/MAP3K1/MAP3K14/EGF/PRKAA1/STK4/MAPK8IP3/PIK3CG/DUSP19/TAOK3/SPRY3/PKN1/SHC1/HMGCR/HGS/JAK2/HIPK3/STK25/DVL2/IQGAP1/MAP3K7CL/TAB1/FRS2/TGFBR1/MAP4K3/MAP3K2/STK26/PDCD10/MAPK7/MAP3K10/EZH2/PPP2R1A/MAP3K12/LRRK2/RAPGEF1/CDK5RAP3/CSK/CD74/CRK/KRAS/PIK3R5/AXIN1/GNAI2/LAMTOR3/TLR9/CD81/PDE6G/SMPD1/MAP4K2/…	222
BP	GO:0045216	cell-cell junction organization	160/9067	238/17653	4.37863e-07	0.00018145	0.000152315	PTPN23/ROCK2/LIMS1/PIP5K1C/ARHGAP6/DLG1/PARD3/VCL/TGFB1/APC/STRN/PTK2/SLK/PRKACA/ITGA2/CLASP2/ECT2/RAB8B/NUMBL/HDAC7/MTDH/IKBKB/SLC9A1/IQGAP1/MACF1/NPHP4/TGFBR1/RDX/CLDN9/MPP7/CSK/PRKCI/GRHL1/LIMS2/CTNNB1/PTK2B/PKN2/FBF1/PTPRO/NLGN2/CORO1C/F11R/ADD1/TBCD/S100A10/LDB1/HIPK1/CNTNAP1/ARHGEF7/ABL1/CTTN/PTEN/ROCK1/LSR/TGFB3/LAMA5/ZNF703/CDH1/MPP5/APOD/FSCN1/CDH13/PTPRJ/SMAD3/CBFB/CADM2/ARL2/WNT4/SNAI1…	160
BP	GO:0034329	cell junction assembly	151/9067	223/17653	4.68128e-07	0.000181868	0.000152665	ROCK2/LIMS1/PIP5K1C/ARHGAP6/DLG1/PARD3/VCL/APC/STRN/PTK2/SLK/PRKACA/MYO9A/ITGA2/CLASP2/SH3BP1/ECT2/RAPGEF2/HDAC7/MTDH/IKBKB/SLC9A1/OPHN1/IQGAP1/MACF1/NPHP4/MPP7/RAPGEF1/PRKCI/ITGB3/LIMS2/CTNNB1/PTK2B/PKN2/FBF1/PTPRO/CORO1C/F11R/TBCD/S100A10/ITGA6/LDB1/HIPK1/CNTNAP1/ARHGEF7/ABL1/CTTN/PTEN/ROCK1/LSR/LAMA5/ZNF703/CDH1/MPP5/APOD/FSCN1/CDH13/PTPRJ/SMAD3/KRT5/CBFB/ARL2/WNT4/KRT14/CAPZA1/SNAI1/SRF/WDPCP…	151
BP	GO:0043406	positive regulation of MAP kinase activity	176/9067	268/17653	1.28155e-06	0.000462519	0.000388252	PDE5A/UBE2V1/DAXX/ARAF/DVL3/TAOK1/PTPN11/ERCC6/KIDINS220/MAP4K5/MINK1/PDGFA/IKBKG/TGFB1/TRAF6/MAP3K1/MAP3K14/EGF/PRKAA1/STK4/MAPK8IP3/PIK3CG/DUSP19/TAOK3/PKN1/SHC1/JAK2/STK25/DVL2/IQGAP1/MAP3K7CL/TAB1/FRS2/TGFBR1/MAP4K3/MAP3K2/STK26/PDCD10/MAP3K10/EZH2/MAP3K12/LRRK2/RAPGEF1/CSK/CD74/CRK/KRAS/PIK3R5/AXIN1/GNAI2/LAMTOR3/TLR9/CD81/PDE6G/MAP4K2/TRAF7/C5/C5AR1/PTK2B/MAP3K7/MAP4K1/HRAS/MAP2K4/UBC/MIF/I…	176
BP	GO:0008654	phospholipid biosynthetic process	187/9067	287/17653	1.34193e-06	0.000462519	0.000388252	PIK3R2/CHKB/CSNK2B/PLA2G12A/PTPN11/SGMS1/PIGN/PLA2G4B/PIP5K1C/PDGFA/PPARD/CPNE3/SLC27A1/PLA2G6/PIP4K2A/ATM/PIKFYVE/LPCAT4/PIK3R4/RAB4A/PLD1/PLEKHA3/PIK3CG/MBOAT2/PITPNM1/SPHK2/VAC14/ISYNA1/SLC44A1/PIK3C2A/DGKA/PIK3CA/SBF1/AGPAT5/PGAP2/FRS2/MTMR9/PIGC/AGPAT1/GPAA1/MTMR12/PGAP3/TAZ/RAB5A/INPP5D/INPPL1/PIK3R5/TLR9/LCAT/SERINC1/INPP5E/PTDSS2/MTMR6/MTM1/IMPA1/GGPS1/PIGS/PIK3C3/SPTLC1/PIGT/ETNK1/PIGQ/L…	187
BP	GO:0060627	regulation of vesicle-mediated transport	303/9067	490/17653	1.41375e-06	0.000462519	0.000388252	VAMP7/DNAJC6/VAMP2/RAB27B/STON2/PTPN23/ANO6/BET1L/MIB1/FER/CNST/RUFY2/RABGAP1L/SCFD1/RAB11B/ARFGAP1/USP6NL/ANGPT1/TBC1D17/EVI5/DNAJC13/SCYL2/KIF5B/RAB2B/TGFB1/RAB3GAP1/TBC1D10B/VPS4A/SYTL4/PLA2G6/TBC1D10A/VPS41/BMP2K/TSC2/RAB4A/STAM/TBC1D25/EGF/PREB/PRKAA1/TBCK/CD2AP/TNK2/ITGA2/CLASP2/TBC1D5/RUBCN/PICALM/SCARB1/RABGAP1/ATP13A2/HGS/NAPA/RAB8B/SGSM2/RAB15/PRAM1/RAB4B/RAC2/ITGAV/MCTP1/OPHN1/DNM1L/TB…	303
BP	GO:0002576	platelet degranulation	92/9067	128/17653	1.65169e-06	0.000513346	0.000430918	RAB27B/ABCC4/PDGFA/MMRN1/ENDOD1/VCL/TGFB1/SYTL4/PHACTR2/PROS1/EGF/F13A1/A1BG/VEGFB/ITIH4/PPBP/NHLRC2/STXBP2/CLEC3B/ITGB3/CDC37L1/GTPBP2/SELP/CD36/TTN/SERPINA1/APOOL/LGALS3BP/TMX3/ALDOA/TGFB3/A2M/BRPF3/APP/CD109/PSAP/PCYOX1L/VTI1B/CTSW/TIMP3/HGF/LAMP2/FN1/PLEK/ECM1/LHFPL2/PF4/CD9/SRGN/VEGFA/ALB/ACTN2/QSOX1/TIMP1/VEGFC/RARRES2/SERPING1/ITIH3/TF/APOA1/FERMT3/SERPINF2/TUBA4A/TAGLN2/FGA/ISLR/TOR4A/FGG…	92
BP	GO:0002685	regulation of leukocyte migration	121/9067	176/17653	1.91119e-06	0.000565713	0.000474876	JAM3/ANO6/P2RY12/TGFB1/ZNF580/ITGA2/GPSM3/TP53/ADAM10/VEGFB/RAC2/PPBP/LGALS9/MSN/CD74/MST1/ABR/C5/C5AR1/PTK2B/KLRK1/SELP/CXCL5/MIF/NBL1/ITGA4/MOSPD2/CXCR3/SLC8B1/APP/APOD/DOCK8/ADAM17/GCSAML/CREB3/STK10/SWAP70/RIPK3/CSF1/ADAM8/ECM1/CXCL14/ZP3/CCR2/DDT/PF4/PF4V1/TNFRSF18/F2RL1/CCR6/CALR/CXCL12/MST1L/MAPK3/VEGFA/KITLG/HMOX1/SELENOK/VEGFC/CCL3/BCR/RARRES2/CCL4/EDN1/TRPV4/MAPK14/CD300A/KLRC4-KLRK1/CC…	121
BP	GO:0002683	negative regulation of immune system process	266/9067	426/17653	2.02971e-06	0.000573485	0.000481401	HIST1H4F/HIST1H4L/HIST1H4A/HIST1H4E/HIST1H4D/HIST1H4H/PDE5A/HIST4H4/ERBIN/FER/FBXW7/UBQLN1/PCBP2/PLCL2/ANGPT1/TWSG1/DLG1/ADORA2A/TGFB1/HIST1H4B/TICAM1/ATM/HIST1H4I/HIST1H4C/PIBF1/LRRC14/CUL4A/PKN1/CYLD/PVRIG/RIOK3/SARM1/TNFSF4/GLMN/HIST2H4B/MEIS1/LGALS9/HIST2H4A/RNF26/TSC22D4/CASP3/INPP5D/FAM3A/CD74/CRK/ZFP36/PPM1B/NR1D1/TLR9/N4BP2L2/ABR/PTPRC/IRF3/ZNF675/CTNNB1/C5/PTK2B/KLRK1/CDC73/FOXP3/SCRIB/G…	266
BP	GO:0007599	hemostasis	220/9067	346/17653	2.43919e-06	0.000659219	0.000553368	HIST1H3F/LAT/HIST1H3J/HIST1H3I/HIST1H3E/SH2B1/ANO6/ITPR2/PTPN11/HIST1H3G/P2RY12/LNPK/PDGFA/MMRN1/PRKG1/ADORA2A/HIST1H3A/PRKAR2B/VCL/DGKZ/DOCK11/PROS1/BLOC1S3/ZNF385A/PRKACA/PIK3CG/RAP2B/F13A1/ITGA2/WAS/TRPC6/DGKI/JAK2/ITPR1/RAC2/DGKA/AP3B1/PIK3CA/CAPZB/HIST1H3H/HPS5/JMJD1C/RAB5A/RAD51C/LCP2/TFPI/PIK3R5/HIST1H3D/MICAL1/ITGB3/VKORC1/P2RX5/GP1BB/SH2B2/HBB/HIST2H3D/SELP/H3F3A/CD36/RHOG/MAPK1/GNAQ/CAP…	220
BP	GO:0007596	blood coagulation	217/9067	341/17653	2.61531e-06	0.000677366	0.000568601	HIST1H3F/LAT/HIST1H3J/HIST1H3I/HIST1H3E/SH2B1/ANO6/ITPR2/PTPN11/HIST1H3G/P2RY12/LNPK/PDGFA/MMRN1/PRKG1/ADORA2A/HIST1H3A/PRKAR2B/VCL/DGKZ/DOCK11/PROS1/BLOC1S3/PRKACA/PIK3CG/RAP2B/F13A1/ITGA2/WAS/TRPC6/DGKI/JAK2/ITPR1/RAC2/DGKA/AP3B1/PIK3CA/CAPZB/HIST1H3H/HPS5/JMJD1C/RAB5A/RAD51C/LCP2/TFPI/PIK3R5/HIST1H3D/MICAL1/ITGB3/VKORC1/P2RX5/GP1BB/SH2B2/HBB/HIST2H3D/SELP/H3F3A/CD36/RHOG/MAPK1/GNAQ/CAPZA2/HIST…	217
BP	GO:0034377	plasma lipoprotein particle assembly	26/9067	28/17653	2.85551e-06	0.000686399	0.000576184	ZDHHC8/PRKACA/LCAT/SOAT1/DGAT1/ABCA7/NR1H2/BMP1/PLAGL2/ACSL3/P4HB/ARF1/ABCA1/PRKACB/APOE/APOA2/APOC1/APOA1/APOC3/APOM/SOAT2/APOC2/APOB/APOA4/APOC4/APOA5	26
BP	GO:0045017	glycerolipid biosynthetic process	177/9067	272/17653	2.87104e-06	0.000686399	0.000576184	PIK3R2/CHKB/CSNK2B/CTDNEP1/PLA2G12A/FBXW7/PTPN11/PIGN/PLA2G4B/PIP5K1C/PDGFA/CPNE3/SLC27A1/PLA2G6/PIP4K2A/ATM/PIKFYVE/LPCAT4/PIK3R4/RAB4A/PLD1/PLEKHA3/PIK3CG/PITPNM1/SCARB1/SREBF1/VAC14/SLC44A1/PIK3C2A/DGKA/GPLD1/PIK3CA/SBF1/AGPAT5/PGAP2/FRS2/MTMR9/PIGC/AGPAT1/GPAA1/MTMR12/PGAP3/TAZ/RAB5A/INPP5D/INPPL1/PIK3R5/TLR9/LCAT/DGAT1/INPP5E/PTDSS2/MTMR6/MTM1/IMPA1/PIGS/PIK3C3/PIGT/ETNK1/PIGQ/LCLAT1/CSNK2A2…	177
BP	GO:0071248	cellular response to metal ion	108/9067	156/17653	4.03298e-06	0.000919176	0.000771583	RASA4/DAXX/ATP7A/CREB1/HSF1/CPNE3/RASA4B/SLFN14/ECT2/ATP13A2/CLIC4/CYBB/GPLD1/IQGAP1/CHUK/MAPK8/LRRK2/SLC25A23/LIG4/FUS/EIF2S1/CARF/SLC41A1/MEF2C/SLC25A24/CAPN3/MAPK1/ADD1/SPAG16/XRCC4/MAPK9/OGG1/MCOLN1/CDH1/GSN/SNCA/CPNE1/WNK1/BECN1/RASGRP2/NCF1/TIGAR/PKD2/JUND/FOS/SLC40A1/FOSB/ITPKB/CCNB1/BMP6/CALR/MAPK3/SERPINF1/ANK3/MAP1LC3A/HMOX1/CACNA1H/PRNP/MT3/ENDOG/BNIP3/JUNB/JUN/EDN1/PPP5C/EGFR/TF/FABP4…	108
BP	GO:0051249	regulation of lymphocyte activation	282/9067	457/17653	4.14043e-06	0.000919176	0.000771583	LAT/APLF/PDE5A/ATAD5/ZNF335/RIF1/PTPN11/TWSG1/DLG1/KAT2A/ADORA2A/TGFB1/ATP11C/TICAM1/TRAF6/ATM/CLPTM1/PIBF1/MAP3K14/IL6ST/PKN1/CYLD/DHPS/ICOSLG/MIR17HG/RAC2/TNFSF4/AP3B1/GLMN/PIK3CA/ZEB1/LGALS9/CD3E/FLT3LG/SOCS1/CASP3/RASAL3/CSK/INPP5D/CD74/TNFRSF14/TLR9/CD81/TNFRSF13C/PTPRC/CTNNB1/KLRK1/IGLC1/FOXP3/MEF2C/MIF/MSH6/ZFP36L1/NCK1/RC3H1/SOCS6/RHBDD3/RARA/ABL1/SIRPG/SIRPB1/TNFSF13/LILRB2/CD320/GATA3/P…	282
BP	GO:0071902	positive regulation of protein serine/threonine kinase activity	224/9067	355/17653	4.42628e-06	0.000936935	0.000786491	PDE5A/UBE2V1/STRADA/DAXX/ARAF/DVL3/TAOK1/PTPN11/ERCC6/KIDINS220/MAP4K5/MINK1/PDGFA/CCNK/IKBKG/SLC27A1/TGFB1/TRAF6/MAP3K1/MAP3K14/EGF/PRKAA1/STK4/MAPK8IP3/PIK3CG/DUSP19/TAOK3/PKN1/SHC1/RAPGEF2/JAK2/STK25/DVL2/MAPRE3/IQGAP1/MAP3K7CL/TAB1/FRS2/TGFBR1/MAP4K3/MAP3K2/STK26/PDCD10/SIRT1/MAP3K10/EZH2/MAP3K12/LRRK2/RAPGEF1/CSK/TELO2/CD74/MLST8/PKD1/CRK/KRAS/PIK3R5/AXIN1/CCNC/ALS2/GNAI2/LAMTOR3/TLR9/CD81/C…	224
BP	GO:0022604	regulation of cell morphogenesis	288/9067	468/17653	4.52189e-06	0.000936935	0.000786491	VAMP7/ARHGDIA/VRK1/DNM3/RHOBTB3/LARP4/CSNK1G3/ARHGEF18/OPA1/ARHGAP18/BRWD1/GOLGA4/DVL3/LIMS1/MKLN1/VRK2/EPB41/ZMYM4/DLG1/RHOBTB1/CAPRIN1/FMNL1/PTK2/ZRANB1/BRWD3/TRAK2/RNF6/RAP2A/WAS/GDI1/TRPC6/SYNGAP1/CSNK1D/RAPGEF2/PDZD8/ANAPC2/SARM1/STK25/DVL2/DNM1L/FBXO31/MACF1/BAIAP2/PRPF40A/RDX/SLC9A3R1/CAPZB/DLG4/DNM2/C15orf62/TTBK2/LRRK2/MSN/PDLIM5/ZMYM1/MARK2/CDC42SE2/CRK/NEDD4/LIMK1/SEMA3C/PHIP/FGD4/WDR3…	288
BP	GO:0008360	regulation of cell shape	112/9067	163/17653	4.73787e-06	0.000950018	0.000797474	VRK1/RHOBTB3/CSNK1G3/ARHGEF18/ARHGAP18/BRWD1/MKLN1/VRK2/EPB41/DLG1/RHOBTB1/FMNL1/PTK2/BRWD3/WAS/CSNK1D/BAIAP2/PRPF40A/RDX/SLC9A3R1/C15orf62/TTBK2/MSN/CDC42SE2/CRK/PHIP/FGD4/RASA1/PTK2B/DIAPH1/S100A13/WIPF1/PLXND1/RHOBTB2/PLXNA3/FGD3/ALDOA/CSNK1E/ARAP3/ARAP1/CDC7/FGD2/RHOF/PLXNB1/CSNK1G2/RHOQ/RHOU/CDC42EP4/PLXNA1/WIPF2/CSNK1A1L/LPAR1/FMNL3/WDPCP/SEMA4D/FGD1/GNA13/PLXNC1/FN1/DAPK3/CDC42EP2/VRK3/TPM…	112
BP	GO:0007584	response to nutrient	138/9067	207/17653	5.27999e-06	0.00100224	0.000841309	BRIP1/OPA1/USF2/TRIM24/CREB1/MED1/P2RY12/HSF1/PPARD/RELA/TGFB1/PANX1/ITGA2/HMGCR/TP53/ENSA/TAF1/CYBB/RPS6KB1/CASTOR1/BAIAP2/CD3E/P2RY11/AHCY/APAF1/PKM/GNAI2/UFL1/P2RX5/LTA/GCLC/TPCN2/SLC6A4/PDXP/ERCC1/OGG1/RARA/HAT1/HMGCS1/DGKQ/GCLM/NCOA1/PTEN/ARSB/SETDB1/GSN/ACSL3/CD4/BECN1/COL1A1/GDAP1/ABCA1/SRF/VDR/PEMT/BGLAP/ACSL4/CIB2/UCP3/GNPAT/ATP2B1/MTHFR/STAT1/IL15/SLC16A1/DHODH/GIPR/PDK2/CAT/HMOX1/SLC8A…	138
BP	GO:0071241	cellular response to inorganic substance	122/9067	180/17653	5.32076e-06	0.00100224	0.000841309	RASA4/DAXX/ATP7A/GUCY1B1/ATRX/CREB1/HSF1/CPNE3/RASA4B/SLFN14/HNRNPD/ECT2/ATP13A2/CLIC4/CYBB/GPLD1/IQGAP1/CHUK/DNM2/MAPK8/LRRK2/SLC25A23/CRK/LIG4/FUS/EIF2S1/MTR/CARF/SLC41A1/MEF2C/SLC25A24/CAPN3/MAPK1/ADD1/SPAG16/XRCC4/MAPK9/OGG1/MCOLN1/CDH1/GSN/SNCA/CPNE1/WNK1/BECN1/RASGRP2/NCF1/DDX11/FMR1/TIGAR/PKD2/JUND/FOS/SLC40A1/FOSB/ITPKB/CCNB1/BMP6/CALR/MAPK3/SERPINF1/ANK3/MAP1LC3A/HMOX1/BLM/CACNA1H/PRNP/M…	122
BP	GO:0022407	regulation of cell-cell adhesion	242/9067	388/17653	6.50303e-06	0.00113897	0.000956087	PDE5A/PTPN23/PTPN11/TWSG1/MINK1/DLG1/PRKG1/ADORA2A/FXYD5/TGFB1/KIFAP3/TRAF6/PTK2/MAP3K14/IL6ST/CYLD/DHPS/ICOSLG/JAK2/TNFSF4/AP3B1/GLMN/PIK3CA/LGALS9/MAPK7/RDX/CD3E/SOCS1/CASP3/RASAL3/CSK/JAG1/CD74/TNFRSF14/TNFRSF13C/PTPRC/KLRK1/FOXP3/NCK1/RC3H1/ITGA6/SOCS6/RARA/ITGA4/ABL1/SIRPG/PIEZO1/SIRPB1/LILRB2/GATA3/MYADM/ZNF703/CDH1/PIK3R6/DENND6A/NFKBID/CD6/MALT1/DOCK8/PTPN22/PRKAR1A/GRAP2/PTPN6/CD46/CD4/J…	242
BP	GO:0001819	positive regulation of cytokine production	255/9067	411/17653	6.59281e-06	0.00113897	0.000956087	POLR2F/CD226/ZBTB20/CREB1/ATF2/BRCA1/RELA/TGFB1/BIRC2/TICAM1/TRAF6/LSM14A/PANX1/TMEM173/PIBF1/BCL3/ZNF580/IL6ST/POLR2E/GPSM3/TMF1/TBC1D23/RIOK3/DHX9/JAK2/PRKD2/CYBB/TNFSF4/PUM2/GLMN/TBK1/LGALS9/ARFGEF2/AGPAT1/CHUK/CD3E/SETD2/MRE11/LRRK2/CD74/DDX58/TLR9/TNFRSF13C/POLR3B/IRF3/CTNNB1/C5/C5AR1/KLRK1/MAP3K7/HRAS/POLR3G/FOXP3/LTA/MAPK13/NLRP1/CD36/UFD1/MIF/IRAK1/CEBPG/DDX3X/DDX60/RARA/ZFPM1/NOP53/ABL1/…	255
BP	GO:0046486	glycerolipid metabolic process	277/9067	450/17653	6.62476e-06	0.00113897	0.000956087	PIK3R2/CHKB/CSNK2B/CTDNEP1/PLA2G12A/FBXW7/PTPN11/PIGN/PLA2G4B/PIP5K1C/OSBPL8/FAM126A/PDGFA/ABHD16A/CPNE3/SLC27A1/DGKZ/TMEM150A/PLA2G6/PIP4K2A/ATM/PNPLA2/PIKFYVE/LPCAT4/PIK3R4/RAB4A/PLD1/PLEKHA3/PI4KAP2/SMPD4/EGF/PIK3CG/MBOAT2/PITPNM1/SCARB1/SREBF1/VAC14/TBL1XR1/EFR3A/SLC44A1/PIK3C2A/DGKA/GPLD1/PIK3CA/SBF1/ABHD12/SEL1L/AGPAT5/PGAP2/FRS2/MTMR9/PIGC/AGPAT1/SIRT1/GPAA1/MTMR12/PIK3AP1/PGAP3/TMEM86B/TA…	277
BP	GO:0048193	Golgi vesicle transport	226/9067	360/17653	6.7796e-06	0.00113897	0.000956087	VAMP7/VAMP2/CCDC91/BET1L/VPS13A/GOLGA4/KIF2A/CNST/SCFD1/KDELR1/CORO7/EPS15/ARFGAP1/NBAS/TEX261/PPP6R3/BBS1/SEC31B/TRAPPC11/KIFAP3/SEC23A/KLC1/PROS1/VPS13C/PREB/WHAMMP3/TRAPPC3L/CENPE/USO1/ERGIC2/EXOC5/TRAPPC8/CSNK1D/ANKRD28/NAPA/RAB8B/VPS52/COG3/SGSM2/GAK/KIF15/MON2/KIF18A/STX17/VPS54/TAPBP/MACF1/BLZF1/MIA2/SCAMP1/SPAST/ARFGEF2/RAB1B/CAPZB/DNM2/GOLGA5/PPP6R1/MYO5A/RAB33B/USE1/YIPF5/SAR1A/KLC2/CSK…	226
BP	GO:0065005	protein-lipid complex assembly	27/9067	30/17653	7.94906e-06	0.0013003	0.00109151	ZDHHC8/PRKACA/LCAT/SOAT1/DGAT1/ABCA7/NR1H2/BIN1/BMP1/PLAGL2/ACSL3/P4HB/ARF1/ABCA1/PRKACB/APOE/APOA2/APOC1/APOA1/APOC3/APOM/SOAT2/APOC2/APOB/APOA4/APOC4/APOA5	27
BP	GO:0002237	response to molecule of bacterial origin	217/9067	345/17653	8.49452e-06	0.0013539	0.0011365	PLSCR3/ERBIN/FER/PABPN1/IL24/HSF1/PPARD/RELA/TGFB1/TICAM1/TRAF6/SHPK/SCARB1/OTUD5/JAK2/MTDH/SIRT2/TNFSF4/PPBP/RPS6KB1/LGALS9/CHUK/MAPK8/CASP3/TFPI/ZFP36/TNFRSF14/DEFA1/NR1D1/TLR9/C4B/CDK19/NFKBIB/ABR/IRF3/C5AR1/DEFA1B/KLRK1/CDK4/CDC73/LTA/IL18BP/MEF2C/SELP/TNIP1/CD36/CXCL5/PLSCR4/MIF/IRAK1/MAPK1/SIGIRR/NR1H2/CACTIN/RARA/RPS6KA3/ABL1/PAF1/LILRB2/IRF5/SPON2/NFKBIL1/CARD16/NR1H3/RELT/TNFRSF25/ZC3H12…	217
BP	GO:0050817	coagulation	218/9067	347/17653	9.10652e-06	0.00141515	0.00118792	HIST1H3F/LAT/HIST1H3J/HIST1H3I/HIST1H3E/SH2B1/ANO6/ITPR2/PTPN11/HIST1H3G/P2RY12/LNPK/PDGFA/MMRN1/PRKG1/ADORA2A/HIST1H3A/PRKAR2B/VCL/DGKZ/DOCK11/PROS1/BLOC1S3/PRKACA/PIK3CG/RAP2B/F13A1/ITGA2/WAS/TRPC6/DGKI/JAK2/ITPR1/RAC2/DGKA/AP3B1/PIK3CA/CAPZB/HIST1H3H/HPS5/JMJD1C/RAB5A/RAD51C/LCP2/TFPI/PIK3R5/HIST1H3D/MICAL1/ITGB3/VKORC1/P2RX5/GP1BB/SH2B2/HBB/HIST2H3D/SELP/H3F3A/CD36/RHOG/MAPK1/GNAQ/CAPZA2/HIST…	218
BP	GO:0006941	striated muscle contraction	117/9067	173/17653	9.64992e-06	0.00146302	0.0012281	PDE5A/DLG1/PRKACA/PIK3CG/VEGFB/SLC9A1/PIK3CA/DMPK/RPS6KB1/NUP155/SLC8A3/CHUK/TAZ/SMAD5/GRK2/SRSF1/TTN/GSTM2/RCSD1/PPP1R13L/CCDC78/CALM3/MYH3/ALDOA/SNTA1/ZC3H12A/CLIC2/ATP1A3/MAP2K3/PLN/MB/ACTC1/MYL2/CACNA1D/EHD3/DSC2/TPM1/JUP/MYH7/SCN1B/ATP1A2/TNNC1/RGS2/KLHL41/SMAD7/TCAP/MYBPC1/ATP2A1/KCND3/GAA/SLC8A1/GJA1/KCNE3/PGAM2/MYBPH/TNNT3/MYH6/MYL1/MYL3/RNF207/UCN/CASQ1/KCNE5/MYOM2/CASQ2/TNNT2/CACNB2/MAP…	117
BP	GO:0072676	lymphocyte migration	69/9067	94/17653	9.95278e-06	0.00147301	0.00123649	PIK3CG/ADAM10/MSN/DEFA1/PTK2B/DEFA1B/KLRK1/CXCL16/ITGA4/GATA3/CXCR3/SLC8B1/APP/APOD/DOCK8/ADAM17/GCSAML/STK10/ZAP70/RIPK3/ADAM8/ECM1/MYO1G/CXCL14/CCR2/TBX21/CCR6/CXCL12/CCL14/SELENOK/SAA1/CCL3/CCL3L1/CCL4/KLRC4-KLRK1/CCL21/PADI2/CX3CL1/CCL2/PIK3CD/XCL1/AIF1/CCR7/GAS6/CCL18/XCL2/ITGB7/CCL5/SPNS2/CCL22/MADCAM1/CCL20/CCL19/CYP7B1/CH25H/S100A7/AIRE/GPR183/HSD3B7/CXCL9/CCL24/ARTN/CCL16/GPR15/CCL23/CCL…	69
BP	GO:0046474	glycerophospholipid biosynthetic process	158/9067	243/17653	1.02555e-05	0.00148252	0.00124447	PIK3R2/CHKB/CSNK2B/PLA2G12A/PTPN11/PIGN/PLA2G4B/PIP5K1C/PDGFA/CPNE3/SLC27A1/PLA2G6/PIP4K2A/ATM/PIKFYVE/LPCAT4/PIK3R4/RAB4A/PLD1/PLEKHA3/PIK3CG/PITPNM1/VAC14/SLC44A1/PIK3C2A/DGKA/PIK3CA/SBF1/AGPAT5/PGAP2/FRS2/MTMR9/PIGC/AGPAT1/GPAA1/MTMR12/PGAP3/TAZ/RAB5A/INPP5D/INPPL1/PIK3R5/TLR9/LCAT/INPP5E/PTDSS2/MTMR6/MTM1/IMPA1/PIGS/PIK3C3/PIGT/ETNK1/PIGQ/LCLAT1/CSNK2A2/PI4KA/SACM1L/MTMR7/PLA2G4A/PDXP/ARF3/LI…	158
BP	GO:0007173	epidermal growth factor receptor signaling pathway	92/9067	132/17653	1.33207e-05	0.00187283	0.00157211	ERBIN/FER/FBXW7/PTPN11/EPS15/ZGPAT/TGFB1/PTK2/STAM/EGF/EPN1/SHC1/RHBDF2/NRAS/MVB12A/HGS/PIK3C2A/PXN/EPS15L1/PIK3CA/IQGAP1/CSK/KRAS/PDE6G/PTK2B/HRAS/UBC/RNF126/STAM2/KIF16B/ITGA1/GAB1/ARHGEF7/ABL1/ARAP1/RAB7A/SOCS4/NUP62/APP/RPS6KA5/ADAM17/CDH13/PTPRJ/NCF1/ABL2/SNX6/SOS1/ZFYVE28/SOCS5/CBLB/EFEMP1/DAB2IP/CHMP6/SHKBP1/HIP1R/PAG1/AGT/PLCE1/ERRFI1/PSEN1/AREG/DGKD/PLCG1/PDE6H/EGFR/HBEGF/GPER1/RHBDF1/SR…	92
BP	GO:0031100	animal organ regeneration	58/9067	77/17653	1.35581e-05	0.00187283	0.00157211	CSNK2B/MED1/UPF2/TGFB1/UCP2/CAD/EZH2/PKM/AURKA/C5AR1/CDK4/SRSF1/CSNK2A2/ATIC/PNPT1/FPGS/GLI1/IGF2R/WDR35/HGF/AXL/PPAT/RPS16/CDKN1A/CXCL12/HMOX1/VTN/TGFBR2/APOA2/GSTP1/EGFR/CEBPB/APOA1/NR4A3/CLDN1/NOTCH1/PTCH1/WNT1/NNMT/GAS6/HAMP/BAAT/CCND1/RGN/CPB2/ANGPT2/ANXA3/NR0B2/TGFBR3/TYMS/PGF/CDK1/CCNA2/FLT3/PTPRU/PTPN3/GLI3/UGT1A1	58
BP	GO:0050867	positive regulation of cell activation	226/9067	363/17653	1.54497e-05	0.00208772	0.0017525	VAMP7/ATAD5/CD226/ZNF335/RIF1/PTPN11/TGFB1/ATP11C/TICAM1/TRAF6/MAP3K14/IL6ST/CYLD/DHPS/ICOSLG/JAK2/TNFSF4/AP3B1/PIK3CA/LGALS9/SNX4/CD3E/FLT3LG/SOCS1/LRRK2/RASAL3/CSK/INPP5D/CD74/TNFRSF14/TLR9/CD81/TNFRSF13C/PTPRC/KLRK1/IGLC1/FOXP3/STX4/MEF2C/SELP/MIF/CAPN3/MSH6/NCK1/RARA/SIRPG/SIRPB1/TNFSF13/LILRB2/CD320/GATA3/PIK3R6/APP/CD6/MALT1/SLC39A10/PAXIP1/DOCK8/GRAP2/MSH2/PTPN6/CD46/CD4/JAK3/ZMIZ1/GAB2/LI…	226
BP	GO:0050854	regulation of antigen receptor-mediated signaling pathway	43/9067	54/17653	1.62799e-05	0.00213367	0.00179107	CD226/PLCL2/RELA/CYLD/PVRIG/PRKD2/ELF2/PTPRC/RC3H1/ELF1/MALT1/SLC39A10/PTPN22/PTPN6/PTPRJ/CBFB/LILRB4/GCSAML/TESPA1/CACNA1F/RUNX1/KCNN4/BCL10/BLK/LPXN/PRNP/PHPT1/RPS3/FCRL3/NFAM1/CD300A/PAWR/NECTIN2/UBASH3A/LCK/ADA/THY1/TRAT1/CCR7/GBP1/PRKCH/PAX5/CEACAM1	43
BP	GO:0071496	cellular response to external stimulus	194/9067	307/17653	1.64762e-05	0.00213367	0.00179107	RIPOR1/BRIP1/WRN/OPA1/USP33/PTPN11/USF2/WDR24/SZT2/GABARAP/TRIM24/CASP8AP2/MED1/P2RY12/HSF1/TGFB1/PIK3R4/AVPR1A/MAP3K1/MAP3K14/TXN2/PRKAA1/ITGA2/TP53/ULK1/UCP2/SREBF1/MIOS/TAF1/CYBB/SLC9A1/DNM1L/CASTOR1/IMPACT/BAIAP2/MAP3K2/STK26/PLEKHF2/SIRT1/P2RY11/ENG/MAPK8/LRRK2/BMT2/SESN3/EIF2S1/MYBBP1A/SREBF2/SLC39A4/MAP2K4/PIK3C3/GCLC/DAP/MAPK1/RRAGD/MAP3K5/MARS/CPEB4/PDXP/SIPA1/ITGA6/EIF2AK4/PIEZO1/RRAGB/…	194
BP	GO:0050878	regulation of body fluid levels	302/9067	499/17653	1.86419e-05	0.0023193	0.00194689	HIST1H3F/LAT/HIST1H3J/HIST1H3I/HIST1H3E/SH2B1/ANO6/ITPR2/ATP7A/PTPN11/USF2/HIST1H3G/CREB1/MED1/P2RY12/LNPK/PDGFA/MMRN1/PRKG1/ADORA2A/HIST1H3A/PRKAR2B/VCL/DGKZ/DOCK11/PROS1/BLOC1S3/ZNF385A/PRKACA/PIK3CG/RAP2B/F13A1/ITGA2/WAS/TRPC6/ADCY4/DGKI/JAK2/ITPR1/RAC2/DGKA/AP3B1/PIK3CA/CAD/RAB11FIP2/CAPZB/HIST1H3H/HPS5/JMJD1C/RAB5A/RAD51C/LCP2/TFPI/PIK3R5/HIST1H3D/MICAL1/ITGB3/GRHL1/VKORC1/P2RX5/GP1BB/SH2B2/…	302
BP	GO:0051258	protein polymerization	176/9067	276/17653	1.86559e-05	0.0023193	0.00194689	WASH6P/CHMP4A/DNM3/CEP192/OPA1/ARHGAP18/FER/CORO7/AKAP9/WASH3P/SLAIN2/TOGARAM1/ARHGAP6/DLG1/RANBP9/NCKAP1/ARFGEF1/IQGAP2/DYRK1A/NIN/WHAMMP3/TUBGCP6/CLASP2/WAS/FCHSD1/CSNK1D/WASHC1/JAK2/RAC2/DNM1L/BAIAP2/RDX/CAPZB/DNM2/C15orf62/PLEKHG2/CARMIL2/PFN1/TMOD3/MLST8/VDAC2/RASA1/UBE2K/PTK2B/ARFIP1/CLIP3/MECP2/DIAPH1/WIPF1/RHOG/CAPZA2/ADD1/NCK1/TBCD/DCTN1/EVL/RICTOR/ABL1/BAIAP2L1/CTTN/ACTR2/CAMSAP1/ACTR3/…	176
BP	GO:0022409	positive regulation of cell-cell adhesion	165/9067	257/17653	1.93153e-05	0.0023542	0.00197618	PTPN23/PTPN11/TGFB1/KIFAP3/TRAF6/MAP3K14/IL6ST/CYLD/DHPS/ICOSLG/TNFSF4/AP3B1/PIK3CA/LGALS9/CD3E/SOCS1/RASAL3/CSK/CD74/TNFRSF14/TNFRSF13C/PTPRC/KLRK1/FOXP3/NCK1/ITGA6/RARA/ITGA4/SIRPG/PIEZO1/SIRPB1/LILRB2/GATA3/PIK3R6/DENND6A/CD6/MALT1/DOCK8/GRAP2/PTPN6/CD46/CD4/JAK3/ZMIZ1/LILRB4/TESPA1/GPAM/BTLA/ZAP70/SOCS5/GCNT2/CARD11/ZBTB1/SASH3/PDCD1/ADAM8/CCDC88B/BCL6/AGER/ZP3/FLOT2/CCR2/BCL10/PODXL/CD5/CD27…	165
BP	GO:0043312	neutrophil degranulation	294/9067	485/17653	2.00829e-05	0.00240068	0.0020152	VAMP7/CD68/ATP6V0C/NME2/CSNK2B/ANO6/PGAM1/DNAJC13/CPNE3/VCL/STK11IP/ARMC8/TMEM173/PLD1/IQGAP2/C6orf120/RAP2B/ATP8B4/AP2A2/NRAS/A1BG/GHDC/SVIP/CDK13/TMEM179B/ARSA/ADAM10/CYBB/PRAM1/RAB4B/ITGAV/PGRMC1/PPBP/IQGAP1/CYB5R3/FGL2/HGSNAT/SCAMP1/TCIRG1/STXBP2/RAB5C/RAB24/CTSD/APAF1/CEP290/PKM/KCNAB2/NBEAL2/RAB3A/DNAJC3/SIGLEC5/DEFA1/TMEM63A/MANBA/LAMTOR3/CAND1/RAB18/ABR/B4GALT1/DGAT1/PTPRC/PTGES2/ARL8A/C5…	294
BP	GO:0002687	positive regulation of leukocyte migration	86/9067	123/17653	2.0796e-05	0.00243901	0.00204738	ANO6/TGFB1/ZNF580/ITGA2/GPSM3/TP53/ADAM10/VEGFB/RAC2/PPBP/LGALS9/CD74/C5AR1/PTK2B/SELP/CXCL5/ITGA4/MOSPD2/APP/DOCK8/ADAM17/CREB3/SWAP70/CSF1/ADAM8/CXCL14/ZP3/CCR2/PF4/PF4V1/TNFRSF18/F2RL1/CCR6/CALR/CXCL12/MAPK3/VEGFA/KITLG/SELENOK/VEGFC/CCL3/RARRES2/CCL4/EDN1/TRPV4/MAPK14/CCL21/S100A14/ICAM1/IL1R1/THY1/TNF/XCL1/AIF1/CCR7/SERPINE1/GAS6/FPR2/XCL2/PLVAP/CXCL2/CCL5/CXCL8/CXCL1/IL6/LBP/CXCL17/MADCAM1/…	86
BP	GO:1990778	protein localization to cell periphery	170/9067	266/17653	2.13707e-05	0.00246	0.002065	VAMP7/VAMP2/ROCK2/GOLGA4/CNST/LIN7C/EPB41/FAM126A/DLG1/BBS1/APPL1/DENND4C/KIF5B/GPSM2/TGFB1/TMEM150A/VPS4A/CLASP2/RAP2A/PACS1/PACS2/PICALM/RAPGEF2/EFR3A/RAB8B/RAB15/GAK/IKBKB/FCHO2/ITGB1/MACF1/BLZF1/SLMAP/RDX/RAB11FIP2/SLC9A3R1/MYO5A/CSK/PRKCI/KIF13A/GOLPH3/CLIP3/GRIPAP1/STX4/PPIL2/SCRIB/F11R/RHOG/AP4M1/C2CD5/S100A10/PPP2R5A/SYS1/P2RY1/GOPC/CACNB3/TMED2/ANLN/AKT2/ROCK1/C16orf70/LAMA5/MYADM/CDH1/M…	170
BP	GO:0051251	positive regulation of lymphocyte activation	198/9067	315/17653	2.19299e-05	0.00247848	0.00208051	ATAD5/ZNF335/RIF1/PTPN11/TGFB1/ATP11C/TICAM1/TRAF6/MAP3K14/IL6ST/CYLD/DHPS/ICOSLG/TNFSF4/AP3B1/PIK3CA/LGALS9/CD3E/FLT3LG/SOCS1/RASAL3/CSK/INPP5D/CD74/TNFRSF14/TLR9/CD81/TNFRSF13C/PTPRC/KLRK1/IGLC1/FOXP3/MEF2C/MIF/MSH6/NCK1/RARA/SIRPG/SIRPB1/TNFSF13/LILRB2/CD320/GATA3/PIK3R6/CD6/MALT1/SLC39A10/PAXIP1/DOCK8/GRAP2/MSH2/PTPN6/CD46/CD4/JAK3/ZMIZ1/LILRB4/STAT6/TESPA1/GPAM/BTLA/ZAP70/SOCS5/CARD11/ZBTB1/…	198
BP	GO:0002446	neutrophil mediated immunity	302/9067	500/17653	2.32564e-05	0.00254279	0.0021345	VAMP7/CD68/ATP6V0C/NME2/CSNK2B/ANO6/PGAM1/DNAJC13/CPNE3/VCL/STK11IP/ARMC8/TMEM173/PLD1/IQGAP2/C6orf120/RAP2B/ATP8B4/AP2A2/NRAS/A1BG/GHDC/SVIP/CDK13/TMEM179B/ARSA/ADAM10/CYBB/PRAM1/RAB4B/ITGAV/PGRMC1/PPBP/IQGAP1/CYB5R3/FGL2/HGSNAT/SCAMP1/TCIRG1/STXBP2/RAB5C/RAB24/CTSD/APAF1/CEP290/PKM/KCNAB2/NBEAL2/RAB3A/DNAJC3/SIGLEC5/DEFA1/TMEM63A/MANBA/LAMTOR3/CAND1/RAB18/ABR/B4GALT1/DGAT1/PTPRC/PTGES2/ARL8A/C5…	302
BP	GO:0006066	alcohol metabolic process	203/9067	324/17653	2.33171e-05	0.00254279	0.0021345	LEPR/ACER2/PPARD/STARD3/SULT1A3/GPD2/NFYB/PRKAA1/HMGCR/SPHK2/SCARB1/SREBF1/ISYNA1/RDH11/CYB5R3/PPIP5K2/GDPD1/PLCH1/INPP5D/INPPL1/PLCB2/LCAT/SOAT1/IPMK/DGAT1/INPP5E/SREBF2/PTK2B/IMPA1/GGPS1/CLN6/MECP2/SPTLC1/MINPP1/RDH5/MTMR7/LBR/DHDDS/P2RY1/DHRS4/FASN/DPAGT1/HMGCS1/DGKQ/NFYC/PLCH2/CYP51A1/PTEN/LMF1/RDH13/FGFR1/APP/GBA/DPM1/FGF2/PCK2/SNCA/SCAP/PPIP5K1/MVD/AKR1B1/SGPP1/ADH1B/CHKA/SORL1/LDLRAP1/ABCA…	203
BP	GO:0033627	cell adhesion mediated by integrin	44/9067	56/17653	2.42737e-05	0.00256452	0.00215274	IFT74/PTPN11/ACER2/PTK2/PIK3CG/ITGA2/ITGAV/ITGB1/ITGB3/ITGA6/PIEZO1/PTPN6/ADAM17/MUC1/SWAP70/PDE3B/ADAM9/CIB1/PODXL/LPXN/ITGA5/VTN/FERMT3/RAC3/CCL21/ADA/TGFB2/NEXMIF/ICAM1/CYP1B1/NPNT/ITGA11/SERPINE1/EFNA1/SNAI2/EPHA2/CCL5/PLAU/HRG/ITGB6/FOXC2/COL16A1/SFRP2/CXCL13	44
BP	GO:0035690	cellular response to drug	212/9067	340/17653	2.43415e-05	0.00256452	0.00215274	NDOR1/DAXX/ITPR2/OPA1/SETX/GUCY1B1/ATRX/ACER2/P2RY12/HSF1/BRCA1/RELA/SULT1A3/XRN1/TGFB1/NR3C1/ZNF580/PRKAA1/RAP2A/HNRNPD/TRPC6/TP53/ECT2/TAF1/CYBB/STK25/GPLD1/RPS6KB1/CASTOR1/IMPACT/BAIAP2/STK26/CAD/PDCD10/MAPK7/KDM6B/SIRT1/DNM2/P2RY11/EZH2/SPI1/RBM22/LRRK2/REST/CRK/GNAI2/FOXO3/MTR/CTNNB1/PDE4A/MAP4K1/CDK4/GRK2/ZNF277/IL18BP/MEF2C/MAPK13/GCLC/GABPA/GSTM2/USP8/MAPK1/GNAQ/TFAP4/MAP3K5/CHEK2/PDXP/RG…	212
BP	GO:0032386	regulation of intracellular transport	243/9067	395/17653	2.52549e-05	0.0026164	0.00219629	VAMP7/VAMP2/RIPOR1/KIF20B/BARD1/RBM4/GSK3A/PTPN23/FER/FBXW7/PTPN11/NUP54/SCFD1/PCM1/RAB11B/TPR/ANGPT1/AAAS/MED1/WBP11/DNAJC13/KAT2A/FAM20B/KIF5B/YOD1/TGFB1/RAB3GAP1/BNIP3L/ZDHHC8/TMEM173/SH3TC2/UHMK1/PREB/PRKAA1/NUP153/XPO1/ABCA2/GDI1/TP53/ECT2/ATP13A2/SREBF1/SVIP/NAPA/DHX9/JAK2/RHOT1/RAC2/ZC3H3/DNM1L/LGALS9/ARHGAP1/PDCD10/SIRT1/SNX4/RDX/STXBP2/UBR5/SETD2/TM9SF4/RBM22/SP100/YIPF5/LRRK2/CEP290/MSN…	243
BP	GO:0002283	neutrophil activation involved in immune response	295/9067	488/17653	2.62936e-05	0.00267936	0.00224913	VAMP7/CD68/ATP6V0C/NME2/CSNK2B/ANO6/PGAM1/DNAJC13/CPNE3/VCL/STK11IP/ARMC8/TMEM173/PLD1/IQGAP2/C6orf120/RAP2B/ATP8B4/AP2A2/NRAS/A1BG/GHDC/SVIP/CDK13/TMEM179B/ARSA/ADAM10/CYBB/PRAM1/RAB4B/ITGAV/PGRMC1/PPBP/IQGAP1/CYB5R3/FGL2/HGSNAT/SCAMP1/TCIRG1/STXBP2/RAB5C/RAB24/CTSD/APAF1/CEP290/PKM/KCNAB2/NBEAL2/RAB3A/DNAJC3/SIGLEC5/DEFA1/TMEM63A/MANBA/LAMTOR3/CAND1/RAB18/ABR/B4GALT1/DGAT1/PTPRC/PTGES2/ARL8A/C5…	295
BP	GO:0002696	positive regulation of leukocyte activation	218/9067	351/17653	2.71743e-05	0.00272444	0.00228698	VAMP7/ATAD5/CD226/ZNF335/RIF1/PTPN11/TGFB1/ATP11C/TICAM1/TRAF6/MAP3K14/IL6ST/CYLD/DHPS/ICOSLG/TNFSF4/AP3B1/PIK3CA/LGALS9/SNX4/CD3E/FLT3LG/SOCS1/LRRK2/RASAL3/CSK/INPP5D/CD74/TNFRSF14/TLR9/CD81/TNFRSF13C/PTPRC/KLRK1/IGLC1/FOXP3/STX4/MEF2C/MIF/MSH6/NCK1/RARA/SIRPG/SIRPB1/TNFSF13/LILRB2/CD320/GATA3/PIK3R6/APP/CD6/MALT1/SLC39A10/PAXIP1/DOCK8/GRAP2/MSH2/PTPN6/CD46/CD4/JAK3/ZMIZ1/GAB2/LILRB4/STAT6/TESPA…	218
BP	GO:0010810	regulation of cell-substrate adhesion	126/9067	191/17653	2.85717e-05	0.00281908	0.00236642	ROCK2/LIMS1/ACER2/ARHGAP6/MINK1/PTK2/SLK/MEN1/CLASP2/JAK2/ATXN3/RAC2/RSU1/SLC9A1/IQGAP1/MACF1/DNM2/JAG1/CRK/UTRN/RASA1/PTK2B/NINJ1/PTPRO/CORO1C/CD36/TBCD/CRKL/S100A10/ITGA6/RELL2/LDB1/ARHGEF7/ABL1/UNC13D/PTEN/ROCK1/NF1/MYADM/WASHC2C/APOD/DDR1/CDH13/PTPRJ/SMAD3/ARL2/AP1AR/COL1A1/WNT4/FBLN1/WDPCP/GCNT2/EPB41L5/CSF1/EPHA1/SPOCK2/FN1/NET1/DAPK3/CDK6/HSD17B12/BCL6/CIB1/JUP/PIK3CB/GPM6B/ITGA3/CALR/FZD4…	126
BP	GO:0007043	cell-cell junction assembly	80/9067	114/17653	3.24005e-05	0.00308847	0.00259256	ROCK2/DLG1/PARD3/VCL/APC/STRN/PRKACA/ECT2/HDAC7/MTDH/IKBKB/NPHP4/MPP7/PRKCI/PKN2/FBF1/PTPRO/F11R/TBCD/CNTNAP1/ROCK1/LSR/CDH1/MPP5/FSCN1/CDH13/CBFB/ARL2/SNAI1/SRF/DLG5/MYO1C/RUNX1/ACE/GNPAT/JUP/FZD5/CD9/AGT/CDH24/PKP4/TLN2/GJA1/GPBAR1/PARD6B/TRPV4/RHOC/PARD6A/CDH6/CLDN1/MICALL2/MARVELD2/RAMP2/GJB2/OCLN/CDH4/CAV1/GJA4/TNF/FLCN/SNAI2/CDH5/PRKCH/DSG1/PKP2/NFASC/PKP3/LIM2/HEG1/ANK2/CLDN3/GJB1/CDH8/TJP…	80
BP	GO:0038127	ERBB signaling pathway	104/9067	154/17653	3.24019e-05	0.00308847	0.00259256	ERBIN/FER/FBXW7/PTPN11/EPS15/CUL5/ZGPAT/CPNE3/TGFB1/PTK2/SH3TC2/STAM/EGF/EPN1/SHC1/RHBDF2/NRAS/MVB12A/HGS/PIK3C2A/PXN/EPS15L1/PIK3CA/IQGAP1/CSK/KRAS/PTPN18/PDE6G/PTK2B/HRAS/UBC/RNF126/MAPK1/STAM2/KIF16B/ITGA1/STUB1/GAB1/ARHGEF7/ABL1/ARAP1/RAB7A/SOCS4/NUP62/APP/RPS6KA5/ADAM17/CDH13/PTPRJ/NCF1/ABL2/SNX6/SOS1/ZFYVE28/SOCS5/CBLB/EFEMP1/DAB2IP/CHMP6/SHKBP1/HIP1R/PAG1/ERBB2/MATK/AGT/PLCE1/ERRFI1/PSEN1/…	104
BP	GO:0032496	response to lipopolysaccharide	204/9067	327/17653	3.27927e-05	0.00308847	0.00259256	PLSCR3/ERBIN/FER/PABPN1/IL24/HSF1/PPARD/RELA/TGFB1/TICAM1/TRAF6/SHPK/SCARB1/OTUD5/JAK2/MTDH/TNFSF4/PPBP/RPS6KB1/LGALS9/CHUK/MAPK8/CASP3/TFPI/ZFP36/TNFRSF14/DEFA1/NR1D1/CDK19/NFKBIB/ABR/IRF3/C5AR1/DEFA1B/KLRK1/CDK4/CDC73/LTA/IL18BP/MEF2C/SELP/TNIP1/CD36/CXCL5/PLSCR4/MIF/IRAK1/MAPK1/SIGIRR/NR1H2/CACTIN/RARA/RPS6KA3/ABL1/PAF1/LILRB2/SPON2/NFKBIL1/CARD16/NR1H3/RELT/TNFRSF25/ZC3H12A/PTGFR/CD6/TNFRSF1B…	204
BP	GO:0045638	negative regulation of myeloid cell differentiation	64/9067	88/17653	3.38116e-05	0.00313691	0.00263321	HIST1H4F/HIST1H4L/HIST1H4A/HIST1H4E/HIST1H4D/HIST1H4H/HIST4H4/FBXW7/HIST1H4B/HIST1H4I/HIST1H4C/CUL4A/HIST2H4B/MEIS1/HIST2H4A/INPP5D/ZFP36/ZNF675/CTNNB1/PTK2B/CDC73/GABPA/ZFP36L1/TOB2/LDB1/RARA/ZFPM1/HIST1H4K/PAF1/NF1/LEO1/CTR9/PRMT1/LILRB4/ZBTB46/TLR4/CDK6/MYC/CIB1/PF4/ITPKB/C1QC/LILRB3/CCL3/TCTA/RBM15/MAFB/GPR68/ADIPOQ/NME1/LILRB1/TMEM178A/INHBA/APCS/TRIB1/ZBTB16/GPR55/DLL1/HOXA7/GATA2/CLDN18/CE…	64
BP	GO:0030239	myofibril assembly	52/9067	69/17653	3.68205e-05	0.00336582	0.00282537	ITGB1/TMOD3/MYH11/MEF2C/TTN/CAPN3/MYH3/AKAP13/PRKAR1A/SMAD4/SRF/ACTC1/ACTA1/MYL2/PDGFRB/TPM1/KLHL41/ANKRD1/TMOD4/TCAP/MYBPC1/ACTN2/MYBPH/TNNT3/EDN1/MYH6/OBSCN/CASQ1/KRT19/MYOM2/CASQ2/LMOD1/MYOZ1/MYOZ2/TNNT2/LDB3/KRT8/MYBPC3/MYBPC2/LMOD3/OBSL1/CSRP3/LMOD2/TMOD2/NEBL/TNNT1/MYLK2/MYPN/CAV3/MYOM3/MYOZ3/MYBPHL	52
BP	GO:0002688	regulation of leukocyte chemotaxis	78/9067	111/17653	3.75409e-05	0.00338194	0.0028389	JAM3/ANO6/ZNF580/GPSM3/ADAM10/VEGFB/RAC2/PPBP/LGALS9/CD74/MST1/C5/C5AR1/PTK2B/KLRK1/CXCL5/MIF/NBL1/MOSPD2/SLC8B1/ADAM17/CREB3/SWAP70/CSF1/CXCL14/CCR2/DDT/PF4/PF4V1/F2RL1/CCR6/CALR/CXCL12/MST1L/MAPK3/VEGFA/VEGFC/CCL3/RARRES2/CCL4/EDN1/TRPV4/MAPK14/KLRC4-KLRK1/CCL21/S100A14/PADI2/CCL2/XCL1/AIF1/CCR7/SERPINE1/GAS6/FPR2/XCL2/MMP28/CXCL2/CCL5/CXCL8/CXCL1/IL6/LBP/CXCL17/CXCL3/GPR18/CCL19/S100A7/CAMK1D/…	78
BP	GO:0007160	cell-matrix adhesion	136/9067	209/17653	3.88743e-05	0.00345204	0.00289775	JAM3/ROCK2/TRPM7/LIMS1/MKLN1/ACER2/ARHGAP6/MINK1/VCL/PTK2/SLK/ITGA2/CLASP2/ZYX/PXN/ITGAV/SLC9A1/IQGAP1/ITGB1/MACF1/JAG1/PKD1/UTRN/ITGB3/RASA1/CTNNB1/PTK2B/NINJ1/CORO1C/CD36/TMEM8B/PARVG/ITGAL/ITGA1/S100A10/ITGA6/LDB1/ARHGEF7/ITGA4/ABL1/CTTN/PTEN/ROCK1/NF1/LAMA5/APOD/DDR1/CDH13/PTPRJ/SMAD3/WNT4/TIAM1/SRF/SNED1/TECTA/COL3A1/WDPCP/TRIP6/EPB41L5/CSF1/EPHA1/FN1/DAPK3/CDK6/ADAM9/BCL6/CIB1/JUP/PIK3CB/GP…	136
BP	GO:0034612	response to tumor necrosis factor	191/9067	305/17653	4.18113e-05	0.00361904	0.00303793	TNFSF12/SNRNP70/ERBIN/LIMS1/SPPL2B/BRCA1/KAT2A/RELA/IKBKG/BIRC2/MAP3K14/SMPD4/CYLD/TANK/HIST1H2BJ/ZFAND6/COMMD7/ADAM10/DHX9/JAK2/IKBKB/TNFSF4/RPS6KB1/MAP4K3/PSME4/CDIP1/SIRT1/CHUK/RBCK1/TAX1BP1/CASP3/ZFP36/TNFRSF14/FOXO3/TNFRSF13C/TRAF1/ZNF675/RNF31/PTK2B/CLIP3/LTA/IL18BP/UBC/CARD14/CXCL16/MAPK1/MAP3K5/ZFP36L1/PSMD11/PSME3/CACTIN/HIPK1/PSMA1/TNFSF13/PSMB10/PSMD9/GATA3/PSMD10/CARD16/RELT/TNFRSF25/…	191
BP	GO:0030168	platelet activation	106/9067	158/17653	4.19194e-05	0.00361904	0.00303793	LAT/ITPR2/PTPN11/P2RY12/PDGFA/PRKG1/VCL/DGKZ/BLOC1S3/PIK3CG/RAP2B/TRPC6/DGKI/ITPR1/RAC2/DGKA/PIK3CA/LCP2/PIK3R5/ITGB3/GP1BB/HBB/SELP/RHOG/MAPK1/GNAQ/SLC7A11/P2RY1/CLEC1B/DGKQ/GP5/ARRB2/PIK3R6/STXBP3/PTPN6/HSPB1/COL1A1/COL1A2/SERPINE2/CSRP1/SRF/COL3A1/ITPR3/GNA13/TLR4/GNA11/APOE/PLEK/VAV2/ACTB/AXL/PIK3CB/VAV3/DGKG/PF4/ADAMTS13/CD9/PF4V1/FZD6/C1QTNF1/MAPK3/TSPAN32/ILK/SAA1/DGKD/FERMT3/SRC/GNAS/NOS3…	106
BP	GO:0006650	glycerophospholipid metabolic process	223/9067	362/17653	4.72263e-05	0.00402135	0.00337564	PIK3R2/CHKB/CSNK2B/PLA2G12A/PTPN11/PIGN/PLA2G4B/PIP5K1C/OSBPL8/FAM126A/PDGFA/CPNE3/SLC27A1/TMEM150A/PLA2G6/PIP4K2A/ATM/PIKFYVE/LPCAT4/PIK3R4/RAB4A/PLD1/PLEKHA3/PI4KAP2/SMPD4/EGF/PIK3CG/MBOAT2/PITPNM1/SCARB1/VAC14/EFR3A/SLC44A1/PIK3C2A/DGKA/GPLD1/PIK3CA/SBF1/ABHD12/AGPAT5/PGAP2/FRS2/MTMR9/PIGC/AGPAT1/GPAA1/MTMR12/PIK3AP1/PGAP3/TMEM86B/TAZ/RAB5A/INPP5D/INPPL1/PIK3R5/TLR9/LCAT/SERINC1/INPP5E/PTDSS2/…	223
BP	GO:0042119	neutrophil activation	299/9067	498/17653	4.8255e-05	0.00405342	0.00340256	VAMP7/CD68/ATP6V0C/NME2/CSNK2B/ANO6/PGAM1/DNAJC13/CPNE3/VCL/STK11IP/ARMC8/TMEM173/PLD1/IQGAP2/C6orf120/RAP2B/ATP8B4/AP2A2/NRAS/A1BG/GHDC/SVIP/CDK13/TMEM179B/ARSA/ADAM10/CYBB/PRAM1/RAB4B/ITGAV/PGRMC1/PPBP/IQGAP1/CYB5R3/FGL2/HGSNAT/SCAMP1/TCIRG1/STXBP2/RAB5C/RAB24/CTSD/APAF1/CEP290/PKM/KCNAB2/NBEAL2/RAB3A/DNAJC3/SIGLEC5/DEFA1/TMEM63A/MANBA/LAMTOR3/CAND1/RAB18/ABR/B4GALT1/DGAT1/PTPRC/PTGES2/ARL8A/C5…	299
BP	GO:0045815	positive regulation of gene expression, epigenetic	58/9067	79/17653	4.97569e-05	0.00412385	0.00346168	HIST1H4F/HIST1H4L/HIST1H3F/HIST1H4A/HIST1H3J/HIST1H4E/HIST1H3I/POLR2F/HIST1H4D/HIST1H3E/HIST1H4H/TAF1C/HIST4H4/KMT2B/ATAD2B/SMARCA5/SMARCD1/ERCC6/HIST1H3G/KAT2B/ATAD2/PABPC1L/KAT2A/HIST1H3A/HIST1H4B/HIST1H4I/HIST1H4C/DEK/POLR2E/HMGA1/WBP2/HIST2H4B/HIST2H4A/HIST1H3H/ASF1A/HIST1H3D/MYBBP1A/CTNNB1/HIST2H3D/BAZ1B/TAF1A/H3F3A/HIST2H3A/TAF1B/HIST1H4K/PHF8/HIST2H3C/POLR2K/ARID1A/TET1/POLR1B/TAF1D/SF3B1/…	58
BP	GO:0010038	response to metal ion	207/9067	334/17653	5.16081e-05	0.004221	0.00354323	RASA4/DAXX/ATP7A/CREB1/HSF1/CPNE3/ATP5F1D/RASA4B/SLFN14/ARL13B/GDI1/HNRNPD/ATF1/TP53/ECT2/ATP13A2/CLIC4/D2HGDH/SLC39A13/SLC30A5/CYBB/GPLD1/IQGAP1/CHUK/CRIP1/MAPK8/CASP3/LRRK2/ENTPD6/SLC25A23/NEDD4/LIG4/FUS/EIF2S1/CARF/PTK2B/SLC41A1/CDK4/SLC30A1/MEF2C/SLC25A24/S100A13/GCLC/TTN/CAPN3/MAPK1/ADD1/SPAG16/XRCC4/STIM1/CALM3/ERCC1/MAPK9/OGG1/SLC30A7/CUTA/HAAO/PTEN/MCOLN1/SLC30A6/CDH1/APP/APBB1/GSN/FECH/S…	207
BP	GO:0061008	hepaticobiliary system development	95/9067	140/17653	5.25155e-05	0.00423943	0.0035587	DDX39B/CSNK2B/ATP7A/FBXW7/MAN2A1/MED1/UPF2/RELA/TGFB1/NIPBL/RB1CC1/ITGA2/HNRNPD/UCP2/PIK3CA/SP3/CAD/EZH2/PKM/PKD1/KRAS/AURKA/LIMS2/SRSF1/CSNK2A2/CEBPG/RARG/RHBDD3/RARA/PNPT1/HMGCS1/GFER/NF1/LSR/FPGS/DBP/PCK2/GLI1/IGF2R/SMAD3/TNFAIP3/WNT4/PKD2/WDR35/HGF/QDPR/RPS16/JARID2/ACO2/HLX/HMOX1/VTN/JUN/NPHP3/ALDH1A2/CUL3/EGFR/NODAL/CEBPB/CLDN1/NOTCH1/PTCH1/WNT1/ADA/RPGRIP1L/CITED2/HPN/FRZB/ANXA1/HAMP/PCK1/…	95
BP	GO:0006644	phospholipid metabolic process	283/9067	470/17653	5.69502e-05	0.00451731	0.00379196	PIK3R2/CHKB/CSNK2B/CLN3/PLA2G12A/PTPN11/SGMS1/PIGN/PLA2G4B/PIP5K1C/OSBPL8/FAM126A/PDGFA/PPARD/CPNE3/SLC27A1/TGFB1/TMEM150A/PLA2G6/PIP4K2A/ATM/PTK2/PIKFYVE/LPCAT4/PIK3R4/RAB4A/PLD1/PLEKHA3/PI4KAP2/SMPD4/EGF/PIK3CG/MBOAT2/PITPNM1/SPHK2/RUBCN/SCARB1/VAC14/WASHC1/PLPPR2/ISYNA1/EFR3A/SLC44A1/PIK3C2A/DGKA/GPLD1/PIK3CA/SBF1/ABHD12/AGPAT5/PGAP2/FRS2/MTMR9/PIGC/AGPAT1/GPAA1/MTMR12/PIK3AP1/PGAP3/TMEM86B/TA…	283
BP	GO:0016050	vesicle organization	245/9067	402/17653	5.78781e-05	0.00451731	0.00379196	VAMP7/VAMP2/CHMP4A/DNM3/VPS37C/CLCN3/RABGAP1L/SCFD1/LYST/WASH3P/EPS15/USP6NL/BLOC1S6/CREB1/PPP6R3/TBC1D17/EVI5/DNAJC13/KIF5B/SEC31B/TMEM175/EEA1/TBC1D10B/VPS4A/SYTL4/TBC1D10A/VPS41/SEC23A/RAB39A/KNL1/BLOC1S3/STAM/STX16/TBC1D25/ZNF385A/PREB/TBCK/SAMD9/TBPL1/CD2AP/USO1/HOOK3/TBC1D5/PICALM/TMF1/RABGAP1/CSNK1D/ANKRD28/FNBP1L/VPS37B/MVB12A/HGS/NAPA/RAB8B/SGSM2/VPS37A/AP3B1/WASHC4/STX17/TAPBP/TBC1D13/H…	245
BP	GO:0006979	response to oxidative stress	264/9067	436/17653	5.81378e-05	0.00451731	0.00379196	WRN/FER/ATP7A/FBXW7/DIABLO/ERCC6/SETX/UBQLN1/GUCY1B1/VRK2/ERCC6L2/SZT2/SELENON/HSF1/RELA/PML/ZNF580/TXN2/PRKAA1/OXR1/FUT8/NONO/HBA1/HNRNPD/TRPC6/TP53/ECT2/ATP13A2/UCP2/XRCC1/JAK2/CYBB/PXN/STK25/SIRT2/MCTP1/IMPACT/BAG5/STK26/PDCD10/MAPK7/KDM6B/SIRT1/CHUK/DNM2/EZH2/MAPK8/CASP3/TMEM161A/LRRK2/SESN3/CRK/IPCEF1/NCOA7/ALS2/FOXO3/MTR/PXDNL/CTNNB1/HBA2/PTK2B/PNKP/HBB/RRM2B/ZNF277/PLK3/ERCC8/IL18BP/STX4/S…	264
BP	GO:0033158	regulation of protein import into nucleus, translocation	18/9067	19/17653	5.9932e-05	0.00459922	0.00386073	MED1/TMEM173/JAK2/SIRT1/UBR5/LRRK2/MAPK1/OGG1/PARP10/CDKN1A/PSEN1/MAVS/TXN/HSP90AB1/GAS6/PDE2A/IFNG/CDK1	18
BP	GO:0001889	liver development	93/9067	137/17653	6.12851e-05	0.00464571	0.00389975	DDX39B/CSNK2B/ATP7A/FBXW7/MAN2A1/MED1/UPF2/RELA/TGFB1/RB1CC1/ITGA2/HNRNPD/UCP2/PIK3CA/SP3/CAD/EZH2/PKM/PKD1/KRAS/AURKA/LIMS2/SRSF1/CSNK2A2/CEBPG/RARG/RHBDD3/RARA/PNPT1/HMGCS1/GFER/NF1/LSR/FPGS/DBP/PCK2/GLI1/IGF2R/SMAD3/TNFAIP3/WNT4/PKD2/WDR35/HGF/QDPR/RPS16/JARID2/ACO2/HLX/HMOX1/VTN/JUN/NPHP3/ALDH1A2/CUL3/EGFR/NODAL/CEBPB/CLDN1/NOTCH1/PTCH1/WNT1/ADA/RPGRIP1L/CITED2/HPN/FRZB/ANXA1/HAMP/PCK1/AK4/BA…	93
BP	GO:1901888	regulation of cell junction assembly	59/9067	81/17653	6.31344e-05	0.00472824	0.00396902	ROCK2/LIMS1/ARHGAP6/PTK2/SLK/PRKACA/CLASP2/RAPGEF2/IKBKB/SLC9A1/IQGAP1/MACF1/NPHP4/RAPGEF1/CORO1C/S100A10/LDB1/ABL1/PTEN/ROCK1/APOD/PTPRJ/SMAD3/CBFB/WNT4/SNAI1/WDPCP/EPB41L5/MYO1C/RUNX1/ACE/DAPK3/GPM6B/FZD5/AGT/VEGFA/GJA1/GPBAR1/MYOC/SRC/CLDN1/OCLN/CAV1/THY1/DLC1/TNF/RHOD/SNAI2/FLOT1/PRKCH/HRG/SDC4/KDR/MMP14/COL16A1/DMTN/CAMSAP3/TJP1/EFNA5	59
BP	GO:0050856	regulation of T cell receptor signaling pathway	30/9067	36/17653	6.58821e-05	0.00480184	0.0040308	CD226/RELA/CYLD/PVRIG/PRKD2/RC3H1/ELF1/MALT1/PTPN22/PTPN6/PTPRJ/LILRB4/TESPA1/CACNA1F/KCNN4/BCL10/PRNP/PHPT1/RPS3/CD300A/PAWR/NECTIN2/UBASH3A/LCK/ADA/THY1/TRAT1/CCR7/GBP1/CEACAM1	30
BP	GO:0007159	leukocyte cell-cell adhesion	207/9067	335/17653	6.68327e-05	0.00480184	0.0040308	PDE5A/PTPN11/TWSG1/DLG1/ADORA2A/TGFB1/TRAF6/MAP3K14/IL6ST/CYLD/DHPS/ICOSLG/RAC2/TNFSF4/AP3B1/GLMN/PIK3CA/ITGB1/LGALS9/CD3E/SOCS1/GCNT1/CASP3/RASAL3/MSN/CSK/CD74/TNFRSF14/TNFRSF13C/PTPRC/GOLPH3/KLRK1/FOXP3/SELP/TNIP1/ITGAL/NCK1/RC3H1/SOCS6/RARA/ITGA4/SIRPG/SIRPB1/LILRB2/ROCK1/GATA3/PIK3R6/NFKBID/CD6/MALT1/CERCAM/DOCK8/PTPN22/PRKAR1A/GRAP2/PTPN6/CD46/CD4/JAK3/GNRH1/ZMIZ1/LILRB4/S100A8/TESPA1/STK10/…	207
BP	GO:0071827	plasma lipoprotein particle organization	36/9067	45/17653	6.73291e-05	0.00480184	0.0040308	ZDHHC8/PRKACA/SCARB1/LCAT/SOAT1/DGAT1/ABCA7/NR1H2/BMP1/PLAGL2/ACSL3/P4HB/ARF1/ABCA1/PRKACB/APOE/AGT/ABCA5/ALB/PLA2G2A/PLTP/APOA2/APOC1/APOA1/APOC3/APOM/SOAT2/APOC2/AGTR1/APOB/LIPC/GPIHBP1/APOA4/APOC4/APOA5/MPO	36
BP	GO:0030595	leukocyte chemotaxis	131/9067	202/17653	6.76055e-05	0.00480184	0.0040308	JAM3/ANO6/LYST/PIP5K1C/ZNF580/PIK3CG/GPSM3/ADAM10/VEGFB/RAC2/PPBP/LGALS9/CD74/DEFA1/MST1/C5/C5AR1/PTK2B/DEFA1B/KLRK1/PTPRO/CXCL5/CXCL16/MIF/ITGA1/ITGA9/NBL1/MOSPD2/CSF3R/CXCR3/SLC8B1/SBDS/ARHGEF5/GBF1/ADAM17/CXCR5/S100A8/CREB3/IL17RC/SWAP70/CSF1/ADAM8/CXCL14/CCR2/DDT/VAV3/PF4/PF4V1/F2RL1/CCR6/CALR/CXCL12/MST1L/MAPK3/VEGFA/CCL14/SAA1/VEGFC/CCL3/CCL3L1/RARRES2/CCL4/EDN1/TRPV4/MAPK14/TRPM2/KLRC4-KLR…	131
BP	GO:0032147	activation of protein kinase activity	203/9067	328/17653	6.82778e-05	0.00480184	0.0040308	UBE2V1/STRADA/NEK1/DAXX/ARAF/TAOK1/PTPN11/ERCC6/KIDINS220/ANGPT1/MAP4K5/OSBPL8/NEK4/KIF14/MINK1/DLG1/IKBKG/PRKAR2B/TRAF6/PAK4/SLK/PIBF1/MAP3K1/MAP3K14/EGF/PRKAA1/PRKACA/STK4/MAPK8IP3/DUSP19/TAOK3/PKN1/SHC1/ECT2/ADCY4/JAK2/STK25/PIK3CA/PILRB/MAP3K7CL/TAB1/FRS2/TGFBR1/MAP4K3/MAP3K2/STK26/MAP3K10/DBF4B/SOCS1/MAP3K12/LRRK2/RAPGEF1/CCDC88A/CD74/MLST8/MARK2/CRK/AXIN1/GNAI2/LAMTOR3/ITGB3/CD81/PDE6G/MAP4…	203
BP	GO:0050863	regulation of T cell activation	199/9067	321/17653	6.96529e-05	0.00480184	0.0040308	LAT/PDE5A/PTPN11/TWSG1/DLG1/KAT2A/ADORA2A/TGFB1/TRAF6/CLPTM1/MAP3K14/IL6ST/CYLD/DHPS/ICOSLG/RAC2/TNFSF4/AP3B1/GLMN/PIK3CA/ZEB1/LGALS9/CD3E/SOCS1/CASP3/RASAL3/CSK/CD74/TNFRSF14/TNFRSF13C/PTPRC/CTNNB1/KLRK1/FOXP3/NCK1/RC3H1/SOCS6/RARA/ABL1/SIRPG/SIRPB1/LILRB2/GATA3/PIK3R6/NFKBID/CD6/MALT1/GSN/DOCK8/PTPN22/PRKAR1A/GRAP2/PTPN6/CD46/CD4/JAK3/SOX13/GNRH1/ZMIZ1/CBFB/LILRB4/TESPA1/GPAM/LAG3/SOS1/BTLA/ZAP…	199
BP	GO:0007088	regulation of mitotic nuclear division	107/9067	161/17653	7.02972e-05	0.00480184	0.0040308	KIF20B/XRCC3/SH2B1/MTBP/CDC27/TPR/TOM1L2/ATRX/SLF1/NAA10/CEP97/TGFB1/APC/ATM/KNTC1/STAG1/NIPBL/EGF/CENPE/SMC3/STAG2/CDC14B/SMC5/CDK13/SIRT2/RANBP2/RANBP3/SLF2/CCSAP/AURKA/PHIP/CUL7/CUL9/NUSAP1/VPS4B/CHMP5/ZW10/PDXP/RB1/NSMCE2/RIOK2/DYNC1LI1/ANLN/PPP1R9B/NUP62/L3MBTL1/KIF11/CDC23/BECN1/PLK1/TTK/CHMP1B/CDC14A/BORA/CENPF/PIN1/BUB1B/HSPA1A/DLGAP5/CHMP1A/DAPK3/PDGFRB/BUB1/CAV2/HSPA1B/INSR/NDC80/FBXW5/…	107
BP	GO:0048017	inositol lipid-mediated signaling	107/9067	161/17653	7.02972e-05	0.00480184	0.0040308	PIK3R2/UBE3A/PIP5K1C/ANGPT1/PDGFA/PPARD/PIP4K2A/PTK2/TSC2/PLD1/PI4KAP2/PIK3CG/PIK3C2A/JAK2/SIRT2/PIK3CA/RPS6KB1/SIRT1/SLC9A3R1/PIK3AP1/PLCH1/NEDD4/PIK3R5/PIK3C3/SELP/PPP2R5C/PI4KA/MAPK1/ZFP36L1/NOP53/PLD2/PTEN/NF1/GATA3/PLXNB1/PIK3R6/FGFR1/PI4KAP1/GSN/PIK3IP1/PIP5K1B/PTPN6/EXOC1/BECN1/HTR2A/RGL2/DCN/NCF1/GAB2/SERPINE2/PRR5/PIK3C2B/RELN/SEMA4D/HCST/HGF/DAB2IP/PDGFRB/NCS1/ZP3/ERBB2/PIK3CB/F2RL1/AGT…	107
BP	GO:0010927	cellular component assembly involved in morphogenesis	76/9067	109/17653	7.16271e-05	0.0048395	0.00406242	PIKFYVE/KNL1/TBPL1/CLASP2/TMF1/ITGB1/TMOD3/MYH11/DICER1/MEF2C/TTN/CAPN3/ERCC2/MYH3/CNTNAP1/AKAP13/MPP5/PRKAR1A/SMAD4/SRF/GPC1/ACTC1/ACTA1/MYL2/GNPAT/PDGFRB/TPM1/CD9/RFX2/KLHL41/ANKRD1/TMOD4/TCAP/MYBPC1/ACTN2/ILK/AHNAK2/MYBPH/TNNT3/MTMR2/PRX/EDN1/MYH6/OBSCN/PHLDB1/CASQ1/KRT19/MYOM2/CASQ2/LMOD1/MYOZ1/MYOZ2/TNNT2/NECTIN2/LDB3/CCDC136/KRT8/MYBPC3/FIG4/MYBPC2/LMOD3/OBSL1/CSRP3/LMOD2/TMOD2/NEBL/TNNT1/N…	76
BP	GO:0031668	cellular response to extracellular stimulus	151/9067	237/17653	7.53914e-05	0.0049961	0.00419387	RIPOR1/BRIP1/WRN/OPA1/USP33/USF2/WDR24/SZT2/GABARAP/TRIM24/MED1/P2RY12/HSF1/PIK3R4/AVPR1A/TXN2/PRKAA1/TP53/ULK1/UCP2/SREBF1/MIOS/TAF1/CYBB/DNM1L/CASTOR1/IMPACT/BAIAP2/STK26/PLEKHF2/SIRT1/P2RY11/MAPK8/LRRK2/BMT2/SESN3/EIF2S1/MYBBP1A/SREBF2/SLC39A4/PIK3C3/DAP/MAPK1/RRAGD/MAP3K5/MARS/CPEB4/PDXP/SIPA1/ITGA6/EIF2AK4/RRAGB/NCOA1/ATG5/PPP1R9B/FBXO22/SLC38A2/ZC3H12A/GBA/CBS/EHMT2/FOSL1/BECN1/FNIP1/COL1A1…	151
BP	GO:0051262	protein tetramerization	101/9067	151/17653	7.55523e-05	0.0049961	0.00419387	HIST1H4F/HIST1H4L/HIST1H3F/HIST1H4A/HIST1H3J/HIST1H4E/HIST1H3I/HIST1H4D/HIST1H3E/HIST1H4H/HIST4H4/CRTC2/TRPM7/NUP54/CRTC1/HIST1H3G/CPSF7/IDE/HIST1H3A/HIST1H4B/HIST1H4I/HIST1H4C/HMGCR/TP53/PEX14/DHPS/USP16/HM13/CRTC3/DNM1L/HIST2H4B/UXS1/HIST2H4A/NUDT21/HIST1H3H/PKM/CD74/HIST1H3D/SBF2/KCNC3/OXA1L/CD79A/GPX3/S100A10/EVL/DHRS4/ALDOA/HIST1H4K/SOD2/CDA/MCOLN1/FARSA/DCXR/ALDH5A1/GLS/APIP/CBR4/PCBD2/PFKL…	101
BP	GO:0009991	response to extracellular stimulus	296/9067	495/17653	7.95631e-05	0.00520594	0.00437002	RIPOR1/BRIP1/WRN/OPA1/USP33/USF2/WDR24/SZT2/GABARAP/TRIM24/CREB1/MED1/P2RY12/HSF1/PPARD/KAT2A/RELA/TGFB1/PANX1/PIK3R4/AVPR1A/SPX/TXN2/PRKAA1/ITGA2/TBC1D5/HMGCR/TP53/ULK1/UCP2/ENSA/SREBF1/TBL1XR1/OMA1/MIOS/TAF1/CYBB/SIRT2/DNM1L/RPS6KB1/CASTOR1/IMPACT/BAIAP2/STK26/PLEKHF2/CAD/SIRT1/CD3E/P2RY11/AHCY/MAPK8/LRRK2/APAF1/PKM/BMT2/SESN3/ZFP36/EIF2S1/GNAI2/MYBBP1A/FOXO3/UFL1/P2RX5/SREBF2/SLC39A4/PIK3C3/LT…	296
BP	GO:0048015	phosphatidylinositol-mediated signaling	105/9067	158/17653	8.20955e-05	0.00531568	0.00446214	PIK3R2/UBE3A/PIP5K1C/ANGPT1/PDGFA/PPARD/PIP4K2A/PTK2/TSC2/PI4KAP2/PIK3CG/PIK3C2A/JAK2/SIRT2/PIK3CA/RPS6KB1/SIRT1/SLC9A3R1/PIK3AP1/PLCH1/NEDD4/PIK3R5/PIK3C3/SELP/PPP2R5C/PI4KA/MAPK1/ZFP36L1/NOP53/PTEN/NF1/GATA3/PLXNB1/PIK3R6/FGFR1/PI4KAP1/GSN/PIK3IP1/PIP5K1B/PTPN6/EXOC1/BECN1/HTR2A/RGL2/DCN/NCF1/GAB2/SERPINE2/PRR5/PIK3C2B/RELN/SEMA4D/HCST/HGF/DAB2IP/PDGFRB/NCS1/ZP3/ERBB2/PIK3CB/F2RL1/AGT/MAPK3/CAT…	105
BP	GO:0031669	cellular response to nutrient levels	134/9067	208/17653	8.88526e-05	0.00569389	0.00477962	RIPOR1/BRIP1/WRN/OPA1/USP33/USF2/WDR24/SZT2/GABARAP/TRIM24/MED1/P2RY12/HSF1/PIK3R4/TXN2/PRKAA1/TP53/ULK1/UCP2/SREBF1/MIOS/TAF1/CYBB/DNM1L/CASTOR1/IMPACT/BAIAP2/STK26/PLEKHF2/SIRT1/P2RY11/MAPK8/LRRK2/BMT2/SESN3/EIF2S1/MYBBP1A/SREBF2/SLC39A4/PIK3C3/DAP/MAPK1/RRAGD/MAP3K5/MARS/CPEB4/PDXP/EIF2AK4/RRAGB/NCOA1/ATG5/FBXO22/SLC38A2/ZC3H12A/GBA/EHMT2/BECN1/FNIP1/COL1A1/WNT4/GDAP1/WNT2B/FAS/RPTOR/SRF/PIK3C…	134
BP	GO:0030219	megakaryocyte differentiation	66/9067	93/17653	9.01096e-05	0.00570292	0.0047872	HIST1H4F/HIST1H4L/HIST1H3F/HIST1H4A/HIST1H3J/HIST1H4E/HIST1H3I/HIST1H4D/HIST1H3E/HIST1H4H/HIST4H4/KMT2B/PTPN11/HIST1H3G/MED1/KAT2B/SETD1A/HIST1H3A/HIST1H4B/PIP4K2A/HIST1H4I/HIST1H4C/ZNF385A/ASH2L/HIST2H4B/MEIS1/SP3/HIST2H4A/HIST1H3H/HIST1H3D/RBBP5/HIST2H3D/MEF2C/GABPA/H3F3A/HIST2H3A/AGO4/MOV10/ZFPM1/ABI1/HIST1H4K/HIST2H3C/KMT2C/L3MBTL1/WDR5/PRMT1/PTPN6/WASF2/AGO3/CBFB/TNRC6B/SRF/RUNX1/HMGB2/CIB1/…	66
BP	GO:0031667	response to nutrient levels	279/9067	465/17653	9.08283e-05	0.00570292	0.0047872	RIPOR1/BRIP1/WRN/OPA1/USP33/USF2/WDR24/SZT2/GABARAP/TRIM24/CREB1/MED1/P2RY12/HSF1/PPARD/KAT2A/RELA/TGFB1/PANX1/PIK3R4/SPX/TXN2/PRKAA1/ITGA2/TBC1D5/HMGCR/TP53/ULK1/UCP2/ENSA/SREBF1/TBL1XR1/OMA1/MIOS/TAF1/CYBB/SIRT2/DNM1L/RPS6KB1/CASTOR1/IMPACT/BAIAP2/STK26/PLEKHF2/CAD/SIRT1/CD3E/P2RY11/AHCY/MAPK8/LRRK2/APAF1/PKM/BMT2/SESN3/ZFP36/EIF2S1/GNAI2/MYBBP1A/FOXO3/UFL1/P2RX5/SREBF2/SLC39A4/PIK3C3/LTA/SIRT6…	279
BP	GO:0035023	regulation of Rho protein signal transduction	90/9067	133/17653	9.57095e-05	0.00594931	0.00499402	P2RY8/ARHGDIA/ARHGEF18/KCTD13/ARHGEF12/ARHGEF1/ECT2/ARHGAP42/OPHN1/ITGB1/PLEKHG2/CCDC125/ALS2/FGD4/ABR/ARHGEF10/ARAP2/GPR65/FGD3/MYO9B/ARHGEF6/ARHGEF19/ARHGEF7/ABL1/ARAP3/ARAP1/FGD2/ADGRG1/FARP1/ITSN2/AKAP13/ARHGEF5/LPAR1/ITSN1/ABCA1/TIAM1/COL3A1/SOS1/KALRN/FGD1/APOE/NET1/PLEKHG4/PDGFRB/VAV2/BCL6/ARHGEF25/FGD6/ITGA3/VAV3/SOS2/F2RL1/GPR35/PLEKHG1/DNMBP/BCR/PLEKHG5/CUL3/ARHGEF39/OBSCN/EPS8L1/MYOC/S…	90
BP	GO:0031670	cellular response to nutrient	46/9067	61/17653	0.000100503	0.00615297	0.00516499	BRIP1/OPA1/USF2/TRIM24/MED1/P2RY12/HSF1/TAF1/CYBB/CASTOR1/BAIAP2/P2RY11/PDXP/NCOA1/COL1A1/GDAP1/SRF/VDR/BGLAP/CIB2/ATP2B1/IL15/PDK2/HMOX1/POSTN/TNC/FYN/CDKN2B/MDM2/FOLR2/GAS6/TRPM4/SNAI2/PHEX/RYR3/LEP/TRPV1/PTGS2/CYP27B1/PENK/PTN/CASR/NR1H4/FOLR1/CYP24A1/FGF23	46
BP	GO:0071825	protein-lipid complex subunit organization	37/9067	47/17653	0.000100966	0.00615297	0.00516499	ZDHHC8/PRKACA/SCARB1/LCAT/SOAT1/DGAT1/ABCA7/NR1H2/BIN1/BMP1/PLAGL2/ACSL3/P4HB/ARF1/ABCA1/PRKACB/APOE/AGT/ABCA5/ALB/PLA2G2A/PLTP/APOA2/APOC1/APOA1/APOC3/APOM/SOAT2/APOC2/AGTR1/APOB/LIPC/GPIHBP1/APOA4/APOC4/APOA5/MPO	37
BP	GO:0033273	response to vitamin	64/9067	90/17653	0.000104087	0.00628158	0.00527294	BRIP1/TRIM24/MED1/PPARD/RELA/TGFB1/ITGA2/TP53/TPCN2/OGG1/RARA/HMGCS1/SETDB1/GSN/CD4/BECN1/COL1A1/GDAP1/VDR/PEMT/BGLAP/ATP2B1/MTHFR/IL15/CAT/POSTN/GSTP1/ALDH1A2/EGFR/TNC/MGMT/ADA/CD40/ALPL/MDM2/FOLR2/TRIM25/GAS6/HAMP/STC1/SNAI2/CCND1/PHEX/CYP1A1/ZNF354A/AQP3/LEP/TYMS/BCHE/SPP1/OTC/STC2/SLC34A1/PTGS2/CYP27B1/EPO/PENK/PTN/CASR/BMP7/GATA4/FOLR1/CYP24A1/FGF23	64
BP	GO:0090066	regulation of anatomical structure size	293/9067	491/17653	0.000106092	0.00634106	0.00532287	WASH6P/GUCY1A1/ANO6/CLCN3/ARHGAP18/GOLGA4/FER/ATP7A/WASH3P/CREB1/DLG1/PRKG1/PPARD/ADORA2A/PLA2G6/NCKAP1/ARFGEF1/IQGAP2/AVPR1A/WHAMMP3/RB1CC1/RNF6/SH3BP1/WAS/FCHSD1/HMGCR/CLNS1A/GDI1/PICALM/ATP13A2/WASHC1/ARHGAP42/ANAPC2/PIK3C2A/RAC2/HP1BP3/MACF1/BAIAP2/RAB22A/RDX/SLC9A3R1/CAPZB/DNM2/C15orf62/PLEKHG2/LRRK2/MSN/RAB5A/CARMIL2/PFN1/TMOD3/MLST8/LIMK1/ALS2/SEMA3C/WDR36/RASA1/SSH3/SLC12A2/PTK2B/ARFIP1/S…	293
BP	GO:0031346	positive regulation of cell projection organization	216/9067	353/17653	0.000110155	0.00650696	0.00546214	VAMP7/ARHGDIA/DNM3/OPA1/GOLGA4/DVL3/ATP7A/SETX/ZMYND8/CEP135/KIDINS220/C21orf91/CRTC1/ATMIN/KAT2A/CAPRIN1/APC/DOCK11/NCKAP1/SF3A2/ITGA2/GDI1/ATF1/KATNB1/RAPGEF2/WASHC1/FNBP1L/RAB8B/ANAPC2/DDX56/STK25/RAC2/DVL2/DNM1L/IQGAP1/FBXO31/MACF1/TGFBR1/BAIAP2/UBE2V2/CEP120/DLG4/DNM2/C15orf62/EZH2/RAPGEF1/CCDC88A/CARMIL2/PFN1/MARK2/NCKIPSD/LIMK1/PRKCI/CAPRIN2/MIEN1/CUL7/CROCC/PTK2B/PLEKHM1/HRAS/CRABP2/RAB21…	216
BP	GO:0045653	negative regulation of megakaryocyte differentiation	17/9067	18/17653	0.000110962	0.00650696	0.00546214	HIST1H4F/HIST1H4L/HIST1H4A/HIST1H4E/HIST1H4D/HIST1H4H/HIST4H4/HIST1H4B/HIST1H4I/HIST1H4C/HIST2H4B/HIST2H4A/GABPA/HIST1H4K/PRMT1/CIB1/PF4	17
BP	GO:0043254	regulation of protein complex assembly	265/9067	441/17653	0.000116955	0.0067943	0.00570333	WASH6P/MORC1/GTF2H4/ZNF451/ARHGAP18/FER/PTPN11/SETX/AKAP9/WASH3P/SLAIN2/SLF1/TOGARAM1/CREB1/ATXN2L/SENP6/KIF14/DLG1/IDE/TGFB1/BIRC2/ATM/ATAT1/VPS41/NCKAP1/ARFGEF1/IQGAP2/DYRK1A/PREB/WHAMMP3/CUL4A/WAS/FCHSD1/TP53/ULK1/PEX14/NCLN/WASHC1/SVIP/CNOT6/ERCC4/NAPA/RIOK3/TAF1/GTF2H1/SIRT2/RAC2/TMC8/DNM1L/MED25/CNOT1/IMPACT/BAIAP2/RDX/CAPZB/GTF2F2/C15orf62/DDB2/SLF2/PLEKHG2/MPP7/MSN/CARMIL2/PFN1/TMOD3/MLST…	265
BP	GO:0019216	regulation of lipid metabolic process	223/9067	366/17653	0.000124544	0.00716822	0.00601722	PIK3R2/CTDNEP1/SF1/RBL1/CHD9/FBXW7/CREB1/MED1/PDGFA/BRCA1/PPARD/SIN3B/SLC27A1/TGFB1/PLA2G6/PTK2/PNPLA2/PIK3R4/PIBF1/NFYB/AVPR1A/PPP4R3B/PRKAA1/PIK3CG/NCOA2/HMGCR/RUBCN/SCARB1/SREBF1/TBL1XR1/WASHC1/NCOR2/PDHX/PDP1/CREBL2/CRTC3/GPLD1/TGS1/MTMR9/SIRT1/HDAC3/TAZ/REST/PDPR/PIK3R5/NR1D1/GRHL1/CD81/ACADM/SREBF2/PTK2B/GGPS1/CDK4/WDTC1/LPGAT1/CD36/TXNRD1/NR1H2/NCOR1/STUB1/PPP2R5A/BSCL2/RB1/TYSND1/FASN/HMG…	223
BP	GO:0006936	muscle contraction	215/9067	352/17653	0.000132827	0.00757482	0.00635853	GUCY1A1/PDE5A/ROCK2/PABPN1/DLG1/PRKG1/VCL/PLA2G6/MYLK/SPX/PRKACA/PIK3CG/ITGA2/ARHGAP42/SORBS3/PIK3C2A/PXN/VEGFB/SLC9A1/PIK3CA/DMPK/RPS6KB1/SLMAP/NUP155/SLC8A3/CHUK/MYL5/TAZ/TMOD3/SMAD5/UTRN/MYH11/GRK2/SRSF1/TPCN2/TTN/GSTM2/RCSD1/PPP1R13L/CCDC78/ITGA1/CALM3/MYH3/ACTA2/ALDOA/CTTN/OXTR/ROCK1/SNTA1/ZC3H12A/EMD/CLIC2/ATP1A3/DES/HTR2A/ACTG2/FKBP1A/MAP2K3/SRF/CRYAB/NMUR1/HSBP1/PLN/MB/CALD1/KCNIP2/ACTC1/…	215
BP	GO:0010811	positive regulation of cell-substrate adhesion	74/9067	107/17653	0.000134666	0.00760987	0.00638795	LIMS1/JAK2/RSU1/IQGAP1/DNM2/CRK/UTRN/PTK2B/NINJ1/CD36/CRKL/S100A10/ITGA6/RELL2/ARHGEF7/ABL1/UNC13D/ROCK1/MYADM/CDH13/PTPRJ/SMAD3/ARL2/WNT4/EPB41L5/CSF1/EPHA1/SPOCK2/FN1/NET1/CDK6/HSD17B12/CIB1/JUP/ITGA3/CALR/ITGA5/VEGFA/VTN/ILK/CARMIL1/CCDC80/VEGFC/SMOC2/FBLN2/MYOC/EMP2/APOA1/COL8A1/RAC3/FGA/EDIL3/CCL21/FGG/FGB/THY1/PRKCZ/OLFM4/NPNT/CCR7/DOCK1/ABI3BP/HRG/SDC4/KDR/AGR2/COL16A1/FOXF1/ECM2/DMTN/VIT/…	74
BP	GO:0007015	actin filament organization	235/9067	388/17653	0.000140984	0.00785571	0.00659432	WASH6P/RHOBTB3/KCTD13/ARHGAP18/ROCK2/FER/FRYL/CORO7/WASH3P/ARHGAP6/FHOD1/DLG1/RHOBTB1/ARHGAP17/NCKAP1/ARFGEF1/IQGAP2/WHAMMP3/CD2AP/CLASP2/SH3BP1/WAS/FCHSD1/ZYX/WASHC1/ARHGAP12/SORBS3/FAT1/JAK2/PXN/TESK1/RAC2/SLC9A1/ALMS1/TGFBR1/BAIAP2/DIAPH2/RDX/CAPZB/C15orf62/PLEKHG2/CARMIL2/INPPL1/PFN1/TMOD3/MLST8/LIMK1/PRKCI/MICAL1/RASA1/SSH3/PTK2B/ARFIP1/DIAPH1/WIPF1/TTN/ARHGEF10/RHOG/CAPZA2/ADD1/NCK1/PDXP/S1…	235
BP	GO:0048167	regulation of synaptic plasticity	110/9067	168/17653	0.000141544	0.00785571	0.00659432	VAMP2/CRTC1/CREB1/KAT2A/ADORA2A/RAB3GAP1/PAIP2/SYNGAP1/RAPGEF2/NCDN/ANAPC2/DGKI/MCTP1/BAIAP2/SLC8A3/DLG4/RAB5A/RAB3A/PRRT2/KRAS/NSMF/NLGN3/PTK2B/HRAS/MECP2/STX4/MEF2C/MAPK1/RARA/ABL1/EIF2AK4/LILRB2/PTEN/NF1/SYNGR1/APP/SNCA/NRGN/ARF1/GIPC1/SYNPO/SERPINE2/SRF/ITPR3/RELN/KALRN/FMR1/PICK1/CPEB3/APOE/DBN1/AGER/ADGRB1/GFAP/AGT/SLC24A1/PSEN1/PRNP/GRIN2C/MAPT/GRIN2B/JPH4/NSG1/RIMS3/SHANK3/SNAP25/STAR/UNC…	110
BP	GO:0030048	actin filament-based movement	90/9067	134/17653	0.000145177	0.00798604	0.00670372	DLG1/WAS/FNBP1L/SLC9A1/NUP155/MYO5A/WIPF1/TTN/MYH3/MYO9B/SYNE2/ROCK1/SNTA1/WASF2/DES/WIPF2/EPB41L5/PLN/MYO1C/ACTC1/ACTA1/MYL2/CACNA1D/DSC2/TPM1/JUP/MYH7/SCN1B/ATP1A2/TNNC1/TCAP/TPM2/MYBPC1/KCND3/ACTN2/GJA1/KCNE3/TNNT3/MYH6/MYL1/MYL3/RNF207/PARVA/EMP2/KCNE5/MYO19/MYH2/TNNT2/CACNB2/KCNJ2/MYBPC3/MYBPC2/KCNE2/CAV1/TNNI1/TNNI3/VIL1/DSP/MYO7A/TRPM4/KCNQ1/STC1/ACTN3/PDE4D/PDPN/NEB/PKP2/SHTN1/TNNT1/KCNJ8…	90
BP	GO:0000302	response to reactive oxygen species	144/9067	227/17653	0.000147682	0.00799776	0.00671356	FER/ATP7A/ERCC6/SETX/GUCY1B1/ERCC6L2/SZT2/HSF1/RELA/ZNF580/PRKAA1/HBA1/HNRNPD/TRPC6/TP53/ECT2/UCP2/PXN/STK25/IMPACT/STK26/PDCD10/MAPK7/KDM6B/SIRT1/CHUK/DNM2/EZH2/MAPK8/CASP3/LRRK2/SESN3/CRK/FOXO3/MTR/HBA2/PTK2B/HBB/ZNF277/PLK3/IL18BP/MAPK13/CD36/MAPK1/TXNRD1/MAP3K5/MAPK9/MPV17/ABL1/SOD2/APOD/KLF2/ANKZF1/PSAP/FOSL1/BECN1/NCF1/TNFAIP3/COL1A1/STAT6/TRAP1/HYAL1/CST3/CRYAB/APEX1/EGLN1/PKD2/UCP3/HGF/MB…	144
BP	GO:0072659	protein localization to plasma membrane	148/9067	234/17653	0.000148155	0.00799776	0.00671356	VAMP7/VAMP2/ROCK2/GOLGA4/CNST/FAM126A/DLG1/BBS1/APPL1/DENND4C/KIF5B/TGFB1/TMEM150A/VPS4A/CLASP2/RAP2A/PACS1/PACS2/PICALM/RAPGEF2/EFR3A/RAB8B/RAB15/GAK/IKBKB/FCHO2/ITGB1/MACF1/BLZF1/SLMAP/RDX/RAB11FIP2/SLC9A3R1/MYO5A/CSK/PRKCI/KIF13A/GOLPH3/CLIP3/GRIPAP1/STX4/PPIL2/SCRIB/F11R/RHOG/C2CD5/S100A10/PPP2R5A/SYS1/P2RY1/GOPC/CACNB3/TMED2/AKT2/ROCK1/C16orf70/LAMA5/MYADM/CDH1/MPP5/SPTBN1/ACSL3/RHOQ/SKAP1/T…	148
BP	GO:0048247	lymphocyte chemotaxis	45/9067	60/17653	0.00014925	0.00799776	0.00671356	PIK3CG/ADAM10/DEFA1/PTK2B/DEFA1B/KLRK1/CXCL16/CXCR3/SLC8B1/ADAM17/ADAM8/CXCL14/CCR2/CCL14/SAA1/CCL3/CCL3L1/CCL4/KLRC4-KLRK1/CCL21/PADI2/CX3CL1/CCL2/PIK3CD/XCL1/GAS6/CCL18/XCL2/CCL5/CCL22/CCL20/CCL19/CYP7B1/CH25H/S100A7/GPR183/HSD3B7/CXCL9/CCL24/CCL16/CCL23/CCL7/CXCL11/CXCL13/CCL17	45
BP	GO:0051783	regulation of nuclear division	119/9067	184/17653	0.000168928	0.00897482	0.00753373	KIF20B/PDE3A/XRCC3/SH2B1/MTBP/CDC27/TPR/TOM1L2/ATRX/SLF1/NAA10/CEP97/TGFB1/APC/ATM/KNTC1/STAG1/NIPBL/EGF/CENPE/SMC3/STAG2/CDC14B/SMC5/CDK13/SIRT2/RANBP2/RANBP3/SLF2/CCSAP/AURKA/PHIP/CUL7/HORMAD1/CUL9/NUSAP1/VPS4B/CHMP5/ZW10/PDXP/RB1/NSMCE2/RIOK2/DYNC1LI1/ANLN/PPP1R9B/NUP62/L3MBTL1/KIF11/PRKAR1A/CDC23/MSH2/BECN1/PLK1/TTK/CHMP1B/WNT4/CDC14A/BORA/CENPF/PIN1/BUB1B/HSPA1A/DLGAP5/CHMP1A/DAPK3/PDGFRB/BU…	119
BP	GO:0003009	skeletal muscle contraction	32/9067	40/17653	0.000172863	0.00910605	0.00764389	DMPK/RPS6KB1/SLC8A3/CHUK/GSTM2/RCSD1/CCDC78/MYH3/MB/MYH7/TNNC1/TCAP/ATP2A1/GAA/TNNT3/CASQ1/CASQ2/TNNT2/KCNJ2/TNNI1/TNNI3/STAC3/ACTN3/HOMER1/TNNT1/SYNM/TNNC2/MYH14/TNNI2/CAV3/CHRNA1/CHRND	32
BP	GO:0046822	regulation of nucleocytoplasmic transport	70/9067	101/17653	0.000182688	0.00954274	0.00801046	BARD1/RBM4/PTPN11/NUP54/TPR/ANGPT1/AAAS/MED1/TGFB1/TMEM173/UHMK1/NUP153/XPO1/TP53/ECT2/DHX9/JAK2/ZC3H3/SIRT1/UBR5/SETD2/RBM22/SP100/LRRK2/YWHAE/PPM1A/NEDD4/CTDSPL2/MAPK1/OGG1/PPP1R12A/RIOK2/RBM27/XPO4/PKIA/NUP62/ZC3H12A/APOD/EMD/PPP1CC/RAPGEF3/RANGAP1/SUPT6H/SFN/BAG3/CHP1/PARP10/JUP/AKAP8L/NUP58/CDKN1A/EFCAB7/PSEN1/MX2/MAVS/MAPK14/TXN/HSP90AB1/MDFIC/TCF7L2/MDM2/GAS6/PDE2A/IFNG/BMP4/CDK1/GLI3/PTPN…	70
BP	GO:0007249	I-kappaB kinase/NF-kappaB signaling	160/9067	256/17653	0.000194023	0.0100504	0.00843662	UBE2V1/CC2D1A/ROCK2/ANGPT1/RELA/IKBKG/BIRC2/TICAM1/TRAF6/ASH1L/TRIM62/BCL3/MAP3K14/TANK/ECT2/ZFAND6/PELI2/MIER1/RIOK3/TRAF3IP2/BRD4/MTDH/IKBKB/TIAF1/TBK1/TAB1/ATP2C1/LGALS9/SIRT1/CHUK/RBCK1/UNC5CL/CD74/PPM1A/ZDHHC17/PPM1B/TLR9/PER1/MAPKBP1/IRF3/ZNF675/CTNNB1/RNF31/MAP3K7/NKIRAS2/UBC/S100A13/TNIP1/NLRP1/CD36/IRAK1/CAPN3/TRIM13/IFIT5/TRIM8/C18orf32/ABL1/SNIP1/MIB2/ROCK1/NFKBIL1/CARD16/NUP62/NFKBID/…	160
BP	GO:0046777	protein autophosphorylation	148/9067	235/17653	0.000198509	0.0101978	0.00856033	VRK1/TRPM7/FER/TAOK1/VRK2/TRIM24/MINK1/PDGFA/NLK/NBN/ATM/PTK2/SLK/DYRK1A/UHMK1/TRIM28/STK4/TNK2/TAOK3/RAP2B/RAP2A/ULK1/ATP13A2/TAF1/JAK2/PRKD2/MOB1B/ULK3/STK25/TESK1/IQGAP1/STK17B/IMPACT/STK26/CAD/MAP3K10/ENG/MRE11/MAP3K12/LRRK2/CLK2/CSK/MARK2/AURKA/EIF2S1/MKNK2/JAK1/PTK2B/ATR/MAP4K1/CDKL5/RAD50/MELK/IRAK1/MAP3K11/PEAK1/CHEK2/CALM3/ABL1/RIOK2/EIF2AK4/MAP2K2/CSNK1G2/FGFR1/DDR1/GRAP2/WNK1/TNK1/JAK3…	148
BP	GO:0070507	regulation of microtubule cytoskeleton organization	110/9067	169/17653	0.000201597	0.0102715	0.00862224	SKA3/CEP70/XRCC3/ROCK2/TAOK1/AKAP9/STIL/TPR/SLAIN2/TOGARAM1/SENP6/KAT2B/BRCA1/KAT2A/GPSM2/CDK2AP2/CEP97/APC/ATAT1/STAG1/DYRK1A/XPO1/SMC3/CLASP2/STAG2/CYLD/KATNB1/TRIM37/KIF18A/RANBP2/CEP120/RANBP3/MAP1S/TTBK2/CEP76/PKD1/CCSAP/AURKA/RBM14/CTNNB1/MDM1/CLIP3/MECP2/VPS4B/CHMP5/TBCD/DCTN1/TMEM67/ABL1/PARP3/RASSF1/CAMSAP1/NAV3/NUP62/FSD1/TUBB4A/STMN3/CKAP2/KIF11/ATF5/SNCA/PRUNE1/TRIM36/RASSF7/PLK1/ARL2…	110
BP	GO:0070830	bicellular tight junction assembly	39/9067	51/17653	0.000203443	0.0102813	0.00863042	ROCK2/DLG1/PARD3/APC/STRN/PRKACA/ECT2/MTDH/IKBKB/NPHP4/MPP7/PRKCI/F11R/TBCD/ROCK1/MPP5/CBFB/ARL2/SNAI1/SRF/MYO1C/RUNX1/FZD5/GJA1/GPBAR1/PARD6B/PARD6A/CLDN1/MICALL2/MARVELD2/RAMP2/OCLN/TNF/SNAI2/PRKCH/CLDN3/TJP1/CRB3/GRHL2	39
BP	GO:1902905	positive regulation of supramolecular fiber organization	125/9067	195/17653	0.000206426	0.010348	0.00868638	WASH6P/FER/AKAP9/WASH3P/SLAIN2/TOGARAM1/FHOD1/DLG1/NCKAP1/IQGAP2/WHAMMP3/WAS/KATNB1/WASHC1/SORBS3/PXN/TESK1/RAC2/TGFBR1/BAIAP2/C15orf62/CARMIL2/PFN1/MLST8/LIMK1/PTK2B/ARFIP1/MECP2/WIPF1/ARHGEF10/RHOG/NCK1/DCTN1/PDXP/S100A10/CFL1/EVL/GPR65/RICTOR/ABL1/BAIAP2L1/CTTN/ACTR2/ACTR3/GMFB/TGFB3/NAV3/WASHC2C/APP/ARHGEF5/ARFIP2/GSN/CDC42EP4/ACTR3B/RAPGEF3/SMAD3/WIPF2/ARF1/ARL2/AP1AR/LPAR1/WNT4/SYNPO/BAIAP2…	125
BP	GO:0010639	negative regulation of organelle organization	215/9067	354/17653	0.000211956	0.0105401	0.00884771	SLX1A/SLX1B/TEN1/CHMP4A/XRCC3/MTBP/ZNF451/OPA1/ATAD2B/WAPL/SCFD1/GNL3L/KDM5A/RTEL1/TPR/TOM1L2/ATRX/ARHGAP6/KAT2B/ACD/ATAD2/BRCA1/KAT2A/XRN1/NAA10/CEP97/TRIP12/NBN/APC/ATM/TSC2/ARFGEF1/SLX4/DYRK1A/TERF2/CLASP2/WAS/DCP2/KATNB1/HMGA1/OMA1/ERCC4/TRIM37/XRCC1/DNM1L/CTC1/TNKS2/SIRT1/RDX/CAPZB/DNM2/UBR5/TTBK2/SMG6/SPI1/LRRK2/CARMIL2/PFN1/TMOD3/PRRT2/ASF1A/NOC2L/RBM14/OTUB1/CDK10/HORMAD1/SLC35F6/EVI5L/SM…	215
BP	GO:0051261	protein depolymerization	71/9067	103/17653	0.000214101	0.0105623	0.00886634	DNAJC6/KIF2A/VPS4A/APC/CLASP2/SH3BP1/KATNB1/GAK/KIF18A/NCKAP5L/RDX/CAPZB/MAP1S/TTBK2/CARMIL2/TMOD3/CCSAP/MICAL1/KIF24/VPS4B/CAPZA2/ADD1/PDXP/CFL1/SH3GL1/CAMSAP1/NAV3/WASHC2C/SPTBN1/MTPN/STMN3/GSN/CKAP2/VILL/CAPZA1/CKAP5/SWAP70/PLEK/CIB1/F2RL1/TMOD4/SPTBN5/ACTN2/SPTB/CARMIL1/SPTAN1/TRPV4/TWF1/CAMSAP2/LMOD1/SLN/LMOD3/LMOD2/TMOD2/KIF19/VIL1/SPTA1/NES/APC2/HDGFL3/STMN2/TRIM54/MAP1A/PLEKHH2/SPTBN2/MAP…	71
BP	GO:0006333	chromatin assembly or disassembly	122/9067	190/17653	0.0002205	0.0107923	0.0090594	HIST1H4F/HIST1H4L/HIST1H3F/HIST1H4A/HIST1H3J/HIST1H4E/HIST1H3I/HIST1H4D/HIST1H2BO/IPO4/HIST1H2BH/HIST1H3E/HIST1H4H/HIST4H4/DAXX/SMARCA5/SMARCD1/RSF1/PBRM1/TPR/CENPK/HIST1H3G/ATRX/MIS18BP1/HIST1H2BN/HIST1H2BE/CENPT/HIST1H2BF/HIST1H3A/ITGB3BP/CENPI/HIST1H2BL/HIST1H1B/HIST1H4B/HIST1H2BI/HIST1H4I/HIST1H2BC/HIST1H2BB/HIST1H4C/KNL1/CENPC/BRD2/TLK2/SHPRH/TP53/HIST1H1E/HMGA1/NAP1L4/HIST1H2BJ/CENPH/ARID2/…	122
BP	GO:0014065	phosphatidylinositol 3-kinase signaling	87/9067	130/17653	0.000224736	0.0108291	0.0090903	PIK3R2/UBE3A/PIP5K1C/ANGPT1/PDGFA/PPARD/PIP4K2A/PTK2/TSC2/PIK3CG/PIK3C2A/JAK2/SIRT2/PIK3CA/SIRT1/SLC9A3R1/PIK3AP1/NEDD4/PIK3R5/SELP/PPP2R5C/MAPK1/ZFP36L1/NOP53/PTEN/NF1/GATA3/PLXNB1/PIK3R6/FGFR1/PIK3IP1/PIP5K1B/PTPN6/BECN1/HTR2A/RGL2/DCN/NCF1/SERPINE2/PRR5/PIK3C2B/RELN/SEMA4D/HCST/HGF/DAB2IP/PDGFRB/ERBB2/PIK3CB/F2RL1/AGT/MAPK3/CAT/IER3/PTPN13/ENTPD5/LTK/EDN1/MYDGF/EGFR/MYOC/GPER1/FYN/GH1/PDGFC/UN…	87
BP	GO:0050921	positive regulation of chemotaxis	87/9067	130/17653	0.000224736	0.0108291	0.0090903	ANO6/TGFB1/ZNF580/ITGA2/GPSM3/ADAM10/PRKD2/VEGFB/RAC2/PPBP/LGALS9/CD74/C5AR1/PTK2B/STX4/CXCL5/MEGF8/MOSPD2/FGFR1/FGF2/ADAM17/CDH13/SMAD3/HSPB1/LPAR1/CREB3/TIAM1/SWAP70/CSF1/BMPR2/PDGFRB/CXCL14/AGER/CCR2/PF4/PF4V1/F2RL1/CCR6/CALR/CXCL12/MAPK3/VEGFA/VEGFC/CCL3/RARRES2/PRKD1/CCL4/EDN1/TRPV4/MAPK14/CCR4/CCL21/S100A14/XCL1/AIF1/CCR7/SERPINE1/GAS6/FPR2/XCL2/CXCL2/CCL5/CXCL8/CXCL1/IL6/LBP/AZU1/KDR/CXCL1…	87
BP	GO:0006352	DNA-templated transcription, initiation	154/9067	246/17653	0.000226493	0.0108298	0.00909089	HIST1H4F/HIST1H4L/HIST1H4A/HIST1H4E/MORC1/POLR2F/HIST1H4D/GTF2H4/HIST1H4H/TAF1C/HIST4H4/MED15/TAF6/ZNF451/MED13/SMARCA5/RSF1/SETX/CDK8/BDP1/TAF2/CREB1/MED1/KAT2B/PPARD/HIST1H4B/HIST1H4I/NR3C1/MAZ/HIST1H4C/TRIM28/TBPL1/POLR2E/TP53/ZNF45/TAF4B/TAF1/GTF2H1/MED25/POLR2A/HIST2H4B/MED23/MED26/HIST2H4A/GTF2F2/TAF13/BAZ2A/CDK7/TAF15/CCNC/NR1D1/CAND1/BRF1/MITF/MED12/GTF2A1/CTNNB1/BAX/POLR2B/SMARCB1/RXRB/C…	154
BP	GO:0071103	DNA conformation change	180/9067	292/17653	0.000230603	0.0109045	0.00915352	HIST1H4F/HIST1H4L/HIST1H3F/HIST1H4A/HIST1H3J/HIST1H4E/HIST1H3I/HIST1H4D/GTF2H4/HIST1H2BO/IPO4/BRIP1/HIST1H2BH/HIST1H3E/HIST1H4H/HIST4H4/DNA2/WRN/DAXX/SMARCA5/RSF1/SETX/WAPL/RTEL1/TPR/CENPK/HIST1H3G/ATRX/MIS18BP1/HIST1H2BN/HIST1H2BE/CENPT/HIST1H2BF/HIST1H3A/ITGB3BP/CENPI/NAA10/HIST1H2BL/HIST1H1B/HIST1H4B/HIST1H2BI/NBN/ZRANB3/HIST1H4I/TOP2B/HIST1H2BC/ASH1L/HIST1H2BB/HIST1H4C/KNL1/ASCC3/NIPBL/CENPC/…	180
BP	GO:0140014	mitotic nuclear division	167/9067	269/17653	0.000231562	0.0109045	0.00915352	CHMP4A/KIF20B/CEP57L1/XRCC3/SH2B1/CEP192/MTBP/CDC27/KIF2A/WAPL/TPR/TOM1L2/ATRX/SLF1/PDS5A/KIF14/XIAP/NAA10/CEP97/TGFB1/VPS4A/BIRC2/APC/ATM/KNTC1/PIBF1/STAG1/NIPBL/CENPC/EGF/CENPE/TUBGCP6/SMC3/CLASP2/STAG2/NAA50/CDC14B/SMC5/CDK13/SMC4/SIRT2/KIF18A/RANBP2/SPAST/RANBP3/SLF2/PPP2R1A/PDS5B/KIF3B/CCSAP/AURKA/PHIP/CUL7/CUL9/HIRA/NCAPG/NUSAP1/VPS4B/TTN/CEP57/ARHGEF10/CHMP5/CHEK2/ZW10/MAU2/PDXP/RB1/NSMCE2…	167
BP	GO:0048732	gland development	257/9067	430/17653	0.000238333	0.0111389	0.00935036	DDX39B/CSNK2B/ARHGAP5/ATP7A/FBXW7/MAN2A1/USF2/BRCA2/UBE3A/CREB1/MED1/TWSG1/UPF2/PDGFA/RELA/TGFB1/ATM/FEM1B/ASH1L/PYGO2/PML/EGF/RB1CC1/ITGA2/TBX19/EAF2/HNRNPD/UCP2/JAK2/PIK3CA/FRS2/TGFBR1/SP3/CTC1/CAD/SLC9A3R1/EZH2/CRIP1/MSN/PKM/PKD1/KRAS/AURKA/SEMA3C/MST1/DEAF1/B4GALT1/LIMS2/BTBD7/CTNNB1/BAX/SRSF1/WDR77/PLAG1/SCRIB/PLXND1/CSNK2A2/MAPK1/CEBPG/CRKL/ZDHHC21/RARG/RHBDD3/RARA/ABL1/APRT/FASN/PNPT1/UPRT…	257
BP	GO:0007272	ensheathment of neurons	78/9067	115/17653	0.000243245	0.0112001	0.00940168	JAM3/KIF14/FAM126A/DLG1/NAB1/PPARD/PARD3/TGFB1/PIKFYVE/SH3TC2/ZNF24/SIRT2/SLC8A3/MYO5A/SBF2/CTNNB1/XK/DICER1/PLLP/SKI/ARHGEF10/ERCC2/RARG/RARA/CNTNAP1/AKT2/PTEN/NF1/MARVELD1/MPP5/EIF2B4/LPAR1/ACSBG1/QKI/GPC1/MYRF/HGF/AMIGO1/GNPAT/ERBB2/CD9/CMTM8/NDRG1/PLP1/ILK/TSPAN2/AHNAK2/MALL/MTMR2/PRX/ID4/WASF3/MYOC/LGI4/EGR2/FIG4/MPZ/EIF2AK3/PMP22/TYMP/MAL2/NAB2/CLDN11/CLU/CXCR4/S100B/TNFRSF21/RARB/POU3F1/NF…	78
BP	GO:0008366	axon ensheathment	78/9067	115/17653	0.000243245	0.0112001	0.00940168	JAM3/KIF14/FAM126A/DLG1/NAB1/PPARD/PARD3/TGFB1/PIKFYVE/SH3TC2/ZNF24/SIRT2/SLC8A3/MYO5A/SBF2/CTNNB1/XK/DICER1/PLLP/SKI/ARHGEF10/ERCC2/RARG/RARA/CNTNAP1/AKT2/PTEN/NF1/MARVELD1/MPP5/EIF2B4/LPAR1/ACSBG1/QKI/GPC1/MYRF/HGF/AMIGO1/GNPAT/ERBB2/CD9/CMTM8/NDRG1/PLP1/ILK/TSPAN2/AHNAK2/MALL/MTMR2/PRX/ID4/WASF3/MYOC/LGI4/EGR2/FIG4/MPZ/EIF2AK3/PMP22/TYMP/MAL2/NAB2/CLDN11/CLU/CXCR4/S100B/TNFRSF21/RARB/POU3F1/NF…	78
BP	GO:0071356	cellular response to tumor necrosis factor	177/9067	287/17653	0.000250162	0.0114339	0.00959794	TNFSF12/SNRNP70/ERBIN/LIMS1/SPPL2B/BRCA1/KAT2A/RELA/IKBKG/BIRC2/MAP3K14/SMPD4/CYLD/TANK/HIST1H2BJ/ZFAND6/COMMD7/DHX9/JAK2/IKBKB/TNFSF4/PSME4/CDIP1/SIRT1/CHUK/RBCK1/TAX1BP1/ZFP36/TNFRSF14/FOXO3/TNFRSF13C/TRAF1/ZNF675/RNF31/PTK2B/CLIP3/LTA/IL18BP/UBC/CARD14/MAPK1/MAP3K5/ZFP36L1/PSMD11/PSME3/CACTIN/HIPK1/PSMA1/TNFSF13/PSMB10/PSMD9/GATA3/PSMD10/CARD16/RELT/TNFRSF25/PSMA6/ZC3H12A/GBA/TNFRSF1B/KLF2/LTB…	177
BP	GO:0031334	positive regulation of protein complex assembly	160/9067	257/17653	0.000254897	0.0115653	0.00970823	WASH6P/GTF2H4/FER/SETX/AKAP9/WASH3P/SLAIN2/SLF1/TOGARAM1/CREB1/DLG1/IDE/TGFB1/ATM/ATAT1/NCKAP1/IQGAP2/WHAMMP3/CUL4A/WAS/TP53/WASHC1/CNOT6/ERCC4/TAF1/GTF2H1/RAC2/MED25/CNOT1/BAIAP2/GTF2F2/C15orf62/DDB2/SLF2/MPP7/MSN/CARMIL2/PFN1/MLST8/CAND1/MITF/CTNNB1/BAX/PTK2B/ARFIP1/ATR/ERCC5/MECP2/SUB1/WIPF1/CD36/RHOG/ERCC2/NCK1/DCTN1/NR1H2/STUB1/EVL/ERCC1/MAPK9/RICTOR/BAIAP2L1/CTTN/PIEZO1/ACTR2/ACTR3/GMFB/PAN…	160
BP	GO:0072378	blood coagulation, fibrin clot formation	23/9067	27/17653	0.000258392	0.0116389	0.00977003	F13A1/TFPI/GP1BB/GP5/A2M/FBLN1/SERPING1/KLKB1/FGA/FGG/FGB/APOH/GP1BA/F8/F12/SERPINC1/KNG1/F3/F10/GP9/F2/F9/F11	23
BP	GO:0002460	adaptive immune response based on somatic recombination of immune receptors built from immunoglobulin superfamily domains	192/9067	314/17653	0.000271751	0.0120833	0.0101431	APLF/ATAD5/CD226/RIF1/KDELR1/DLG1/TGFB1/NBN/TRAF6/DENND1B/BCL3/WAS/PKN1/POU2F2/TNFSF4/C4A/JAG1/INPP5D/CD74/LIG4/RNF168/C4B/TNFRSF13C/PTPRC/C5/IGLC1/MAP3K7/HRAS/FOXP3/LTA/IGKV1D-39/IL18BP/MEF2C/FCER2/MSH6/RC3H1/ERCC1/UNC13D/TNFSF13/GATA3/C1R/IRF7/MALT1/PAXIP1/MSH2/PTPN6/CD46/CD4/ADAM17/JAK3/TNFAIP3/STAT6/SLC11A1/C7/STX7/NFKB2/SUPT6H/SWAP70/SOCS5/RIPK3/ZBTB1/SLAMF6/IGHV1OR15-1/TLR4/MASP2/SASH3/IGKV…	192
BP	GO:0000183	chromatin silencing at rDNA	31/9067	39/17653	0.000272146	0.0120833	0.0101431	HIST1H4F/HIST1H4L/HIST1H3F/HIST1H4A/HIST1H3J/HIST1H4E/HIST1H3I/HIST1H4D/HIST1H3E/HIST1H4H/HIST4H4/SMARCA5/HIST1H3G/HIST1H3A/HIST1H4B/HIST1H4I/HIST1H4C/SIRT2/HIST2H4B/HIST2H4A/SIRT1/HIST1H3H/BAZ2A/HIST1H3D/HIST2H3D/H3F3A/HIST2H3A/HIST1H4K/PHF8/HIST2H3C/SUV39H1	31
BP	GO:0006336	DNA replication-independent nucleosome assembly	40/9067	53/17653	0.00027615	0.0121741	0.0102193	HIST1H4F/HIST1H4L/HIST1H4A/HIST1H4E/HIST1H4D/IPO4/HIST1H4H/HIST4H4/SMARCA5/RSF1/CENPK/ATRX/MIS18BP1/CENPT/ITGB3BP/CENPI/HIST1H4B/HIST1H4I/HIST1H4C/KNL1/CENPC/CENPH/HIST2H4B/HIST2H4A/CABIN1/ASF1A/HIRA/H3F3A/CENPN/HAT1/HIST1H4K/CENPQ/CENPO/CENPL/CENPX/CENPU/CENPS/ASF1B/OIP5/CENPM	40
BP	GO:0043242	negative regulation of protein complex disassembly	50/9067	69/17653	0.000278857	0.0122069	0.0102468	UBQLN4/APC/CLASP2/RUBCN/KATNB1/RDX/CAPZB/TTBK2/CARMIL2/TMOD3/CAPZA2/ADD1/CAMSAP1/NAV3/WASHC2C/SPTBN1/MTPN/GSN/CKAP2/VILL/CAPZA1/SWAP70/CIB1/TMOD4/SPTBN5/SPTB/CARMIL1/SPTAN1/TWF1/CAMSAP2/LMOD1/SLN/LMOD3/LMOD2/TMOD2/VIL1/TNF/SPTA1/APC2/HDGFL3/STMN2/TRIM54/IRAK3/PLEKHH2/SPTBN2/MAP6D1/DMTN/CAMSAP3/FGF13/SPEF1	50
BP	GO:0002690	positive regulation of leukocyte chemotaxis	61/9067	87/17653	0.000282786	0.0122923	0.0103185	ANO6/ZNF580/GPSM3/ADAM10/VEGFB/RAC2/PPBP/LGALS9/CD74/C5AR1/PTK2B/CXCL5/MOSPD2/ADAM17/CREB3/SWAP70/CSF1/CXCL14/CCR2/PF4/PF4V1/F2RL1/CCR6/CALR/CXCL12/MAPK3/VEGFA/VEGFC/CCL3/RARRES2/CCL4/EDN1/TRPV4/MAPK14/CCL21/S100A14/XCL1/AIF1/CCR7/SERPINE1/GAS6/FPR2/XCL2/CXCL2/CCL5/CXCL8/CXCL1/IL6/LBP/CXCL17/CXCL3/CCL19/S100A7/CAMK1D/PGF/VEGFD/CXCL9/EDN3/CCL7/CXCL11/CXCL13	61
BP	GO:0042306	regulation of protein import into nucleus	38/9067	50/17653	0.000306506	0.0131442	0.0110337	NUP54/TPR/ANGPT1/MED1/TGFB1/TMEM173/ECT2/JAK2/SIRT1/UBR5/RBM22/LRRK2/MAPK1/OGG1/PKIA/NUP62/ZC3H12A/APOD/CHP1/PARP10/JUP/NUP58/CDKN1A/EFCAB7/PSEN1/MAVS/MAPK14/TXN/HSP90AB1/MDFIC/GAS6/PDE2A/IFNG/BMP4/CDK1/GLI3/PTGS2/ZIC1	38
BP	GO:0051291	protein heterooligomerization	83/9067	124/17653	0.000307285	0.0131442	0.0110337	HIST1H4F/HIST1H4L/HIST1H3F/HIST1H4A/HIST1H3J/HIST1H4E/HIST1H3I/HIST1H4D/HIST1H3E/HIST1H4H/HIST4H4/WIZ/LIMS1/NUP54/HIST1H3G/CPSF7/IDE/HIST1H3A/BIRC2/HIST1H4B/HIST1H4I/HIST1H4C/PRKAA1/HBA1/HIST2H4B/HIST2H4A/NUDT21/HIST1H3H/TRPS1/CD74/HIST1H3D/TMEM120B/HBA2/HRAS/HBB/C1QTNF6/PRKAB1/COL6A1/S100A10/HIST1H4K/CAB39/IKZF4/NUP62/STXBP3/FARSA/COL6A2/COL1A1/COL1A2/CBR4/TMCC1/PCBD2/MAGI2/BAG4/ITPR3/RIPK3/MCCC…	83
BP	GO:2000810	regulation of bicellular tight junction assembly	18/9067	20/17653	0.000308729	0.0131442	0.0110337	ROCK2/PRKACA/IKBKB/NPHP4/ROCK1/CBFB/SNAI1/MYO1C/RUNX1/FZD5/GJA1/GPBAR1/CLDN1/OCLN/TNF/SNAI2/PRKCH/TJP1	18
BP	GO:1901879	regulation of protein depolymerization	56/9067	79/17653	0.000316833	0.0133975	0.0112463	APC/CLASP2/SH3BP1/KATNB1/RDX/CAPZB/MAP1S/TTBK2/CARMIL2/TMOD3/CAPZA2/ADD1/PDXP/CFL1/CAMSAP1/NAV3/WASHC2C/SPTBN1/MTPN/GSN/CKAP2/VILL/CAPZA1/SWAP70/PLEK/CIB1/F2RL1/TMOD4/SPTBN5/ACTN2/SPTB/CARMIL1/SPTAN1/TRPV4/TWF1/CAMSAP2/LMOD1/SLN/LMOD3/LMOD2/TMOD2/VIL1/SPTA1/NES/APC2/HDGFL3/STMN2/TRIM54/MAP1A/PLEKHH2/SPTBN2/MAP6D1/DMTN/CAMSAP3/FGF13/SPEF1	56
BP	GO:0046847	filopodium assembly	43/9067	58/17653	0.000324186	0.0136158	0.0114295	DNM3/ZMYND8/DOCK11/SH3BP1/FNBP1L/TGFBR1/CAPZB/RAB5A/FGD4/MIEN1/ITGA6/SRGAP2/FGD3/ARAP1/FGD2/PPP1R9B/TGFB3/FSCN1/RHOQ/SRF/FGD1/FMR1/FGD6/SRGAP2C/AGRN/S1PR2/DPYSL3/PALM/SPATA13/TRPM2/CCL21/NLGN1/ARHGEF4/PPP1R16B/CCR7/NEURL1/FGD5/RAB17/TTYH1/GPM6A/MYO10/DMTN/ESPN	43
BP	GO:0061158	3'-UTR-mediated mRNA destabilization	12/9067	12/17653	0.000335894	0.0139784	0.0117339	KHSRP/HNRNPD/ZFP36/ZFP36L1/RC3H1/ZC3H12A/QKI/CPEB3/ZFP36L2/ZC3H12D/UPF1/TRIM71	12
BP	GO:0030199	collagen fibril organization	36/9067	47/17653	0.000337839	0.0139784	0.0117339	ATP7A/TGFBR1/NF1/PLOD3/COL1A1/COL1A2/LUM/COL3A1/LOXL2/P3H4/LOXL1/SERPINH1/FMOD/TNXB/DPT/SCX/SERPINF2/COL5A3/COL12A1/TGFB2/ADAMTS14/CYP1B1/COL5A1/COL14A1/DDR2/ADAMTS3/COLGALT1/COL11A2/COL5A2/TNXA/FOXC2/LOXL4/MMP11/SFRP2/ADAMTS2/FOXC1	36
BP	GO:0022617	extracellular matrix disassembly	65/9067	94/17653	0.000339565	0.0139784	0.0117339	TGFB1/FBN2/CLASP2/WASHC1/ADAM10/CARMIL2/CAPNS1/CTSS/EXOC8/TIMP2/A2M/CDH1/BMP1/FSCN1/DDR1/DCN/MMP2/CST3/FURIN/CTSK/FN1/ADAM8/FGFR4/TPSAB1/HSPG2/MMP19/ELN/LAMC1/TIMP1/CAPNS2/CD44/TMPRSS6/PRSS2/CAPN1/CTRB2/PRSS1/KLKB1/CTRB1/MMP8/MELTF/HPN/DDR2/ADAMTS4/FLOT1/MMP15/PDPN/PLG/SH3PXD2B/LAMB3/MMP14/ELANE/SCUBE3/MMP3/MMP1/MMP7/MMP11/HTRA1/SPP1/BCAN/KLK7/KLK5/MMP10/CMA1/KLK2/CTSG	65
BP	GO:0032944	regulation of mononuclear cell proliferation	128/9067	202/17653	0.00035809	0.0145483	0.0122123	PDE5A/ATAD5/ZNF335/TWSG1/DLG1/TGFB1/TICAM1/TRAF6/ATM/IL6ST/PKN1/DHPS/ICOSLG/RAC2/TNFSF4/GLMN/LGALS9/CD3E/CASP3/RASAL3/INPP5D/CD74/TLR9/CD81/TNFRSF13C/PTPRC/CTNNB1/FOXP3/MEF2C/MIF/NCK1/RC3H1/LILRB2/CD320/CD6/SLC39A10/PTPN22/PRKAR1A/PTPN6/CD46/CD4/JAK3/GNRH1/GPAM/SOS1/ZAP70/DLG5/RIPK3/CARD11/CSF1/TLR4/SASH3/CLCF1/CCDC88B/LRRC32/PRDM1/BCL6/AGER/ZP3/CCR2/ERBB2/VAV3/IL12RB1/TNFRSF4/IL15/BTN2A2/TMIGD2/…	128
BP	GO:0050920	regulation of chemotaxis	128/9067	202/17653	0.00035809	0.0145483	0.0122123	JAM3/ANO6/TGFB1/ZNF580/ITGA2/GPSM3/ADAM10/PRKD2/VEGFB/RAC2/PPBP/LGALS9/CD74/SEMA3C/MST1/C5/C5AR1/PTK2B/ZSWIM8/KLRK1/PTPRO/STX4/CXCL5/MIF/MEGF8/ZSWIM4/NBL1/PLXNA3/SEMA4G/MOSPD2/SLC8B1/FGFR1/FGF2/ADAM17/CDH13/PLXNA1/SMAD3/HSPB1/LPAR1/CREB3/TIAM1/SWAP70/SEMA4D/CSF1/BMPR2/SEMA4B/PDGFRB/CXCL14/AGER/CCR2/DDT/PF4/PF4V1/F2RL1/CCR6/CALR/CXCL12/MST1L/MAPK3/VEGFA/SEMA3B/VEGFC/CCL3/RARRES2/PRKD1/CCL4/GSTP1/E…	128
BP	GO:1904837	beta-catenin-TCF complex assembly	34/9067	44/17653	0.000369212	0.0149027	0.0125098	HIST1H4F/HIST1H4L/HIST1H4A/HIST1H4E/HIST1H4D/HIST1H4H/HIST4H4/TCF7L1/HIST1H4B/HIST1H4I/HIST1H4C/PYGO2/MEN1/ASH2L/HIST2H4B/HIST2H4A/BCL9/RBBP5/CTNNB1/CDC73/TLE2/BCL9L/TLE3/TCF7/HIST1H4K/LEO1/SMARCA4/MYC/KMT2D/PYGO1/TCF7L2/TLE1/AXIN2/DACT1	34
BP	GO:0071786	endoplasmic reticulum tubular network organization	15/9067	16/17653	0.000377054	0.0151211	0.0126931	RAB3GAP2/LNPK/RAB3GAP1/ATL1/RAB18/TMEM170A/ARL6IP1/ATL2/ATL3/TMEM33/ZFYVE27/RAB10/REEP2/RTN3/REEP1	15
BP	GO:0000075	cell cycle checkpoint	141/9067	225/17653	0.000381236	0.0151863	0.0127478	DDX39B/ATRIP/BRIP1/CNOT3/DNA2/XRCC3/PRCC/RBBP8/TAOK1/PTPN11/TPR/RAD9A/ATF2/DLG1/BRCA1/TGFB1/VPS4A/NBN/APC/ATM/TOP2B/FEM1B/RNASEH2B/EME2/KNTC1/TOPBP1/PML/CCAR2/MAP3K14/ZNF385A/GIGYF2/STK4/CDC5L/TAOK3/RAD17/CUL4A/TIPIN/ZWILCH/TP53/CDC14B/CNOT6/PIDD1/BRCC3/MRNIP/FBXO31/CNOT1/TIPRL/RAD9B/INTS3/MRE11/HINFP/ABRAXAS1/CDK5RAP3/AURKA/HORMAD1/BAX/CLSPN/CNOT10/ATR/HRAS/MDC1/PLK3/UBC/NAE1/WAC/DOT1L/CHEK2/ZW1…	141
BP	GO:0032886	regulation of microtubule-based process	125/9067	197/17653	0.000384924	0.0151863	0.0127478	SKA3/CEP70/XRCC3/ROCK2/TAOK1/AKAP9/STIL/TPR/SLAIN2/TOGARAM1/SENP6/KAT2B/BRCA1/KAT2A/GPSM2/CDK2AP2/CEP97/APC/ATAT1/STAG1/DYRK1A/XPO1/SMC3/CLASP2/STAG2/CYLD/KATNB1/TRIM37/RHOT1/KIF18A/RANBP2/MACF1/CEP120/RANBP3/MAP1S/TTBK2/CFAP298/CEP76/PKD1/CCSAP/AURKA/RBM14/CTNNB1/MDM1/CLIP3/MECP2/VPS4B/DIAPH1/CHMP5/TBCD/DCTN1/TMEM67/ABL1/PARP3/RASSF1/CAMSAP1/NAV3/NUP62/FSD1/TUBB4A/STMN3/CKAP2/KIF11/ATF5/SNCA/PRU…	125
BP	GO:0031497	chromatin assembly	106/9067	164/17653	0.00038601	0.0151863	0.0127478	HIST1H4F/HIST1H4L/HIST1H3F/HIST1H4A/HIST1H3J/HIST1H4E/HIST1H3I/HIST1H4D/HIST1H2BO/IPO4/HIST1H2BH/HIST1H3E/HIST1H4H/HIST4H4/DAXX/SMARCA5/RSF1/TPR/CENPK/HIST1H3G/ATRX/MIS18BP1/HIST1H2BN/HIST1H2BE/CENPT/HIST1H2BF/HIST1H3A/ITGB3BP/CENPI/HIST1H2BL/HIST1H1B/HIST1H4B/HIST1H2BI/HIST1H4I/HIST1H2BC/HIST1H2BB/HIST1H4C/KNL1/CENPC/BRD2/SHPRH/TP53/HIST1H1E/HMGA1/NAP1L4/HIST1H2BJ/CENPH/HP1BP3/NAA60/HIST2H4B/HIS…	106
BP	GO:0034446	substrate adhesion-dependent cell spreading	60/9067	86/17653	0.000391158	0.0152921	0.0128366	FER/LIMS1/KIF14/PTK2/ITGAV/DNM2/CRK/ITGB3/CORO1C/PARVG/PEAK1/CRKL/S100A10/SRGAP2/ARHGEF7/ITGA4/ABL1/UNC13D/LAMA5/MYADM/WASHC2C/LAMB1/AP1AR/FBLN1/EPHA1/FN1/NET1/AXL/CIB1/CALR/FZD4/ANTXR1/LAMC1/ILK/CARMIL1/PARVB/POSTN/PARVA/MYOC/APOA1/FERMT3/SRC/MICALL2/RAC3/FGA/FGG/FGB/MELTF/OLFM4/GBP1/EFNA1/DOCK1/EPHB3/ITGB7/PDPN/FZD7/TYRO3/ITGA8/DMTN/EFNA5	60
BP	GO:0090630	activation of GTPase activity	63/9067	91/17653	0.000396009	0.015385	0.0129146	RABGAP1L/USP6NL/TBC1D17/EVI5/TBC1D10B/TBC1D10A/TBC1D25/TBCK/TBC1D5/ECT2/RABGAP1/ARHGAP42/SGSM2/TBC1D13/TAX1BP3/DOCK7/CCDC125/EVI5L/PTK2B/TBC1D9B/TBC1D3B/CORO1C/SCRIB/ARHGEF10/RHOG/SGSM3/GPR65/TBC1D12/AKT2/TBC1D10C/SYDE2/RANGAP1/TIAM1/NDEL1/TBC1D2/EPHA1/PLEKHG4/TBC1D8B/TBC1D9/TBC1D3D/CCL21/TBC1D7/TBC1D3I/TBC1D14/SGSM1/CCR7/TBC1D16/TBC1D3C/TBC1D3H/EPHA2/APC2/TBC1D3/TBC1D8/TBC1D3E/SYDE1/ADPRHL1/USP6…	63
BP	GO:0070838	divalent metal ion transport	271/9067	458/17653	0.000403812	0.0155907	0.0130873	ANO6/CHERP/ITPR2/OPA1/TRPM7/UBQLN1/CUL5/SELENON/ATP13A1/P2RY12/ADORA2A/TGFB1/MCUR1/IBTK/PLA2G6/TPCN1/PANX1/MYLK/PML/EGF/PRKACA/PIK3CG/TRPC6/ATP13A2/YME1L1/SLC39A13/ATP2A3/SLC30A5/ITPR1/ITGAV/SLC9A1/SLC30A9/ATP2C1/PKD1L3/SLC39A6/SLC8A3/CYSLTR1/MYO5A/YWHAE/SLC25A23/PKD1/ZDHHC17/GNAI2/TLR9/PTPRC/CTNNB1/BAX/P2RX5/PTK2B/SLC41A1/SLC39A4/PMPCA/SLC30A1/DIAPH1/ORAI1/CACNB1/STIMATE/TPCN2/MAGT1/GSTM2/CAPN3/…	271
BP	GO:0000077	DNA damage checkpoint	103/9067	159/17653	0.000410373	0.0157461	0.0132178	DDX39B/ATRIP/BRIP1/CNOT3/RBBP8/TAOK1/PTPN11/RAD9A/ATF2/BRCA1/NBN/ATM/FEM1B/RNASEH2B/EME2/TOPBP1/PML/CCAR2/MAP3K14/ZNF385A/GIGYF2/STK4/CDC5L/TAOK3/RAD17/CUL4A/TIPIN/TP53/CDC14B/CNOT6/PIDD1/BRCC3/MRNIP/FBXO31/CNOT1/TIPRL/RAD9B/MRE11/HINFP/ABRAXAS1/CDK5RAP3/AURKA/BAX/CLSPN/CNOT10/ATR/MDC1/PLK3/UBC/WAC/DOT1L/CHEK2/MAP3K20/CNOT7/MUS81/STK3/NOP53/RBL2/EIF2AK4/ETAA1/SYF2/RPS27L/TFDP2/PRMT1/PCBP4/MSH2/IN…	103
BP	GO:0034504	protein localization to nucleus	155/9067	250/17653	0.000415348	0.0157891	0.0132538	RANBP17/NUP62CL/IPO4/MORC3/BARD1/CTDNEP1/WRN/POM121C/NUP54/TPR/ANGPT1/OSBPL8/MED1/NUP35/TGFB1/NUP107/SYNE1/PIKFYVE/TNPO1/TMEM173/TSC2/BCL3/PML/NUP153/CD2AP/TOPORS/XPO1/CSE1L/SPRN/NUP133/IPO13/ECT2/JAK2/KPNA5/RANBP2/MCRS1/NUP155/RANBP3/SIRT1/UBR5/TRPS1/IPO7/POM121/TNPO2/RBM22/SP100/NUP50/LRRK2/CDK5RAP3/NCKIPSD/CEP57/MAPK1/ABCA7/RANBP6/WRAP53/IPO8/TRIM8/INTS13/CCT2/OGG1/NOP53/LZTS2/SYNE2/NOL8/PAF1/…	155
BP	GO:0043297	apical junction assembly	44/9067	60/17653	0.000416572	0.0157891	0.0132538	ROCK2/DLG1/PARD3/VCL/APC/STRN/PRKACA/ECT2/MTDH/IKBKB/NPHP4/MPP7/PRKCI/PKN2/FBF1/F11R/TBCD/ROCK1/MPP5/CBFB/ARL2/SNAI1/SRF/DLG5/MYO1C/RUNX1/FZD5/GJA1/GPBAR1/PARD6B/RHOC/PARD6A/CLDN1/MICALL2/MARVELD2/RAMP2/OCLN/TNF/SNAI2/PRKCH/CLDN3/TJP1/CRB3/GRHL2	44
BP	GO:0032970	regulation of actin filament-based process	226/9067	377/17653	0.000433092	0.0159814	0.0134153	WASH6P/ARHGDIA/RHOBTB3/JAM3/ARHGAP18/ROCK2/FER/TAOK1/AKAP9/WASH3P/ARHGAP6/FHOD1/DLG1/PDGFA/RHOBTB1/ARHGAP17/TGFB1/NCKAP1/ARFGEF1/IQGAP2/WHAMMP3/CD2AP/CLASP2/SH3BP1/WAS/FCHSD1/WASHC1/SORBS3/PXN/TESK1/RAC2/SLC9A1/ALMS1/TGFBR1/BAIAP2/RDX/CAPZB/C15orf62/PLEKHG2/CCDC88A/CARMIL2/PFN1/TMOD3/MLST8/CRK/LIMK1/RASA1/CDK10/SSH3/PTK2B/ARFIP1/HRAS/MEF2C/WIPF1/F11R/ARHGEF10/RHOG/CAPZA2/ADD1/NCK1/PDXP/S100A10/RH…	226
BP	GO:0072511	divalent inorganic cation transport	273/9067	462/17653	0.000433157	0.0159814	0.0134153	ANO6/CHERP/ITPR2/OPA1/TRPM7/UBQLN1/CUL5/SELENON/ATP13A1/P2RY12/ADORA2A/TGFB1/MCUR1/IBTK/PLA2G6/TPCN1/PANX1/MYLK/PML/EGF/PRKACA/PIK3CG/TRPC6/ATP13A2/YME1L1/SLC39A13/ATP2A3/SLC30A5/ITPR1/ITGAV/SLC9A1/SLC30A9/ATP2C1/PKD1L3/SLC39A6/SLC8A3/CYSLTR1/MYO5A/YWHAE/SLC25A23/PKD1/ZDHHC17/GNAI2/TLR9/PTPRC/CTNNB1/BAX/P2RX5/PTK2B/SLC41A1/SLC39A4/PMPCA/SLC30A1/DIAPH1/ORAI1/CACNB1/STIMATE/TPCN2/MAGT1/GSTM2/CAPN3/…	273
BP	GO:0042552	myelination	76/9067	113/17653	0.00043375	0.0159814	0.0134153	JAM3/KIF14/FAM126A/DLG1/NAB1/PARD3/TGFB1/PIKFYVE/SH3TC2/ZNF24/SIRT2/SLC8A3/MYO5A/SBF2/CTNNB1/XK/DICER1/PLLP/SKI/ARHGEF10/ERCC2/RARG/RARA/CNTNAP1/AKT2/PTEN/NF1/MARVELD1/MPP5/EIF2B4/LPAR1/ACSBG1/QKI/GPC1/MYRF/HGF/AMIGO1/GNPAT/ERBB2/CD9/CMTM8/NDRG1/PLP1/ILK/TSPAN2/AHNAK2/MALL/MTMR2/PRX/ID4/WASF3/MYOC/LGI4/EGR2/FIG4/MPZ/EIF2AK3/PMP22/TYMP/MAL2/NAB2/CLU/CXCR4/S100B/TNFRSF21/RARB/POU3F1/NFASC/ANK2/KCNJ…	76
BP	GO:0006914	autophagy	284/9067	482/17653	0.000434502	0.0159814	0.0134153	TOMM6/DHRSX/PIK3R2/ATP6V0C/CHMP4A/CSNK2B/RAB23/LEPR/CLN3/GSK3A/VPS37C/VPS13A/SNRNP70/FBXW7/USP33/UBXN2A/HERC1/IFT88/SLC38A9/SCFD1/UBQLN1/RAB3GAP2/WDR24/GABARAP/UBQLN4/TBC1D17/WBP11/KAT2A/IKBKG/YOD1/RAB3GAP1/TMEM150A/VPS4A/BNIP3L/PIP4K2A/TICAM1/ATM/PTK2/TPCN1/VPS41/PIKFYVE/RAB39A/ZDHHC8/PIK3R4/TSC2/VPS13C/STAM/TBC1D25/PRKAA1/PRKACA/TLK2/RB1CC1/TBC1D5/RUBCN/PACS2/TP53/ULK1/ATP13A2/TRAPPC8/SREBF1/WA…	284
BP	GO:0061919	process utilizing autophagic mechanism	284/9067	482/17653	0.000434502	0.0159814	0.0134153	TOMM6/DHRSX/PIK3R2/ATP6V0C/CHMP4A/CSNK2B/RAB23/LEPR/CLN3/GSK3A/VPS37C/VPS13A/SNRNP70/FBXW7/USP33/UBXN2A/HERC1/IFT88/SLC38A9/SCFD1/UBQLN1/RAB3GAP2/WDR24/GABARAP/UBQLN4/TBC1D17/WBP11/KAT2A/IKBKG/YOD1/RAB3GAP1/TMEM150A/VPS4A/BNIP3L/PIP4K2A/TICAM1/ATM/PTK2/TPCN1/VPS41/PIKFYVE/RAB39A/ZDHHC8/PIK3R4/TSC2/VPS13C/STAM/TBC1D25/PRKAA1/PRKACA/TLK2/RB1CC1/TBC1D5/RUBCN/PACS2/TP53/ULK1/ATP13A2/TRAPPC8/SREBF1/WA…	284
BP	GO:1903707	negative regulation of hemopoiesis	93/9067	142/17653	0.000441358	0.0161381	0.0135468	HIST1H4F/HIST1H4L/HIST1H4A/HIST1H4E/HIST1H4D/HIST1H4H/HIST4H4/FBXW7/HIST1H4B/HIST1H4I/HIST1H4C/CUL4A/CYLD/TNFSF4/HIST2H4B/MEIS1/HIST2H4A/INPP5D/CD74/ZFP36/N4BP2L2/ZNF675/CTNNB1/PTK2B/CDC73/FOXP3/GABPA/ZFP36L1/RC3H1/TOB2/LDB1/RARA/ZFPM1/HIST1H4K/PAF1/NF1/LEO1/NFKBID/CTR9/PRMT1/PGLYRP1/JAK3/LILRB4/ZBTB46/SOCS5/DTX1/TLR4/CDK6/MYC/BCL6/ERBB2/CIB1/TBX21/PF4/ITPKB/C1QC/SMAD7/HLX/LILRB3/CCL3/HLA-G/TCTA/…	93
BP	GO:0006323	DNA packaging	131/9067	208/17653	0.000446804	0.0161769	0.0135794	HIST1H4F/HIST1H4L/HIST1H3F/HIST1H4A/HIST1H3J/HIST1H4E/HIST1H3I/HIST1H4D/HIST1H2BO/IPO4/HIST1H2BH/HIST1H3E/HIST1H4H/HIST4H4/DAXX/SMARCA5/RSF1/WAPL/TPR/CENPK/HIST1H3G/ATRX/MIS18BP1/HIST1H2BN/HIST1H2BE/CENPT/HIST1H2BF/HIST1H3A/ITGB3BP/CENPI/NAA10/HIST1H2BL/HIST1H1B/HIST1H4B/HIST1H2BI/HIST1H4I/HIST1H2BC/ASH1L/HIST1H2BB/HIST1H4C/KNL1/NIPBL/CENPC/BRD2/SHPRH/TP53/HIST1H1E/HMGA1/NAP1L4/HIST1H2BJ/SMC4/CEN…	131
BP	GO:0050670	regulation of lymphocyte proliferation	127/9067	201/17653	0.000447624	0.0161769	0.0135794	PDE5A/ATAD5/ZNF335/TWSG1/DLG1/TGFB1/TICAM1/TRAF6/ATM/IL6ST/PKN1/DHPS/ICOSLG/RAC2/TNFSF4/GLMN/LGALS9/CD3E/CASP3/RASAL3/INPP5D/CD74/TLR9/CD81/TNFRSF13C/PTPRC/CTNNB1/FOXP3/MEF2C/MIF/NCK1/RC3H1/LILRB2/CD320/CD6/SLC39A10/PTPN22/PRKAR1A/PTPN6/CD46/CD4/JAK3/GNRH1/GPAM/SOS1/ZAP70/DLG5/RIPK3/CARD11/TLR4/SASH3/CLCF1/CCDC88B/LRRC32/PRDM1/BCL6/AGER/ZP3/CCR2/ERBB2/VAV3/IL12RB1/TNFRSF4/IL15/BTN2A2/TMIGD2/CDKN1…	127
BP	GO:0071295	cellular response to vitamin	24/9067	29/17653	0.00045487	0.0162498	0.0136406	BRIP1/TRIM24/MED1/COL1A1/GDAP1/VDR/BGLAP/ATP2B1/IL15/POSTN/TNC/MDM2/FOLR2/GAS6/SNAI2/PHEX/LEP/CYP27B1/PENK/PTN/CASR/FOLR1/CYP24A1/FGF23	24
BP	GO:0071604	transforming growth factor beta production	24/9067	29/17653	0.00045487	0.0162498	0.0136406	CREB1/ATF2/CD2AP/LGALS9/LTBP3/FOXP3/LAPTM4B/CD46/ATP6AP2/SMAD3/SMAD4/LUM/FURIN/CD34/MYB/SERPINF2/HSP90AB1/TGFB2/CX3CL1/XCL1/GATA6/CDH3/PTGS2/SERPINB7	24
BP	GO:1903037	regulation of leukocyte cell-cell adhesion	184/9067	302/17653	0.000466017	0.0165529	0.013895	PDE5A/PTPN11/TWSG1/DLG1/ADORA2A/TGFB1/TRAF6/MAP3K14/IL6ST/CYLD/DHPS/ICOSLG/TNFSF4/AP3B1/GLMN/PIK3CA/LGALS9/CD3E/SOCS1/CASP3/RASAL3/CSK/CD74/TNFRSF14/TNFRSF13C/PTPRC/KLRK1/FOXP3/NCK1/RC3H1/SOCS6/RARA/ITGA4/SIRPG/SIRPB1/LILRB2/GATA3/PIK3R6/NFKBID/CD6/MALT1/DOCK8/PTPN22/PRKAR1A/GRAP2/PTPN6/CD46/CD4/JAK3/GNRH1/ZMIZ1/LILRB4/TESPA1/GPAM/LAG3/BTLA/ZAP70/DLG5/SOCS5/CARD11/DTX1/ZBTB1/SASH3/PDCD1/ADAM8/CCD…	184
BP	GO:0070252	actin-mediated cell contraction	74/9067	110/17653	0.00050755	0.0179257	0.0150474	DLG1/SLC9A1/NUP155/TTN/MYH3/ROCK1/SNTA1/DES/EPB41L5/PLN/ACTC1/ACTA1/MYL2/CACNA1D/DSC2/TPM1/JUP/MYH7/SCN1B/ATP1A2/TNNC1/TCAP/TPM2/MYBPC1/KCND3/ACTN2/GJA1/KCNE3/TNNT3/MYH6/MYL1/MYL3/RNF207/PARVA/EMP2/KCNE5/MYH2/TNNT2/CACNB2/KCNJ2/MYBPC3/MYBPC2/KCNE2/CAV1/TNNI1/TNNI3/VIL1/DSP/TRPM4/KCNQ1/STC1/ACTN3/PDE4D/PDPN/NEB/PKP2/SHTN1/TNNT1/KCNJ8/TNNC2/MYLK2/TNNI2/MYL4/SCN4B/ANK2/SCN2B/CTNNA3/KCNE1/CAV3/KCNH2/…	74
BP	GO:0032535	regulation of cellular component size	215/9067	358/17653	0.000513106	0.0180196	0.0151262	WASH6P/ANO6/CLCN3/ARHGAP18/GOLGA4/FER/ATP7A/WASH3P/CREB1/DLG1/NCKAP1/ARFGEF1/IQGAP2/WHAMMP3/RB1CC1/RNF6/SH3BP1/WAS/FCHSD1/CLNS1A/GDI1/PICALM/ATP13A2/WASHC1/ANAPC2/RAC2/HP1BP3/MACF1/BAIAP2/RAB22A/RDX/SLC9A3R1/CAPZB/DNM2/C15orf62/PLEKHG2/MSN/RAB5A/CARMIL2/PFN1/TMOD3/MLST8/LIMK1/ALS2/SEMA3C/WDR36/RASA1/SSH3/SLC12A2/PTK2B/ARFIP1/SPART/XK/CDK4/CRABP2/WDTC1/RAB21/CDKL5/WIPF1/CLCN6/ARHGAP4/RHOG/AKT3/MEG…	215
BP	GO:1901880	negative regulation of protein depolymerization	45/9067	62/17653	0.000526011	0.018369	0.0154195	APC/CLASP2/KATNB1/RDX/CAPZB/TTBK2/CARMIL2/TMOD3/CAPZA2/ADD1/CAMSAP1/NAV3/WASHC2C/SPTBN1/MTPN/GSN/CKAP2/VILL/CAPZA1/SWAP70/CIB1/TMOD4/SPTBN5/SPTB/CARMIL1/SPTAN1/TWF1/CAMSAP2/LMOD1/LMOD3/LMOD2/TMOD2/VIL1/SPTA1/APC2/HDGFL3/STMN2/TRIM54/PLEKHH2/SPTBN2/MAP6D1/DMTN/CAMSAP3/FGF13/SPEF1	45
BP	GO:0034724	DNA replication-independent nucleosome organization	40/9067	54/17653	0.000537708	0.0186726	0.0156743	HIST1H4F/HIST1H4L/HIST1H4A/HIST1H4E/HIST1H4D/IPO4/HIST1H4H/HIST4H4/SMARCA5/RSF1/CENPK/ATRX/MIS18BP1/CENPT/ITGB3BP/CENPI/HIST1H4B/HIST1H4I/HIST1H4C/KNL1/CENPC/CENPH/HIST2H4B/HIST2H4A/CABIN1/ASF1A/HIRA/H3F3A/CENPN/HAT1/HIST1H4K/CENPQ/CENPO/CENPL/CENPX/CENPU/CENPS/ASF1B/OIP5/CENPM	40
BP	GO:0007062	sister chromatid cohesion	88/9067	134/17653	0.000543261	0.0187606	0.0157482	FBXW7/TAOK1/KIF2A/WAPL/ESCO1/CENPK/ATRX/SLF1/PDS5A/CENPT/ITGB3BP/CENPI/NAA10/NUP107/KNTC1/KNL1/STAG1/NIPBL/CENPC/CENPE/XPO1/SMC3/CLASP2/STAG2/NAA50/ZWILCH/NUP133/SMC5/CENPH/KIF18A/RANBP2/SLF2/PPP2R1A/MRE11/PDS5B/RAD51C/HORMAD1/CTNNB1/AHCTF1/REC8/ZW10/MAU2/MCMBP/SGO2/RB1/CENPN/NSMCE2/NSL1/DYNC1LI1/SGO1/CENPQ/POGZ/SMC1B/PMF1/PPP1CC/SPDL1/PLK1/RANGAP1/DDX11/CENPF/CKAP5/CENPO/NDEL1/CLIP1/NUP37/BUB1B/…	88
BP	GO:0072678	T cell migration	38/9067	51/17653	0.000607766	0.0207637	0.0174296	PIK3CG/ADAM10/MSN/DEFA1/DEFA1B/CXCL16/ITGA4/CXCR3/APP/APOD/DOCK8/ADAM17/ZAP70/RIPK3/ADAM8/ECM1/MYO1G/CCR2/CCR6/CXCL12/SELENOK/CCL3/CCL21/CCL2/PIK3CD/XCL1/AIF1/XCL2/ITGB7/CCL5/CCL20/S100A7/AIRE/GPR183/CXCL9/GPR15/CXCL11/CXCL13	38
BP	GO:0006816	calcium ion transport	245/9067	413/17653	0.000607945	0.0207637	0.0174296	ANO6/CHERP/ITPR2/OPA1/TRPM7/UBQLN1/CUL5/SELENON/ATP13A1/P2RY12/ADORA2A/TGFB1/MCUR1/IBTK/PLA2G6/TPCN1/PANX1/MYLK/PML/EGF/PRKACA/PIK3CG/TRPC6/ATP13A2/YME1L1/ATP2A3/ITPR1/ITGAV/SLC9A1/ATP2C1/PKD1L3/SLC8A3/CYSLTR1/MYO5A/YWHAE/SLC25A23/PKD1/GNAI2/TLR9/PTPRC/CTNNB1/BAX/P2RX5/PTK2B/PMPCA/SLC30A1/DIAPH1/ORAI1/CACNB1/STIMATE/TPCN2/GSTM2/CAPN3/AHNAK/ATP13A3/STIM1/CALM3/ABL1/CACNA1I/WFS1/CACNB3/SPG7/LILRB2/…	245
BP	GO:0033628	regulation of cell adhesion mediated by integrin	31/9067	40/17653	0.000614122	0.02086	0.0175105	IFT74/PTPN11/ACER2/PTK2/PIK3CG/PIEZO1/PTPN6/MUC1/SWAP70/PDE3B/ADAM9/CIB1/PODXL/LPXN/FERMT3/RAC3/CCL21/ADA/TGFB2/NEXMIF/CYP1B1/SERPINE1/EFNA1/SNAI2/EPHA2/CCL5/PLAU/HRG/FOXC2/SFRP2/CXCL13	31
BP	GO:0070098	chemokine-mediated signaling pathway	57/9067	82/17653	0.000628121	0.0212196	0.0178123	PPBP/PTK2B/CXCL5/CXCR3/CXCR5/MPL/CCR2/CIB1/PF4/CCR8/PF4V1/CCR6/GPR35/CXCL12/CCL14/CCL3/CCL3L1/CCL4/EDN1/CCR4/GPR17/CCL21/PADI2/CX3CL1/CCL2/XCL1/CCR7/CCL18/XCL2/CXCL2/CCL5/CXCL8/CXCR4/CXCL1/ACKR4/TREM2/XCR1/CCL22/ACKR3/CXCL3/CCL20/CCL19/CCR10/ACKR1/CXCR1/SLIT3/CXCR6/CXCL9/CCL24/SLIT2/CCL16/FOXC1/CCL23/CCL7/CXCL11/CXCL13/CCL17	57
BP	GO:0048145	regulation of fibroblast proliferation	60/9067	87/17653	0.000631983	0.0212346	0.017825	MORC3/WAPL/CREB1/PDGFA/TGFB1/RNASEH2B/PML/TP53/DHX9/MED25/CTC1/CD74/LIG4/CTNNB1/BAX/FTH1/CDK4/CDC73/LTA/SIRT6/SKI/MIF/B4GALT7/NF1/NDUFS4/EMD/ZMIZ1/FN1/DAB2IP/PDGFRB/FOSL2/CDK6/MYC/PARP10/PEX2/AGT/MYB/CCNB1/CDKN1A/NUPR1/TP53INP1/JUN/GSTP1/EGFR/CD300A/PAWR/WNT1/PDGFC/DACH1/MED31/AQP1/PLA2G1B/ESR1/DDR2/GAS6/NLRC3/S100A6/EREG/CCNA2/WNT2	60
BP	GO:0031570	DNA integrity checkpoint	108/9067	169/17653	0.00063641	0.0212684	0.0178533	DDX39B/ATRIP/BRIP1/CNOT3/DNA2/RBBP8/TAOK1/PTPN11/RAD9A/ATF2/BRCA1/NBN/ATM/TOP2B/FEM1B/RNASEH2B/EME2/TOPBP1/PML/CCAR2/MAP3K14/ZNF385A/GIGYF2/STK4/CDC5L/TAOK3/RAD17/CUL4A/TIPIN/TP53/CDC14B/CNOT6/PIDD1/BRCC3/MRNIP/FBXO31/CNOT1/TIPRL/RAD9B/MRE11/HINFP/ABRAXAS1/CDK5RAP3/AURKA/BAX/CLSPN/CNOT10/ATR/MDC1/PLK3/UBC/NAE1/WAC/DOT1L/CHEK2/MAP3K20/CNOT7/MUS81/STK3/NOP53/RBL2/EIF2AK4/ETAA1/SYF2/RPS27L/TFDP2/PRM…	108
BP	GO:0016064	immunoglobulin mediated immune response	124/9067	197/17653	0.000646511	0.0214018	0.0179653	APLF/ATAD5/CD226/RIF1/TGFB1/NBN/BCL3/POU2F2/TNFSF4/C4A/INPP5D/CD74/LIG4/RNF168/C4B/C5/IGLC1/FOXP3/LTA/IGKV1D-39/FCER2/MSH6/ERCC1/TNFSF13/C1R/IRF7/PAXIP1/MSH2/PTPN6/CD46/STAT6/C7/SUPT6H/SWAP70/IGHV1OR15-1/MASP2/IGKV2-28/CLCF1/BCL6/C1S/ZP3/BCL10/TBX21/CD27/CCR6/C1QC/IGLL5/TRBC2/GAPT/SERPING1/TFRC/TLR8/CR1/SUSD4/C2/TRBC1/C3/IGHD/NECTIN2/CD40LG/CD40/IGHG1/IGHG3/HPX/EXO1/TNF/XCL1/C4BPB/FCGR2B/IGHV1-69…	124
BP	GO:0035747	natural killer cell chemotaxis	11/9067	11/17653	0.000654356	0.0214018	0.0179653	PIK3CG/KLRK1/CXCL14/CCL3/CCL4/KLRC4-KLRK1/CCL2/PIK3CD/XCL1/CCL5/CCL7	11
BP	GO:0043301	negative regulation of leukocyte degranulation	11/9067	11/17653	0.000654356	0.0214018	0.0179653	LGALS9/ABR/CCR2/HMOX1/BCR/CD84/CD300A/FCGR2B/FOXF1/CEACAM1/IL13RA2	11
BP	GO:0043471	regulation of cellular carbohydrate catabolic process	11/9067	11/17653	0.000654356	0.0214018	0.0179653	GSK3A/PGAM1/PHKG2/BPGM/TIGAR/PGAM2/PPP1CA/PPP1R3B/PPP1R3D/INS/PGAM4	11
BP	GO:0031440	regulation of mRNA 3'-end processing	19/9067	22/17653	0.000657616	0.0214018	0.0179653	BARD1/HSF1/SNRPA/ZC3H14/NUDT21/CDC73/PAPOLA/RNF20/SUPT5H/ZFP36L1/NCBP1/PAF1/LEO1/CTR9/CDK9/NELFE/CPEB3/CCNT1/CCNB1	19
BP	GO:0071276	cellular response to cadmium ion	29/9067	37/17653	0.00066264	0.021453	0.0180083	DAXX/ATP7A/HSF1/CYBB/CHUK/MAPK8/MAPK1/MAPK9/OGG1/GSN/NCF1/FOS/MAPK3/HMOX1/MT3/JUN/PPP5C/EGFR/STAR/AKR1C3/MT1G/MT1M/MT2A/MT1X/MT1E/MT1F/MT1H/MT1A/CYP1A2	29
BP	GO:0050870	positive regulation of T cell activation	133/9067	213/17653	0.000680345	0.0218205	0.0183168	PTPN11/TGFB1/TRAF6/MAP3K14/IL6ST/CYLD/DHPS/ICOSLG/TNFSF4/AP3B1/PIK3CA/LGALS9/CD3E/SOCS1/RASAL3/CSK/CD74/TNFRSF14/TNFRSF13C/PTPRC/KLRK1/FOXP3/NCK1/RARA/SIRPG/SIRPB1/LILRB2/GATA3/PIK3R6/CD6/MALT1/DOCK8/GRAP2/PTPN6/CD46/CD4/JAK3/ZMIZ1/LILRB4/TESPA1/GPAM/BTLA/ZAP70/SOCS5/CARD11/ZBTB1/SASH3/PDCD1/ADAM8/CCDC88B/BCL6/AGER/ZP3/FLOT2/CCR2/BCL10/CD5/CD27/IL12RB1/ITPKB/IL15/TMIGD2/MYB/HLX/IL7/SELENOK/TGFBR2…	133
BP	GO:0051290	protein heterotetramerization	36/9067	48/17653	0.000683945	0.0218205	0.0183168	HIST1H4F/HIST1H4L/HIST1H3F/HIST1H4A/HIST1H3J/HIST1H4E/HIST1H3I/HIST1H4D/HIST1H3E/HIST1H4H/HIST4H4/NUP54/HIST1H3G/CPSF7/HIST1H3A/HIST1H4B/HIST1H4I/HIST1H4C/HIST2H4B/HIST2H4A/NUDT21/HIST1H3H/CD74/HIST1H3D/S100A10/HIST1H4K/FARSA/CBR4/INSR/NUP58/GRIN2B/HSD17B8/NLGN1/RRM1/CNGB1/GRIN1	36
BP	GO:1902903	regulation of supramolecular fiber organization	202/9067	336/17653	0.000689792	0.0218205	0.0183168	WASH6P/ARHGAP18/ROCK2/FER/AKAP9/WASH3P/SLAIN2/TOGARAM1/ARHGAP6/FHOD1/DLG1/APC/NCKAP1/ARFGEF1/IQGAP2/DYRK1A/WHAMMP3/CLASP2/SH3BP1/WAS/FCHSD1/KATNB1/WASHC1/SORBS3/PXN/TESK1/RAC2/SLC9A1/ALMS1/TGFBR1/BAIAP2/RDX/CAPZB/MAP1S/C15orf62/TTBK2/PLEKHG2/CARMIL2/PFN1/TMOD3/MLST8/LIMK1/RASA1/SSH3/PTK2B/ARFIP1/CLIP3/MECP2/MEF2C/WIPF1/ARHGEF10/RHOG/CAPZA2/ADD1/NCK1/TBCD/DCTN1/PDXP/S100A10/CFL1/EVL/GPR65/RICTOR/A…	202
BP	GO:0002467	germinal center formation	14/9067	15/17653	0.000691545	0.0218205	0.0183168	BCL3/PKN1/TNFRSF13C/MEF2C/RC3H1/UNC13D/ADAM17/TNFAIP3/NFKB2/BCL6/TNFSF13B/ADA/FOXJ1/CXCL13	14
BP	GO:0034380	high-density lipoprotein particle assembly	14/9067	15/17653	0.000691545	0.0218205	0.0183168	ZDHHC8/PRKACA/LCAT/ABCA7/NR1H2/BMP1/ABCA1/PRKACB/APOE/APOA2/APOA1/APOM/APOA4/APOA5	14
BP	GO:0030100	regulation of endocytosis	142/9067	229/17653	0.000701891	0.0220351	0.0184969	DNAJC6/STON2/ANO6/MIB1/RUFY2/ARFGAP1/ANGPT1/SCYL2/TGFB1/BMP2K/TSC2/RAB4A/EGF/CD2AP/TNK2/ITGA2/TBC1D5/RUBCN/PICALM/SCARB1/RAB4B/ITGAV/MCTP1/OPHN1/DNM1L/ZFYVE16/DLG4/DNM2/RAB5C/C4A/LRRK2/RAPGEF1/RAB5A/CSK/C4B/ABR/CLIP3/RAB21/CD36/ATAD1/RAB5B/ABCA7/NR1H2/ABL1/SIRPG/ARAP3/SIRPB1/SH3GL1/PTEN/ROCK1/ATG5/ARRB2/VPS28/LRSAM1/MYO18A/BIN1/NR1H3/MFGE8/SNCA/ATG3/RUFY1/CDH13/ARF1/ABL2/LDLRAP1/SLC11A1/MAGI2/SNX…	142
BP	GO:0007492	endoderm development	55/9067	79/17653	0.000732489	0.0227958	0.0191354	SMAD2/TGFB1/ITGAV/SETD2/BPTF/MED12/CTNNB1/CDC73/COL6A1/ZFP36L1/KIF16B/ITGA4/PAF1/LEO1/LAMB1/CTR9/SMAD3/SMAD4/MMP2/HSBP1/EPB41L5/FN1/DUSP2/COL4A2/ITGB5/ITGA5/VTN/LAMC1/SOX7/NODAL/NOTCH1/POU5F1/COL8A1/DUSP1/COL12A1/MMP8/DUSP4/COL5A1/EOMES/ARC/INHBA/MMP15/GATA6/COL5A2/COL7A1/DUSP5/LAMB3/MMP14/BMP4/NKX2-1/SOX17/HMGA2/SOX2/GATA4/PAX9	55
BP	GO:0000726	non-recombinational repair	58/9067	84/17653	0.000738184	0.0227958	0.0191354	SLX1A/HIST1H4F/SLX1B/HIST1H4L/HIST1H4A/HIST1H4E/HIST1H4D/HIST1H4H/HIST4H4/NHEJ1/BARD1/RBBP8/RIF1/POLM/HSF1/BRCA1/ATP23/HIST1H4B/NBN/ATM/HIST1H4I/HIST1H4C/SLX4/DEK/POLA1/DCLRE1A/DCLRE1C/ERCC4/BRCC3/XRCC1/MRNIP/HIST2H4B/HIST2H4A/UBE2V2/POLQ/MRE11/ABRAXAS1/LIG4/RNF168/MDC1/RAD50/XRCC4/ERCC1/OGG1/HIST1H4K/KDM2A/PAXIP1/BABAM1/PAXX/XRCC5/NUDT16L1/RNF138/CYREN/POLL/PRPF19/BABAM2/H2AFX/HMGA2	58
BP	GO:0060191	regulation of lipase activity	58/9067	84/17653	0.000738184	0.0227958	0.0191354	AVPR1A/LPAR2/PLCB2/C5AR1/GNAQ/NR1H2/ABL1/RASGRP4/ARL1/LMF1/NR1H3/FGFR1/FGF2/SNCA/HTR2A/ABL2/LPAR1/PCSK6/NMUR1/FURIN/GNA13/PDGFRB/AGT/RGS2/PLIN5/ANGPTL4/APOA2/APOC1/RHOC/EGFR/APOA1/APOC3/PNLIP/ANG/APOH/PRKCZ/PLA2G1B/ESR1/ANXA1/POR/APOC2/CCL5/GPR55/HPCA/AGTR1/ANXA8/GNA15/LIPC/ANGPTL3/S1PR4/SELE/GPIHBP1/APOA4/FGFR3/HTR2B/EDNRA/ANGPTL8/APOA5	58
BP	GO:0071634	regulation of transforming growth factor beta production	23/9067	28/17653	0.000740789	0.0227958	0.0191354	CREB1/ATF2/CD2AP/LGALS9/FOXP3/LAPTM4B/CD46/ATP6AP2/SMAD3/SMAD4/LUM/FURIN/CD34/MYB/SERPINF2/HSP90AB1/TGFB2/CX3CL1/XCL1/GATA6/CDH3/PTGS2/SERPINB7	23
BP	GO:0002697	regulation of immune effector process	240/9067	405/17653	0.000746336	0.0228007	0.0191396	VAMP7/APLF/ATAD5/CD226/FER/RIF1/PCBP2/ANGPT1/TGFB1/BIRC2/TRAF6/TMEM173/PROS1/WAS/PKN1/RIOK3/TRAF3IP2/DHX9/PRAM1/RAC2/TNFSF4/PUM2/LGALS9/RNF26/SNX4/STXBP2/C4A/RAPGEF1/CD74/CRK/PPM1B/DDX58/TLR9/C4B/CD81/ABR/PTPRC/IRF3/C5/C5AR1/KLRK1/IGLC1/MAP3K7/FOXP3/LTA/IGKV1D-39/STX4/CD36/FCER2/UFD1/MIF/TARBP2/MSH6/RC3H1/DDX60/RARA/C12orf4/NOP53/EIF2AK4/UNC13D/TNFSF13/SPON2/ATG5/GATA3/ARRB2/TGFB3/C1R/A2M/MYO18A/…	240
BP	GO:0007059	chromosome segregation	214/9067	358/17653	0.000748286	0.0228007	0.0191396	SKA3/BRIP1/HFM1/CHMP4A/CEP57L1/XRCC3/CCNE2/CDC27/FBXW7/TAOK1/KIF2A/SETDB2/WAPL/ESCO1/TPR/CENPK/ATRX/SLF1/PDS5A/KIF14/CENPT/BRCA1/MLH3/ITGB3BP/CENPI/NAA10/NUP107/VPS4A/DMC1/FANCM/APC/ATM/TOP2B/EME2/NR3C1/KNTC1/KNL1/PIBF1/SLX4/STAG1/NIPBL/CENPC/TLK2/CENPE/SMC6/XPO1/SMC3/CLASP2/STAG2/NAA50/RAD18/ZWILCH/NUP133/CDC14B/ECT2/NDC1/SMC5/ERCC4/RIOK3/SMC4/CENPH/SIRT2/PUM2/KIF18A/NAA60/MSH4/RANBP2/TOP3B/STAG…	214
BP	GO:0014074	response to purine-containing compound	95/9067	147/17653	0.000759701	0.022956	0.0192699	PDE3A/ITPR2/AKAP9/P2RY12/RELA/ADORA2A/XRN1/BIRC2/PANX1/PRKAA1/PIK3CG/TP53/SREBF1/RAPGEF2/TAF1/CAD/SLC8A3/P2RY11/RAPGEF1/PER1/P2RX5/PTK2B/GSTM2/SLC6A4/ZFP36L1/PDXP/PNPT1/HMGCS1/DGKQ/IGFBP5/PTEN/NDUFS4/ADSS/APP/HCN2/WNT10B/FOSL1/RAPGEF3/SLC26A6/FKBP1A/COL1A1/APEX1/PKD2/JUND/CIB2/FOS/STAT1/FOSB/DHODH/MMP19/SLC8A1/DUOX1/AREG/JUNB/JUN/GPD1/TRPM2/CASQ2/STAR/ADIPOQ/DUSP1/NME1/AANAT/THBD/EEF2K/RYR1/AQP1/…	95
BP	GO:1903039	positive regulation of leukocyte cell-cell adhesion	139/9067	224/17653	0.000760767	0.022956	0.0192699	PTPN11/TGFB1/TRAF6/MAP3K14/IL6ST/CYLD/DHPS/ICOSLG/TNFSF4/AP3B1/PIK3CA/LGALS9/CD3E/SOCS1/RASAL3/CSK/CD74/TNFRSF14/TNFRSF13C/PTPRC/KLRK1/FOXP3/NCK1/RARA/ITGA4/SIRPG/SIRPB1/LILRB2/GATA3/PIK3R6/CD6/MALT1/DOCK8/GRAP2/PTPN6/CD46/CD4/JAK3/ZMIZ1/LILRB4/TESPA1/GPAM/BTLA/ZAP70/SOCS5/CARD11/ZBTB1/SASH3/PDCD1/ADAM8/CCDC88B/BCL6/AGER/ZP3/FLOT2/CCR2/BCL10/CD5/CD27/IL12RB1/ITPKB/IL15/TMIGD2/MYB/HLX/IL7/SELENOK/…	139
BP	GO:0002224	toll-like receptor signaling pathway	88/9067	135/17653	0.000778679	0.023383	0.0196283	UBQLN1/IKBKG/BIRC2/TICAM1/TRAF6/PIK3R4/LRRC14/MAP3K1/TANK/SARM1/IKBKB/TBK1/TAB1/CHUK/PIK3AP1/NR1D1/TLR9/IRF3/MAP3K7/PIK3C3/CTSS/UBC/TNIP1/CD36/IRAK1/WDFY1/CACTIN/RPS6KA3/NFKBIL1/CNPY3/ARRB2/IRF7/NR1H3/PTPN22/TAB3/TAB2/TLR1/LGR4/TNFAIP3/S100A8/LY96/CTSK/PTPRS/TLR4/S100A1/DAB2IP/BCL10/LILRA4/TLR7/F2RL1/MAPKAPK2/SMPDL3B/TLR8/SFTPA2/FCRL3/SFTPA1/LGMN/CD300A/TICAM2/NLRP6/MYD88/BIRC3/FGA/FGG/S100A14/RF…	88
BP	GO:0014066	regulation of phosphatidylinositol 3-kinase signaling	68/9067	101/17653	0.000814351	0.0243366	0.0204288	UBE3A/PIP5K1C/ANGPT1/PDGFA/PPARD/PIP4K2A/PTK2/TSC2/JAK2/SIRT1/SLC9A3R1/PIK3AP1/NEDD4/SELP/PPP2R5C/MAPK1/NOP53/PTEN/PLXNB1/FGFR1/PIK3IP1/PIP5K1B/PTPN6/BECN1/RGL2/DCN/NCF1/SERPINE2/PRR5/RELN/SEMA4D/HCST/HGF/DAB2IP/PDGFRB/F2RL1/AGT/MAPK3/CAT/IER3/PTPN13/ENTPD5/MYDGF/EGFR/MYOC/GPER1/FYN/GH1/PDGFC/UNC5B/TGFB2/PPP1R16B/NTRK2/IGF2/F2R/CCL5/FBXL2/NLRC3/KDR/CSF3/SERPINA12/LEP/SOX9/INS/ERBB3/FLT3/CEACAM1/F2	68
BP	GO:0070663	regulation of leukocyte proliferation	132/9067	212/17653	0.000838471	0.0249375	0.0209333	PDE5A/ATAD5/ZNF335/TWSG1/DLG1/TGFB1/TICAM1/TRAF6/ATM/IL6ST/PKN1/DHPS/ICOSLG/RAC2/TNFSF4/GLMN/LGALS9/CD3E/FLT3LG/CASP3/RASAL3/INPP5D/CD74/TLR9/CD81/TNFRSF13C/PTPRC/CTNNB1/FOXP3/MEF2C/MIF/NCK1/RC3H1/LILRB2/CD320/CD6/SLC39A10/PTPN22/PRKAR1A/PTPN6/CD46/CD4/JAK3/GNRH1/TNFAIP3/GPAM/SOS1/ZAP70/DLG5/RIPK3/CARD11/CSF1/TLR4/SASH3/CLCF1/CCDC88B/LRRC32/PRDM1/BCL6/AGER/ZP3/CCR2/ERBB2/VAV3/IL12RB1/TNFRSF4/IL15…	132
BP	GO:0045652	regulation of megakaryocyte differentiation	53/9067	76/17653	0.000854153	0.0252829	0.0212232	HIST1H4F/HIST1H4L/HIST1H3F/HIST1H4A/HIST1H3J/HIST1H4E/HIST1H3I/HIST1H4D/HIST1H3E/HIST1H4H/HIST4H4/KMT2B/HIST1H3G/KAT2B/SETD1A/HIST1H3A/HIST1H4B/HIST1H4I/HIST1H4C/ASH2L/HIST2H4B/HIST2H4A/HIST1H3H/HIST1H3D/RBBP5/HIST2H3D/MEF2C/GABPA/H3F3A/HIST2H3A/AGO4/MOV10/ZFPM1/HIST1H4K/HIST2H3C/KMT2C/L3MBTL1/WDR5/PRMT1/AGO3/CBFB/TNRC6B/RUNX1/HMGB2/CIB1/SIN3A/PF4/KMT2D/NR4A3/GP1BA/RAB7B/MYL9/GATA2	53
BP	GO:0019724	B cell mediated immunity	124/9067	198/17653	0.00086028	0.0253436	0.0212742	APLF/ATAD5/CD226/RIF1/TGFB1/NBN/BCL3/POU2F2/TNFSF4/C4A/INPP5D/CD74/LIG4/RNF168/C4B/C5/IGLC1/FOXP3/LTA/IGKV1D-39/FCER2/MSH6/ERCC1/TNFSF13/C1R/IRF7/PAXIP1/MSH2/PTPN6/CD46/STAT6/C7/SUPT6H/SWAP70/IGHV1OR15-1/MASP2/IGKV2-28/CLCF1/BCL6/C1S/ZP3/BCL10/TBX21/CD27/CCR6/C1QC/IGLL5/TRBC2/GAPT/SERPING1/TFRC/TLR8/CR1/SUSD4/C2/TRBC1/C3/IGHD/NECTIN2/CD40LG/CD40/IGHG1/IGHG3/HPX/EXO1/TNF/XCL1/C4BPB/FCGR2B/IGHV1-69…	124
BP	GO:0006909	phagocytosis	198/9067	330/17653	0.000890528	0.026111	0.0219183	VAMP7/PIK3R2/LEPR/ANO6/PIP5K1C/ADORA2A/TMEM175/TGFB1/PLA2G6/PTK2/RAB39A/NCKAP1/ITGA2/SH3BP1/WAS/RUBCN/SCARB1/ARHGAP12/RAC2/ITGAV/PIK3CA/BAIAP2/DNM2/TM9SF4/C4A/RAPGEF1/RAB5A/CSK/SPG11/CDC42SE2/CRK/NCKIPSD/LIMK1/ITGB3/C4B/ABR/IGLC1/IGKV1D-39/CORO1C/WIPF1/CD36/RHOG/MAPK1/ABCA7/ITGAL/NCK1/XKR8/TMX3/RARA/ABI1/ABL1/PLD2/SIRPG/CDC7/RAB7A/UNC13D/SIRPB1/ACTR2/PTEN/ACTR3/SPON2/ATG5/MYO18A/NR1H3/MFGE8/GSN/A…	198
BP	GO:0034605	cellular response to heat	86/9067	132/17653	0.000909913	0.0264023	0.0221628	DAXX/POM121C/NUP54/TPR/AAAS/NUP35/HSF1/NUP107/ATM/CCAR2/NUP153/PRKACA/NUP133/TP53/NDC1/ATXN3/HSF4/RANBP2/BAG5/NUP155/SIRT1/SLU7/POM121/NUP50/YWHAE/MLST8/EIF2S1/ATR/DNAJC2/IRAK1/MAPK1/HSPA14/TFEC/STUB1/HSPA13/NF1/HSF5/NUP62/HSPA4/AKT1S1/HSPA7/NUP210/RPTOR/CRYAB/BAG4/HSBP1/HSPA6/BAG3/NUP37/HSPB8/HSPA1A/NUP160/HSPA1B/NUP205/NUP188/NUP58/CD34/CDKN1A/MAPK3/HMOX1/DNAJB1/MAPKAPK2/MAPT/HSFX2/TRPV4/HSFX1/…	86
BP	GO:0051924	regulation of calcium ion transport	142/9067	230/17653	0.000911299	0.0264023	0.0221628	UBQLN1/SELENON/P2RY12/ADORA2A/TGFB1/PLA2G6/MYLK/PML/EGF/PRKACA/PIK3CG/TRPC6/SLC9A1/MYO5A/YWHAE/GNAI2/TLR9/CTNNB1/BAX/P2RX5/PTK2B/SLC30A1/DIAPH1/ORAI1/CACNB1/STIMATE/GSTM2/CAPN3/AHNAK/STIM1/CALM3/ABL1/WFS1/CACNB3/LILRB2/ATG5/ARRB2/SLC8B1/GNB5/SNCA/CLIC2/PTPN6/REM2/CD4/CRACR2B/BEST1/FKBP1A/NIPSNAP2/TRPC1/PLN/FMR1/TSPAN13/PKD2/CD19/S100A1/HOMER2/CACNA1D/PDGFRB/EHD3/G6PD/AGT/ATP1A2/CHD7/GPR35/CXCL12/…	142
BP	GO:0050864	regulation of B cell activation	101/9067	158/17653	0.000923444	0.0264023	0.0221628	APLF/ATAD5/RIF1/TGFB1/ATP11C/TICAM1/ATM/PKN1/CYLD/MIR17HG/TNFSF4/CASP3/INPP5D/CD74/TLR9/CD81/TNFRSF13C/PTPRC/IGLC1/FOXP3/MEF2C/MIF/MSH6/ZFP36L1/RC3H1/TNFSF13/CD320/TBC1D10C/SLC39A10/PAXIP1/MSH2/PTPN6/TNFAIP3/STAT6/SUPT6H/CARD11/TLR4/SASH3/CLCF1/PRDM1/BCL6/TBX21/CD27/VAV3/TNFRSF4/CDKN1A/IL7/IGLL5/TRBC2/TFRC/ZFP36L2/NOD2/TRBC1/TNFSF13B/FCRL3/NFAM1/IGHD/CD300A/TNFRSF13B/PAWR/PPP2R3C/ADA/CD40/IGHG1/N…	101
BP	GO:0051047	positive regulation of secretion	230/9067	388/17653	0.000927042	0.0264023	0.0221628	VAMP7/RAB27B/PTPN23/PTPN11/CREB1/C2CD2L/PPARD/ADORA2A/KIF5B/RAB2B/TGFB1/RAB3GAP1/VPS4A/SYTL4/PLA2G6/PANX1/STAM/AVPR1A/CLASP2/TMF1/ATP13A2/HGS/RAB8B/DHX9/JAK2/RAB15/TNFSF4/GLMN/GPLD1/DNM1L/LGALS9/SNX4/CHUK/LRRK2/RAB5A/RAB3A/DDX58/ATP6AP1/IRF3/GOLPH3/C5/GRK2/SIRT3/VPS4B/STX4/NLGN2/NLRP1/TTN/MIF/SLC6A4/STXBP5/NR1H2/MPC2/DTNBP1/ARHGEF7/P2RY1/ABL1/PPIA/CACNA1I/OXTR/RAB7A/UNC13D/PSMD9/ATG5/GATA3/TGFB3/…	230
BP	GO:0051235	maintenance of location	189/9067	314/17653	0.000927161	0.0264023	0.0221628	GET4/LTBP1/MORC3/BARD1/VPS13A/NRIP1/CHERP/ITPR2/FBXW7/KDELR1/AKAP9/SELENON/OSBPL8/GPSM2/TGFB1/IBTK/SYNE1/PNPLA2/ANKRD13C/TPCN1/VPS13C/BCL3/ARHGAP21/PML/SUFU/FBN2/PRKACA/TOPORS/G3BP2/SCARB1/SLC30A5/ITPR1/ITGAV/SLC18A2/SIRT1/GPAA1/ASPM/MYO5A/SP100/SLC25A23/PKD1/ITGB3/SOAT1/DGAT1/PTPRC/GOLPH3/BAX/SREBF2/PTK2B/FTH1/SLC30A1/DIAPH1/CD36/TPCN2/GSTM2/CAPN3/MXI1/NR1H2/TAPT1/CALM3/NBL1/BSCL2/SLC30A7/ABL1/S…	189
BP	GO:0007519	skeletal muscle tissue development	105/9067	165/17653	0.00093356	0.0264023	0.0221628	SELENON/TGFB1/MEF2D/PRKAA1/HMGCR/BEND2/RPS6KB1/FOXN2/BCL9/TAZ/CTNNB1/IGSF8/COPS2/MTM1/XK/MEF2C/BCL9L/SKI/POPDC2/CAPN3/RB1/HDAC9/MED20/NF1/GTF3C5/FBXO22/SRPK3/EMD/HMG20B/WNT10B/DCN/CCNT2/BTG2/PPP3CA/GPC1/ACTA1/CAV2/VAMP5/FOS/EGR1/HIVEP3/NR2F2/BIN3/KLHL41/MAFF/ANKRD1/NUPR1/HLX/ATF3/TSC22D3/MYL3/CASQ1/SCX/MAPK14/MSC/MYOM2/MYH15/NOTCH1/UQCC2/COL19A1/EGR2/NR1D2/LMOD3/CAV1/CSRP3/KLF5/HEYL/STAC3/RYR1/HL…	105
BP	GO:0030049	muscle filament sliding	30/9067	39/17653	0.000938691	0.0264023	0.0221628	TTN/MYH3/DES/ACTC1/ACTA1/MYL2/TPM1/MYH7/TNNC1/TCAP/TPM2/MYBPC1/ACTN2/TNNT3/MYH6/MYL1/MYL3/MYH2/TNNT2/MYBPC3/MYBPC2/TNNI1/TNNI3/ACTN3/NEB/TNNT1/TNNC2/MYLK2/TNNI2/MYL4	30
BP	GO:0031572	G2 DNA damage checkpoint	30/9067	39/17653	0.000938691	0.0264023	0.0221628	RBBP8/TAOK1/BRCA1/NBN/ATM/TOPBP1/MAP3K14/STK4/TAOK3/CDC14B/BRCC3/MRNIP/MRE11/ABRAXAS1/CDK5RAP3/CLSPN/MUS81/STK3/NOP53/SYF2/BABAM1/PLK1/DTL/TAOK2/BRSK1/BLM/BABAM2/CHEK1/CDK1/HMGA2	30
BP	GO:0033275	actin-myosin filament sliding	30/9067	39/17653	0.000938691	0.0264023	0.0221628	TTN/MYH3/DES/ACTC1/ACTA1/MYL2/TPM1/MYH7/TNNC1/TCAP/TPM2/MYBPC1/ACTN2/TNNT3/MYH6/MYL1/MYL3/MYH2/TNNT2/MYBPC3/MYBPC2/TNNI1/TNNI3/ACTN3/NEB/TNNT1/TNNC2/MYLK2/TNNI2/MYL4	30
BP	GO:1903532	positive regulation of secretion by cell	215/9067	361/17653	0.000954099	0.0265314	0.0222713	VAMP7/RAB27B/PTPN23/PTPN11/CREB1/C2CD2L/PPARD/ADORA2A/KIF5B/RAB2B/TGFB1/RAB3GAP1/VPS4A/SYTL4/PLA2G6/PANX1/STAM/AVPR1A/CLASP2/TMF1/ATP13A2/HGS/RAB8B/DHX9/JAK2/RAB15/TNFSF4/GLMN/GPLD1/DNM1L/LGALS9/SNX4/CHUK/LRRK2/RAB5A/RAB3A/DDX58/ATP6AP1/IRF3/GOLPH3/C5/GRK2/SIRT3/VPS4B/STX4/NLGN2/NLRP1/TTN/MIF/SLC6A4/STXBP5/NR1H2/MPC2/DTNBP1/ARHGEF7/P2RY1/ABL1/PPIA/CACNA1I/OXTR/RAB7A/UNC13D/PSMD9/GATA3/TGFB3/MYO18…	215
BP	GO:0045655	regulation of monocyte differentiation	16/9067	18/17653	0.000956087	0.0265314	0.0222713	INPP5D/CD74/ZFP36L1/CTNNBIP1/ACIN1/IRF7/CD4/ZBTB46/CSF1/CDK6/MYC/JUN/GPR68/APCS/HOXA7/IL34	16
BP	GO:0060074	synapse maturation	16/9067	18/17653	0.000956087	0.0265314	0.0222713	ADGRL1/ANAPC2/NFIA/PTEN/RELN/DAB2IP/PALM/NFATC4/NEURL1/NRXN1/ARHGEF15/SEZ6/CAMK2B/SYBU/CDC20/SEZ6L	16
BP	GO:0003012	muscle system process	264/9067	450/17653	0.000964714	0.0266417	0.0223639	DDX39B/GUCY1A1/CAMTA2/PDE5A/GSK3A/ROCK2/PABPN1/DLG1/PRKG1/VCL/PLA2G6/PTK2/MYLK/SPX/PRKACA/IL6ST/PIK3CG/ITGA2/ARHGAP42/SORBS3/PIK3C2A/MIR17HG/PXN/VEGFB/SLC9A1/PIK3CA/DMPK/RPS6KB1/SLMAP/NUP155/SLC8A3/CHUK/EZH2/MYL5/TAZ/PDLIM5/TMOD3/SMAD5/UTRN/MYH11/MAP2K4/GRK2/MEF2C/SRSF1/TPCN2/TTN/GSTM2/RCSD1/PPP1R13L/GTF2I/CCDC78/ITGA1/CALM3/MYH3/ACTA2/P2RY1/ALDOA/CTTN/OXTR/IGFBP5/ROCK1/SNTA1/AKAP13/ZC3H12A/MTPN/…	264
BP	GO:0019058	viral life cycle	190/9067	316/17653	0.000968634	0.0266417	0.0223639	CHMP4A/VPS37C/POM121C/ROCK2/NUP54/XPR1/EPS15/TPR/USP6NL/PCBP2/DDX6/AAAS/NUP35/IDE/CCNK/EEA1/NUP107/VPS4A/TRIM62/PML/TRIM28/NUP153/DEK/XPO1/SMC3/ITGA2/PCBP1/NUP133/SCARB1/NDC1/TRIM11/VPS37B/MVB12A/BANF1/ITGAV/VPS37A/KPNA5/ITGB1/RANBP2/RAB43/LGALS9/RAB1B/NUP155/PABPC1/CLDN9/POM121/NUP50/RAB5A/CD74/VAPB/TNFRSF14/APOBEC3C/ITGB3/CD81/SMARCB1/PKN2/GRK2/VPS4B/UBC/TRIM26/APOBEC3D/TNIP1/F11R/PI4KA/TARBP2/…	190
BP	GO:0060326	cell chemotaxis	166/9067	273/17653	0.00097495	0.0266973	0.0224105	JAM3/ANO6/LYST/PIP5K1C/ZNF580/PIK3CG/GPSM3/ADAM10/PRKD2/VEGFB/RAC2/PIK3CA/PPBP/LGALS9/CD74/DEFA1/MST1/C5/C5AR1/PTK2B/DEFA1B/KLRK1/PTPRO/CXCL5/RHOG/CXCL16/MIF/ITGA1/ITGA9/NBL1/GAB1/MOSPD2/CSF3R/ARRB2/CXCR3/SLC8B1/FGFR1/SBDS/ARHGEF5/FGF2/GBF1/ADAM17/CXCR5/HSPB1/LPAR1/S100A8/NR4A1/CREB3/TIAM1/IL17RC/SWAP70/CSF1/HGF/ADAM8/PDGFRB/CXCL14/HMGB2/CCR2/DDT/PIK3CB/VAV3/PF4/PF4V1/F2RL1/CCR6/CALR/CXCL12/MST1L…	166
BP	GO:0001706	endoderm formation	40/9067	55/17653	0.00099634	0.0267817	0.0224814	SMAD2/ITGAV/SETD2/CTNNB1/CDC73/COL6A1/ITGA4/PAF1/LEO1/LAMB1/CTR9/MMP2/HSBP1/FN1/DUSP2/COL4A2/ITGB5/ITGA5/VTN/SOX7/NODAL/POU5F1/COL8A1/DUSP1/COL12A1/MMP8/DUSP4/COL5A1/EOMES/INHBA/MMP15/GATA6/COL5A2/COL7A1/DUSP5/LAMB3/MMP14/SOX17/HMGA2/SOX2	40
BP	GO:0016233	telomere capping	40/9067	55/17653	0.00099634	0.0267817	0.0224814	HIST1H4F/HIST1H4L/TEN1/HIST1H4A/HIST1H4E/HIST1H4D/HIST1H4H/HIST4H4/RTEL1/ACD/HIST1H4B/NBN/ATM/HIST1H4I/HIST1H4C/TERF2/HNRNPD/DCLRE1A/DCLRE1C/ERCC4/XRCC1/NEK7/HIST2H4B/CTC1/HIST2H4A/TNKS2/USP7/SMG6/MRE11/PNKP/RAD50/MAPK1/ERCC1/HIST1H4K/POT1/NABP2/MAP2K7/AURKB/MAPK3/MAPK15	40
BP	GO:0048144	fibroblast proliferation	60/9067	88/17653	0.00099658	0.0267817	0.0224814	MORC3/WAPL/CREB1/PDGFA/TGFB1/RNASEH2B/PML/TP53/DHX9/MED25/CTC1/CD74/LIG4/CTNNB1/BAX/FTH1/CDK4/CDC73/LTA/SIRT6/SKI/MIF/B4GALT7/NF1/NDUFS4/EMD/ZMIZ1/FN1/DAB2IP/PDGFRB/FOSL2/CDK6/MYC/PARP10/PEX2/AGT/MYB/CCNB1/CDKN1A/NUPR1/TP53INP1/JUN/GSTP1/EGFR/CD300A/PAWR/WNT1/PDGFC/DACH1/MED31/AQP1/PLA2G1B/ESR1/DDR2/GAS6/NLRC3/S100A6/EREG/CCNA2/WNT2	60
BP	GO:0048813	dendrite morphogenesis	87/9067	134/17653	0.00100254	0.0267817	0.0224814	VAMP7/DNM3/OPA1/KIDINS220/MINK1/CAPRIN1/TRAK2/RAP2A/TRPC6/PICALM/RAPGEF2/ANAPC2/SARM1/DNM1L/ITGB1/FBXO31/BAIAP2/DLG4/LRRK2/PDLIM5/NEDD4/NSMF/CAPRIN2/CUL7/NLGN3/RAB21/CDKL5/TMEM106B/FXR1/CFL1/ABI1/DTNBP1/GORASP1/ACTR2/PTEN/FARP1/TRAK1/DVL1/LZTS3/RERE/FBXW8/TIAM1/RELN/KALRN/SEMA4D/BTBD3/FMR1/PPP3CA/CELSR2/CDKL3/PQBP1/TAOK2/DOCK10/ILK/ID1/SHANK3/RBFOX2/NFATC4/FYN/HECW2/MAPK8IP2/NLGN1/OBSL1/EEF2K/ARH…	87
BP	GO:0031032	actomyosin structure organization	118/9067	188/17653	0.00100451	0.0267817	0.0224814	CDC42BPA/KCTD13/ROCK2/TRPM7/EPB41/ARHGAP6/FHOD1/VPS4A/CLASP2/WAS/ZYX/SORBS3/PXN/TESK1/SLC9A1/ITGB1/ALMS1/TGFBR1/PFN1/TMOD3/LIMK1/PTK2B/MYH11/EPB41L4A/MEF2C/F11R/TTN/ARHGEF10/CAPN3/FRMD3/S100A10/EVL/GPR65/MYH3/ABL1/ARAP1/ANLN/ROCK1/TGFB3/KIF23/MYO18A/AKAP13/ARHGEF5/PRKAR1A/CNN2/WASF2/RAPGEF3/SMAD3/SMAD4/LPAR1/WNT4/SRF/BAG4/EPB41L5/EPHA1/ACTC1/ACTA1/MYL2/PDGFRB/TPM1/RTKN/KLHL41/ITGB5/ANKRD1/TMOD4/T…	118
BP	GO:0034333	adherens junction assembly	57/9067	83/17653	0.0010069	0.0267817	0.0224814	ROCK2/LIMS1/PIP5K1C/ARHGAP6/VCL/PTK2/SLK/ITGA2/CLASP2/SLC9A1/IQGAP1/MACF1/CTNNB1/PTK2B/CORO1C/TBCD/S100A10/LDB1/HIPK1/ARHGEF7/ABL1/CTTN/PTEN/ROCK1/LAMA5/ZNF703/APOD/PTPRJ/SMAD3/WNT4/WDPCP/DLG5/TRIP6/EPB41L5/DAPK3/JUP/GPM6B/TAOK2/SMAD7/VEGFA/ACTN2/MYOC/SRC/RAMP2/THY1/DLC1/RHOD/ACTN3/HRG/SDC4/KDR/MMP14/COL16A1/DMTN/AJUBA/CAMSAP3/EFNA5	57
BP	GO:0046890	regulation of lipid biosynthetic process	106/9067	167/17653	0.00100978	0.0267817	0.0224814	CTDNEP1/SF1/FBXW7/CREB1/PDGFA/BRCA1/SLC27A1/PLA2G6/PIBF1/NFYB/AVPR1A/PRKAA1/HMGCR/SCARB1/SREBF1/CREBL2/GPLD1/SIRT1/REST/NR1D1/SREBF2/GGPS1/CDK4/WDTC1/LPGAT1/NR1H2/FASN/HMGCS1/DGKQ/NFYC/CYP51A1/ELOVL5/NR1H3/LPCAT1/ACSL3/SCAP/MVD/DKK3/MALRD1/HTR2A/WNT4/SNAI1/GPAM/MVK/VDR/TNFRSF1A/ACADVL/APOE/NFKB1/FGFR4/LSS/INSIG2/ZP3/EGR1/ACACB/BMP6/SIK1/CNEP1R1/IDI1/SAMD8/PLIN5/FABP3/ADIPOR1/PMVK/PDK4/APOC1/MLXIP…	106
BP	GO:0032720	negative regulation of tumor necrosis factor production	35/9067	47/17653	0.0010125	0.0267817	0.0224814	HSF1/BCL3/LGALS9/MC1R/FOXP3/CACTIN/RARA/NFKBIL1/ARRB2/ZC3H12A/PTPN22/TNFAIP3/TLR4/AXL/LILRA4/CD34/ERRFI1/GSTP1/GPNMB/ADIPOQ/ARG2/LILRB1/SLAMF1/GAS6/ACP5/LBP/CHRNA7/NLRC3/IRAK3/GPR18/POMC/ORM1/BPI/CIDEA/NR1H4	35
BP	GO:0051092	positive regulation of NF-kappaB transcription factor activity	91/9067	141/17653	0.00103416	0.0272386	0.0228649	UBE2V1/FER/RELA/IKBKG/TGFB1/TICAM1/TRAF6/TRIM62/PIDD1/TRIM37/DHX9/PRKD2/MTDH/IKBKB/TAB1/LGALS9/TRIM14/CHUK/RBCK1/KRAS/TLR9/PRKCI/NFKBIB/TRAF1/RNF31/MAP3K7/UBC/CD36/CARD14/IRAK1/CAPN3/TRIM13/TRIM8/CARD16/PSMA6/APP/ERC1/MALT1/MTPN/RPS6KA5/TAB3/TAB2/S100A8/RPS6KA4/NFKB2/RIPK3/CARD11/TLR4/HSPA1A/ADAM8/NFKB1/AGER/CIB1/BCL10/HSPA1B/AGT/TRAPPC9/PRDX3/CAT/TRAF2/PRKD1/NOD2/RPS3/CRADD/MYD88/IL1RAP/ICAM1/CD…	91
BP	GO:0043244	regulation of protein complex disassembly	70/9067	105/17653	0.00104452	0.0273955	0.0229966	MTRF1/SETX/UBQLN4/APC/TBC1D25/CLASP2/SH3BP1/RUBCN/KATNB1/RDX/CAPZB/MAP1S/TTBK2/CARMIL2/TMOD3/CAPZA2/ADD1/PDXP/CFL1/CAMSAP1/NAV3/EIF5A/WASHC2C/GBA/SPTBN1/MTPN/GSN/CKAP2/VILL/CAPZA1/SWAP70/PLEK/CIB1/INSR/EIF5AL1/F2RL1/TMOD4/SPTBN5/ACTN2/SPTB/CARMIL1/EIF5A2/BNIP3/SPTAN1/TRPV4/TWF1/CAMSAP2/LMOD1/SLN/UPF1/LMOD3/LMOD2/TMOD2/VIL1/TNF/SPTA1/NES/APC2/HDGFL3/STMN2/TRIM54/MAP1A/IRAK3/PLEKHH2/SPTBN2/MAP6D1/D…	70
BP	GO:0001101	response to acid chemical	197/9067	329/17653	0.00105421	0.0275335	0.0231124	OVCA2/SNRNP70/OPA1/ATP7A/SMARCD1/SETX/SLC38A9/UBR1/CREB1/ATF2/ACER2/HSF1/RELA/UBR2/AVPR1A/PRKAA1/ITGA2/HNRNPD/TP53/UCP2/SREBF1/CYBB/YY1/TNFSF4/ZEB1/RPS6KB1/CASTOR1/BAIAP2/CHUK/SOCS1/GDAP2/CASP3/TMEM161A/CLK2/SESN3/LAMTOR3/NSMF/UFL1/PTK2B/CDK4/PIK3C3/NDUFA13/GCLC/CD36/COL6A1/RRAGD/SLC6A4/CPEB4/SLC10A3/SIPA1/CFL1/RARG/OGG1/RARA/RRAGB/GCLM/ZC3H12A/PTGFR/GSN/KLF2/WNT10B/IGF2R/AKR1B1/ATP1A3/GNRH1/ABL2…	197
BP	GO:0060537	muscle tissue development	234/9067	396/17653	0.00106932	0.0278076	0.0233426	DDX39B/NDUFV2/GSK3A/CREB1/SELENON/MED1/SOX6/DLG1/KAT2A/TGFB1/MEF2D/MYLK/PRKAA1/HMGCR/BEND2/MIR17HG/SIRT2/ARID2/SLC9A1/MEIS1/ITGB1/NEXN/RPS6KB1/FOXN2/FRS2/TGFBR1/KDM6B/ENG/BCL9/TAZ/PDLIM5/LUC7L/SAV1/SEMA3C/CTNNB1/IGSF8/COPS2/MYH11/MTM1/XK/MAP2K4/SIRT6/MEF2C/BCL9L/SKI/TTN/POPDC2/CAPN3/PPP1R13L/RARA/ZFPM1/RB1/HDAC9/IGFBP5/PTEN/MED20/ATG5/NF1/GTF3C5/FBXO22/ARRB2/SMAD1/ARID1A/SRPK3/FGFR1/AKAP13/MTPN/E…	234
BP	GO:0071277	cellular response to calcium ion	43/9067	60/17653	0.00107365	0.0278076	0.0233426	RASA4/CPNE3/RASA4B/ECT2/CLIC4/GPLD1/IQGAP1/SLC25A23/FUS/CARF/MEF2C/SLC25A24/CAPN3/ADD1/SPAG16/MCOLN1/CPNE1/WNK1/RASGRP2/PKD2/JUND/FOS/FOSB/ITPKB/ENDOG/JUNB/JUN/EDN1/TRPM2/PPIF/AKR1C3/NLGN1/EEF2K/RYR1/HSPA5/HPCA/RYR3/ACER1/CPNE7/DMTN/RASAL1/SCN5A/ALOX15	43
BP	GO:0034614	cellular response to reactive oxygen species	103/9067	162/17653	0.00108546	0.0278465	0.0233752	FER/ATP7A/SETX/GUCY1B1/ERCC6L2/SZT2/HSF1/RELA/ZNF580/PRKAA1/HNRNPD/TRPC6/TP53/ECT2/PXN/STK25/IMPACT/STK26/PDCD10/MAPK7/KDM6B/SIRT1/CHUK/DNM2/EZH2/MAPK8/LRRK2/CRK/FOXO3/MTR/ZNF277/IL18BP/MAPK13/CD36/MAPK1/MAP3K5/MAPK9/MPV17/ABL1/SOD2/KLF2/ANKZF1/PSAP/BECN1/NCF1/TNFAIP3/STAT6/TRAP1/CST3/APEX1/PKD2/HGF/NET1/GLRX2/AXL/TPM1/FOS/MYB/PDK2/PRDX3/MAPK3/MAP1LC3A/MAPT/SOD3/MT3/TRAF2/ENDOG/BNIP3/JUN/GCH1/PPP…	103
BP	GO:0032956	regulation of actin cytoskeleton organization	198/9067	331/17653	0.00109848	0.0278465	0.0233752	WASH6P/ARHGDIA/RHOBTB3/JAM3/ARHGAP18/ROCK2/FER/TAOK1/WASH3P/ARHGAP6/FHOD1/DLG1/PDGFA/RHOBTB1/ARHGAP17/TGFB1/NCKAP1/ARFGEF1/IQGAP2/WHAMMP3/CD2AP/CLASP2/SH3BP1/WAS/FCHSD1/WASHC1/SORBS3/PXN/TESK1/RAC2/SLC9A1/ALMS1/TGFBR1/BAIAP2/RDX/CAPZB/C15orf62/PLEKHG2/CCDC88A/CARMIL2/PFN1/TMOD3/MLST8/CRK/LIMK1/RASA1/CDK10/SSH3/PTK2B/ARFIP1/HRAS/MEF2C/WIPF1/F11R/ARHGEF10/RHOG/CAPZA2/ADD1/NCK1/PDXP/S100A10/RHOBTB2/…	198
BP	GO:0050773	regulation of dendrite development	88/9067	136/17653	0.00110142	0.0278465	0.0233752	VAMP7/DNM3/OPA1/ZMYND8/C21orf91/CRTC1/CAPRIN1/RAP2A/TRPC6/RAPGEF2/ANAPC2/SARM1/DNM1L/IQGAP1/FBXO31/BAIAP2/EZH2/LRRK2/PDLIM5/NEDD4/NSMF/CAPRIN2/CUL7/NLGN3/RAB21/MEF2C/CDKL5/TMEM106B/FXR1/CFL1/GORASP1/ACTR2/PTEN/LZTS3/ARF1/LPAR1/FBXW8/TIAM1/MAPK6/DLG5/RELN/KALRN/SEMA4D/FMR1/PTPRS/PPP3CA/CPEB3/APOE/CDKL3/DAB2IP/PQBP1/DBN1/PACSIN1/SRGAP2C/PSEN1/ILK/ID1/SHANK3/CAMSAP2/NFATC4/HECW2/NLGN1/IL1RAP/OBSL1/E…	88
BP	GO:0030224	monocyte differentiation	26/9067	33/17653	0.00110204	0.0278465	0.0233752	MED1/SP3/INPP5D/CD74/PDE1B/MEF2C/ZFP36L1/CTNNBIP1/ACIN1/IRF7/CD4/ZBTB46/CSF1/CDK6/MYC/VEGFA/JUN/GPR68/MT1G/CSF1R/APCS/HOXA7/BMP4/PIR/CSF2/IL34	26
BP	GO:0043001	Golgi to plasma membrane protein transport	26/9067	33/17653	0.00110204	0.0278465	0.0233752	VAMP7/VAMP2/GOLGA4/CNST/BBS1/MACF1/BLZF1/CSK/KIF13A/GOLPH3/SYS1/GOPC/C16orf70/SPTBN1/ACSL3/LYPLA1/RAB31/VAMP5/RAB10/AMN/ANK3/RAB34/KRT18/OPTN/RAB26/PKDCC	26
BP	GO:1903131	mononuclear cell differentiation	26/9067	33/17653	0.00110204	0.0278465	0.0233752	MED1/SP3/INPP5D/CD74/PDE1B/MEF2C/ZFP36L1/CTNNBIP1/ACIN1/IRF7/CD4/ZBTB46/CSF1/CDK6/MYC/VEGFA/JUN/GPR68/MT1G/CSF1R/APCS/HOXA7/BMP4/PIR/CSF2/IL34	26
BP	GO:0001818	negative regulation of cytokine production	150/9067	245/17653	0.0011102	0.0279392	0.023453	ERBIN/PCBP2/ANGPT1/TWSG1/HSF1/TGFB1/PIBF1/BCL3/PML/PPP1R11/CD2AP/CYLD/OTUD5/HDAC7/YY1/TNFSF4/TBK1/LGALS9/TAX1BP1/CSK/INPP5D/ZFP36/PPM1B/DDX58/TLR9/MAPKBP1/IRF3/MC1R/FOXP3/UBC/CPTP/UFD1/SIGIRR/CACTIN/RARA/ZFPM1/LAPTM4B/NFKBIL1/GATA3/ARRB2/TGFB3/NAV3/CARD16/FGFR1/ZC3H12A/GBA/APOD/KLF2/PTPN22/RPS6KA5/IFIH1/PGLYRP1/JAK3/LGR4/TNFAIP3/RPS6KA4/SLC11A1/NDRG2/LAG3/SOCS5/FURIN/PIN1/PTPRS/TLR4/HGF/FN1/CARD1…	150
BP	GO:0006892	post-Golgi vesicle-mediated transport	64/9067	95/17653	0.00111758	0.0280117	0.0235138	VAMP7/VAMP2/CCDC91/VPS13A/GOLGA4/CNST/SCFD1/CORO7/EPS15/BBS1/VPS13C/EXOC5/VPS52/GAK/MON2/VPS54/MACF1/BLZF1/SCAMP1/ARFGEF2/DNM2/MYO5A/CSK/SCAMP2/KIF13A/GOLPH3/RP2/EXOC2/STX4/SCAMP3/SNAP23/AP4M1/KIF16B/SYS1/GOPC/C16orf70/SPTBN1/KLHL20/ACSL3/GBF1/EXOC6B/EXOC1/SORL1/ARF1/LYPLA1/AP1AR/VTI1B/RAB31/EXOC6/OSBPL5/EHD3/VAMP5/RAB10/AMN/AP2A1/ANK3/LLGL1/VAMP8/RAB34/KRT18/OPTN/STEAP2/RAB26/PKDCC	64
BP	GO:0051169	nuclear transport	209/9067	351/17653	0.00113049	0.0281138	0.0235996	U2AF1/RANBP17/DDX39B/NUP62CL/IPO4/U2AF1L4/STRADA/BARD1/RBM4/POM121C/NEMF/PTPN11/NUP54/RSRC1/PABPN1/TPR/ANGPT1/AAAS/MED1/UPF2/NUP35/TGFB1/NUP107/NXF1/TNPO1/THOC2/TMEM173/TSC2/BCL3/RNPS1/SYMPK/PML/UHMK1/NUP153/CPSF2/XPO1/CSE1L/SPRN/NUP133/IPO13/TP53/ECT2/NDC1/HMGA1/DHX9/JAK2/BANF1/ZC3H3/DDX19A/STYX/KPNA5/RANBP2/SARNP/NUP155/RANBP3/XPOT/SIRT1/UBR5/SMN1/SLU7/DDX19B/TRPS1/IPO7/POM121/SETD2/SMG6/TNPO2/…	209
BP	GO:0006606	protein import into nucleus	92/9067	143/17653	0.0011307	0.0281138	0.0235996	RANBP17/NUP62CL/IPO4/POM121C/NUP54/TPR/ANGPT1/MED1/NUP35/TGFB1/NUP107/TNPO1/TMEM173/TSC2/BCL3/PML/NUP153/CSE1L/SPRN/NUP133/IPO13/ECT2/JAK2/KPNA5/RANBP2/NUP155/RANBP3/SIRT1/UBR5/TRPS1/IPO7/POM121/TNPO2/RBM22/NUP50/LRRK2/NCKIPSD/CEP57/MAPK1/RANBP6/IPO8/OGG1/MCM3AP/NXT2/PKIA/NUP62/ZC3H12A/APOD/KPNA2/RERE/CBLB/PPP3CA/CHP1/TNPO3/BCL6/PARP10/PDIA3/JUP/POM121B/RPL23/NUP188/AGT/NUP58/CDKN1A/IPO11/KPNA4/E…	92
BP	GO:0048872	homeostasis of number of cells	146/9067	238/17653	0.00114314	0.0283097	0.023764	LAT/JAM3/PTPN11/RC3H2/MED1/SOX6/TGFB1/DOCK11/GIGYF2/PKN1/CYLD/WDR48/FLVCR1/SENP1/JAK2/MIR17HG/VPS54/LGALS9/SP3/TSC22D4/FLT3LG/EZH2/UBAP2L/CASP3/SPI1/INPP5D/TMOD3/CD74/KRAS/ZFP36/SMAD5/FOXO3/TNFRSF13C/BAX/ACVR2A/PTBP3/FOXP3/MEF2C/NCSTN/SKIL/ARID4A/ANKRD54/AKT3/MIF/ERCC2/ADD1/ZFP36L1/RC3H1/CEBPG/RPS24/LDB1/ZFPM1/RB1/ABL1/THRA/ACIN1/GATA3/KLF2/P4HTM/PRMT1/ADAM17/JAK3/LGR4/TNFAIP3/SLC39A3/CACNA1F/GPI…	146
BP	GO:0002526	acute inflammatory response	133/9067	215/17653	0.00116452	0.028715	0.0241043	ANO6/ASH1L/PROS1/IL6ST/PIK3CG/ITIH4/TNFSF4/C4A/C4B/CD81/B4GALT1/C5/C5AR1/IGLC1/IGKV1D-39/SIGIRR/SERPINA1/RHBDD3/OGG1/CTNNBIP1/GATA3/C1R/A2M/CD6/CD46/S100A8/C7/CD19/IGHV1OR15-1/IGKV2-28/KLK1/FN1/ADAM8/C1S/ZP3/C1QC/NUPR1/VTN/SAA1/APOA2/SERPING1/GSTP1/CR1/CFB/SUSD4/C2/CEBPB/SERPINF2/OSMR/C3/KLKB1/SAA2/IL1RN/OSM/ICAM1/IGHG1/IGHG3/IL20RB/TNF/C4BPB/SERPINA3/CCR7/F8/FCGR2B/F12/CNR1/HAMP/VCAM1/APCS/CRP/A…	133
BP	GO:0046683	response to organophosphorus	85/9067	131/17653	0.00117116	0.028715	0.0241043	PDE3A/ITPR2/AKAP9/P2RY12/RELA/BIRC2/PANX1/PIK3CG/SREBF1/RAPGEF2/TAF1/SLC8A3/P2RY11/RAPGEF1/PER1/P2RX5/PTK2B/SLC6A4/ZFP36L1/PDXP/PNPT1/DGKQ/IGFBP5/PTEN/NDUFS4/APP/HCN2/WNT10B/FOSL1/RAPGEF3/SLC26A6/LPAR1/COL1A1/CRLS1/APEX1/PKD2/JUND/CIB2/FOS/STAT1/FOSB/MMP19/TRIM16/SLC8A1/DUOX1/AREG/JUNB/JUN/GPD1/STAR/ADIPOQ/DUSP1/NME1/AANAT/THBD/EEF2K/AQP1/HSPA5/TRPM4/KCNQ1/STC1/AGXT/CDO1/PKLR/PCK1/PDE2A/RYR3/CARM…	85
BP	GO:0051170	import into nucleus	104/9067	164/17653	0.00117336	0.028715	0.0241043	RANBP17/NUP62CL/IPO4/POM121C/NUP54/TPR/ANGPT1/MED1/NUP35/TGFB1/NUP107/TNPO1/TMEM173/TSC2/BCL3/PML/NUP153/CSE1L/SPRN/NUP133/IPO13/ECT2/JAK2/KPNA5/RANBP2/NUP155/RANBP3/SIRT1/UBR5/SMN1/TRPS1/IPO7/POM121/TNPO2/RBM22/NUP50/LRRK2/NCKIPSD/RAB18/CEP57/MAPK1/RANBP6/IPO8/OGG1/MCM3AP/NXT2/GEMIN7/PKIA/NUP62/ZC3H12A/GEMIN8/APOD/SNRPG/KPNA2/SNRPB/RERE/CBLB/PPP3CA/GEMIN5/CHP1/TNPO3/BCL6/PARP10/SMN2/PDIA3/JUP/PO…	104
BP	GO:0022612	gland morphogenesis	78/9067	119/17653	0.00118887	0.0289804	0.024327	FBXW7/MED1/TWSG1/PDGFA/TGFB1/FEM1B/PML/FRS2/SLC9A3R1/CRIP1/MSN/SEMA3C/B4GALT1/LIMS2/BTBD7/BAX/PLAG1/SCRIB/PLXND1/RARG/IGFBP5/TGFB3/LAMA5/FGFR1/GLI1/DDR1/PLXNA1/TNFAIP3/WNT4/STAT6/VDR/CSF1/HGF/AREG/TGFBR2/CUL3/ID4/EGFR/CEBPB/SRC/CAPN1/TNC/NOTCH1/PTCH1/ETV5/CSF1R/TGFB2/CAV1/SULF1/HPN/TNF/ESR1/ESRP2/SNAI2/AR/EPHA2/ELF3/SERPINB5/TBX2/FGF7/NTN1/EDA/CPB2/TBX3/NFIB/CYP7B1/SOX9/LRP5/BMP4/SEMA3A/CEACAM1/N…	78
BP	GO:0042730	fibrinolysis	22/9067	27/17653	0.00119844	0.0290996	0.0244271	PROS1/SERPING1/TMPRSS6/SERPINF2/KLKB1/FGA/FGG/FGB/PLAUR/APOH/THBD/GP1BA/PLAT/SERPINE1/F12/PLAU/HRG/PLG/CPB2/SERPINB2/F2/F11	22
BP	GO:1901615	organic hydroxy compound metabolic process	289/9067	497/17653	0.00121391	0.0293606	0.0246462	LEPR/ATP7A/SULT1A4/MED1/ACER2/PPARD/STARD3/SULT1A3/GPD2/NFYB/PRKAA1/HMGCR/SPHK2/SCARB1/SREBF1/RAPGEF2/D2HGDH/ISYNA1/RDH11/CYB5R3/PPIP5K2/SIRT1/MYO5A/GDPD1/PLCH1/REST/INPP5D/INPPL1/PLCB2/NR1D1/LCAT/SOAT1/PDE1B/IPMK/DGAT1/INPP5E/SREBF2/PTK2B/IMPA1/GGPS1/CLN6/MECP2/SPTLC1/MINPP1/PNKD/RDH5/MTMR7/OSBPL7/LBR/PDXP/DHDDS/P2RY1/DHRS4/FASN/DPAGT1/HMGCS1/DGKQ/NFYC/PLCH2/SCP2/CYP51A1/PTEN/LMF1/GATA3/RDH13/FG…	289
BP	GO:0002887	negative regulation of myeloid leukocyte mediated immunity	10/9067	10/17653	0.00127468	0.0305924	0.0256802	LGALS9/ABR/CCR2/HMOX1/BCR/CD84/CD300A/FCGR2B/FOXF1/IL13RA2	10
BP	GO:0033629	negative regulation of cell adhesion mediated by integrin	10/9067	10/17653	0.00127468	0.0305924	0.0256802	PTPN11/ACER2/MUC1/SWAP70/PDE3B/NEXMIF/CYP1B1/SERPINE1/SNAI2/HRG	10
BP	GO:1903556	negative regulation of tumor necrosis factor superfamily cytokine production	36/9067	49/17653	0.00130633	0.0310797	0.0260893	HSF1/BCL3/LGALS9/MC1R/FOXP3/CACTIN/RARA/NFKBIL1/ARRB2/ZC3H12A/PTPN22/TNFAIP3/TLR4/AXL/LILRA4/CD34/ERRFI1/GSTP1/GPNMB/ADIPOQ/ARG2/LILRB1/SLAMF1/GAS6/ACP5/LBP/CHRNA7/NLRC3/IRAK3/GPR18/CD274/POMC/ORM1/BPI/CIDEA/NR1H4	36
BP	GO:2000401	regulation of lymphocyte migration	36/9067	49/17653	0.00130633	0.0310797	0.0260893	ADAM10/MSN/PTK2B/KLRK1/ITGA4/SLC8B1/APP/APOD/DOCK8/ADAM17/GCSAML/STK10/RIPK3/ADAM8/ECM1/CXCL14/CCR2/CCR6/CXCL12/SELENOK/CCL3/CCL4/KLRC4-KLRK1/CCL21/PADI2/CCL2/XCL1/AIF1/XCL2/CCL5/MADCAM1/CCL20/S100A7/AIRE/CCL7/CXCL13	36
BP	GO:0097191	extrinsic apoptotic signaling pathway	135/9067	219/17653	0.00130999	0.0310797	0.0260893	TNFSF12/DDX47/GSK3A/DAXX/BIRC6/DIABLO/GABARAP/CASP8AP2/BRCA1/APPL1/RELA/TGFB1/DELE1/DEDD/FEM1B/PML/STK4/RB1CC1/CYLD/PIDD1/JAK2/ITGAV/TMC8/RPS6KB1/TGFBR1/MAPK7/RBCK1/CASP3/PPP2R1A/SP100/BLOC1S2/MLLT11/PHIP/MKNK2/FOXO3/TRAF1/BAX/STX4/NDUFA13/SKIL/GCLC/PPP2R1B/PSME3/DDX3X/ITGA6/HIPK1/STK3/CTTN/BEX3/GCLM/PTEN/NF1/FGFR1/TNFRSF1B/LTBR/BOK/SGPP1/SMAD3/TNFAIP3/FAS/TNFRSF1A/BAG3/TIMP3/HGF/RNF34/HSPA1A/DAB…	135
BP	GO:1903706	regulation of hemopoiesis	263/9067	450/17653	0.00132947	0.031303	0.0262766	HIST1H4F/HIST1H4L/HIST1H3F/HIST1H4A/HIST1H3J/HIST1H4E/HIST1H3I/HIST1H4D/HIST1H3E/HIST1H4H/HIST4H4/KMT2B/FBXW7/HIST1H3G/CREB1/MED1/KAT2B/KAT2A/SETD1A/HIST1H3A/TGFB1/HIST1H4B/ATP11C/TRAF6/HIST1H4I/HIST1H4C/CLPTM1/CUL4A/CYLD/ASH2L/SENP1/MIR17HG/TNFSF4/AP3B1/ZEB1/HIST2H4B/MEIS1/LGALS9/HIST2H4A/PSME4/HIST1H3H/FLT3LG/SOCS1/SPI1/JAG1/INPP5D/CD74/ZFP36/TLR9/HIST1H3D/N4BP2L2/RBBP5/FOXO3/MITF/TFE3/ATP6AP1/…	263
BP	GO:0014706	striated muscle tissue development	224/9067	379/17653	0.00132947	0.031303	0.0262766	DDX39B/NDUFV2/GSK3A/CREB1/SELENON/MED1/SOX6/KAT2A/TGFB1/MEF2D/PRKAA1/HMGCR/BEND2/MIR17HG/SIRT2/ARID2/SLC9A1/MEIS1/ITGB1/NEXN/RPS6KB1/FOXN2/FRS2/TGFBR1/KDM6B/ENG/BCL9/TAZ/PDLIM5/LUC7L/SAV1/SEMA3C/CTNNB1/IGSF8/COPS2/MYH11/MTM1/XK/MAP2K4/SIRT6/MEF2C/BCL9L/SKI/TTN/POPDC2/CAPN3/PPP1R13L/RARA/ZFPM1/RB1/HDAC9/PTEN/MED20/ATG5/NF1/GTF3C5/FBXO22/ARRB2/SMAD1/ARID1A/SRPK3/FGFR1/AKAP13/MTPN/EMD/HMG20B/FGF2/PR…	224
BP	GO:0003015	heart process	168/9067	278/17653	0.00134841	0.0316291	0.0265504	PDE5A/GSK3A/ITPR2/AKAP9/DLG1/AVPR1A/SPX/PRKACA/PIK3CG/SREBF1/ATP2A3/JAK2/VEGFB/ITPR1/KCND1/SLC9A1/PIK3CA/DNM1L/DMPK/NUP155/SLC8A3/TAZ/YWHAE/FXYD6/SMAD5/GRK2/SRSF1/CACNB1/TTN/POPDC2/GSTM2/PPP1R13L/STIM1/CALM3/CACNB3/THRA/ATG5/SNTA1/AKAP13/ZC3H12A/FXYD7/CLIC2/ATP1A3/DES/RANGRF/MAP2K3/CACNA1F/CACNA2D4/TRPC1/ITPR3/PLN/S100A1/TMEM65/KCNIP2/ACTC1/HSPB7/ACE/CACNA2D2/MYL2/CACNA1D/EHD3/DSC2/ATP2B1/TPM1/JU…	168
BP	GO:0006888	ER to Golgi vesicle-mediated transport	127/9067	205/17653	0.00137071	0.0319211	0.0267955	VAMP7/BET1L/SCFD1/KDELR1/ARFGAP1/TEX261/PPP6R3/SEC31B/TRAPPC11/SEC23A/PROS1/PREB/WHAMMP3/TRAPPC3L/USO1/TRAPPC8/CSNK1D/ANKRD28/NAPA/COG3/STX17/MIA2/SPAST/RAB1B/CAPZB/PPP6R1/YIPF5/SAR1A/TRAPPC6B/BET1/VAPB/NRBP2/COG6/COG1/BCAP29/SEC16A/DCTN4/GOLGB1/RNF139/COG8/TRAPPC1/NRBP1/TRAPPC5/CAPZA2/SEC24C/ZW10/DCTN1/COG5/SERPINA1/GOPC/GORASP1/COPZ1/TMED2/DYNC1LI1/YIF1B/LMF1/COG2/SPTBN1/COPE/STX5/SEC23B/GBF1/T…	127
BP	GO:0061045	negative regulation of wound healing	50/9067	72/17653	0.0013752	0.0319211	0.0267955	PDGFA/PRKG1/PROS1/CLASP2/HMGCR/TFPI/CRK/PTEN/CD109/FGF2/SMAD3/WNT4/SERPINE2/APOE/AGER/CD9/CD34/C1QTNF1/VTN/GJA1/SERPING1/TMPRSS6/EDN1/SERPINF2/KLKB1/NOS3/FGA/FGG/FGB/PLAUR/APOH/THBD/GP1BA/PLAT/SERPINE1/F12/APCS/PLAU/DUSP10/KNG1/HRG/PLG/CPB2/PROZ/SERPINB2/CEACAM1/WFDC1/F2/TSPAN8/F11	50
BP	GO:0031109	microtubule polymerization or depolymerization	69/9067	104/17653	0.00137626	0.0319211	0.0267955	SKA3/CEP192/KIF2A/AKAP9/SLAIN2/TOGARAM1/RANBP9/APC/DYRK1A/NIN/TUBGCP6/CLASP2/KATNB1/CSNK1D/KIF18A/NCKAP5L/MAP1S/TTBK2/CCSAP/KIF24/CLIP3/MECP2/TBCD/DCTN1/ABL1/CAMSAP1/NAV3/TUBGCP5/TUBB4A/STMN3/CKAP2/SNCA/PRUNE1/TUBG2/ARL2/RANGRF/CRYAB/CKAP5/NDEL1/CENPJ/CLIP1/HSPA1A/SKA2/CIB1/HSPA1B/TPPP/RGS2/FBXO5/MAPT/TRPV4/RPS3/CAMSAP2/FKBP4/MZT1/TUBG1/TPPP3/KIF19/INPP5J/APC2/HDGFL3/STMN2/TRIM54/MAP1A/MAP6D1/ANK…	69
BP	GO:1904589	regulation of protein import	39/9067	54/17653	0.00143176	0.0330848	0.0277723	NUP54/TPR/ANGPT1/MED1/TGFB1/TMEM173/ECT2/JAK2/SIRT1/UBR5/RBM22/LRRK2/MAPK1/OGG1/PKIA/NUP62/ZC3H12A/APOD/ARHGEF5/CHP1/PARP10/JUP/NUP58/CDKN1A/EFCAB7/PSEN1/MAVS/MAPK14/TXN/HSP90AB1/MDFIC/GAS6/PDE2A/IFNG/BMP4/CDK1/GLI3/PTGS2/ZIC1	39
BP	GO:0030099	myeloid cell differentiation	232/9067	394/17653	0.00145075	0.0333337	0.0279813	HIST1H4F/HIST1H4L/HIST1H3F/HIST1H4A/HIST1H3J/HIST1H4E/HIST1H3I/HIST1H4D/HIST1H3E/HIST1H4H/HIST4H4/KMT2B/FBXW7/PTPN11/HIST1H3G/CREB1/MED1/SOX6/KAT2B/SETD1A/HIST1H3A/TGFB1/HIST1H4B/PIP4K2A/TRAF6/HIST1H4I/HIST1H4C/PML/ZNF385A/CUL4A/SNRK/FLVCR1/ASH2L/SENP1/JAK2/HIST2H4B/MEIS1/SP3/HIST2H4A/SIRT1/HIST1H3H/CBFA2T3/CASP3/SPI1/JAG1/INPP5D/TMOD3/NBEAL2/CD74/ZFP36/SMAD5/HIST1H3D/RBBP5/FOXO3/SNX10/MITF/PDE1B…	232
BP	GO:0006342	chromatin silencing	80/9067	123/17653	0.00145326	0.0333337	0.0279813	HIST1H4F/HIST1H4L/HIST1H3F/HIST1H2AB/HIST1H4A/HIST2H2AB/HIST1H3J/HIST1H4E/HIST1H2AH/HIST1H3I/HIST1H4D/HIST1H2AI/HIST1H3E/HIST1H4H/HIST1H2AG/HIST4H4/ATAD2B/SMARCA5/RIF1/HIST1H3G/HIST1H2AK/HIST2H2AC/ATAD2/HIST1H3A/UBR2/HIST1H4B/HIST1H4I/HIST1H2AL/HIST1H4C/TRIM28/HIST2H2AA4/HIST2H2AA3/HMGA1/MIER1/SIRT2/HIST2H4B/HIST2H4A/SIRT1/HIST1H3H/HIST1H2AE/BAZ2A/ASF1A/HIST1H3D/HIST1H2AM/MBD1/HIRA/HIST2H3D/MECP2…	80
BP	GO:0000819	sister chromatid segregation	146/9067	239/17653	0.00145966	0.0333575	0.0280013	CHMP4A/CEP57L1/XRCC3/CDC27/FBXW7/TAOK1/KIF2A/WAPL/ESCO1/TPR/CENPK/ATRX/SLF1/PDS5A/KIF14/CENPT/ITGB3BP/CENPI/NAA10/NUP107/VPS4A/APC/ATM/TOP2B/KNTC1/KNL1/PIBF1/STAG1/NIPBL/CENPC/CENPE/XPO1/SMC3/CLASP2/STAG2/NAA50/ZWILCH/NUP133/CDC14B/SMC5/SMC4/CENPH/KIF18A/RANBP2/SLF2/PPP2R1A/MRE11/PDS5B/RAD51C/HORMAD1/CTNNB1/HIRA/AHCTF1/NCAPG/NUSAP1/VPS4B/REC8/TTN/CEP57/CHMP5/ZW10/MAU2/MCMBP/SGO2/RB1/CENPN/NSMCE2/…	146
BP	GO:0035987	endodermal cell differentiation	34/9067	46/17653	0.00148938	0.0339121	0.0284668	ITGAV/SETD2/CTNNB1/CDC73/COL6A1/ITGA4/PAF1/LEO1/LAMB1/CTR9/MMP2/HSBP1/FN1/COL4A2/ITGB5/ITGA5/VTN/NODAL/POU5F1/COL8A1/COL12A1/MMP8/COL5A1/EOMES/INHBA/MMP15/GATA6/COL5A2/COL7A1/LAMB3/MMP14/SOX17/HMGA2/SOX2	34
BP	GO:0006913	nucleocytoplasmic transport	206/9067	347/17653	0.00150107	0.0340536	0.0285856	U2AF1/RANBP17/DDX39B/NUP62CL/IPO4/U2AF1L4/STRADA/BARD1/RBM4/POM121C/NEMF/PTPN11/NUP54/RSRC1/PABPN1/TPR/ANGPT1/AAAS/MED1/UPF2/NUP35/TGFB1/NUP107/NXF1/TNPO1/THOC2/TMEM173/TSC2/BCL3/RNPS1/SYMPK/PML/UHMK1/NUP153/CPSF2/XPO1/CSE1L/SPRN/NUP133/IPO13/TP53/ECT2/NDC1/DHX9/JAK2/ZC3H3/DDX19A/STYX/KPNA5/RANBP2/SARNP/NUP155/RANBP3/XPOT/SIRT1/UBR5/SMN1/SLU7/DDX19B/TRPS1/IPO7/POM121/SETD2/SMG6/TNPO2/RBM22/SP100/…	206
BP	GO:0033044	regulation of chromosome organization	186/9067	311/17653	0.00154414	0.0349032	0.0292988	SLX1A/SLX1B/TEN1/KMT2B/XRCC3/ZNF451/CDC27/ATAD2B/ZNF335/RIF1/WAPL/GNL3L/KDM5A/RTEL1/TPR/ATRX/SLF1/PARG/SENP6/ACD/ATAD2/BRCA1/KAT2A/SETD1A/XRN1/NAA10/TGFB1/HIST1H1B/TRIP12/NBN/APC/ATM/PARN/WDHD1/PYGO2/SLX4/PML/NIPBL/TRIM28/TLK2/CENPE/TERF2/DCP2/HNRNPD/TP53/HMGA1/SREBF1/WBP2/NSD1/SMC5/ERCC4/MIER1/XRCC1/PRKD2/NEK7/TADA2A/CTC1/TNKS2/USP7/SIRT1/MAP1S/UBR5/SLF2/MAPK8/SMG6/SPI1/MRE11/LRRK2/TLK1/ASF1A/LI…	186
BP	GO:0010165	response to X-ray	27/9067	35/17653	0.00157214	0.0354072	0.0297219	ERCC6/BRCA2/ATM/NIPBL/TP53/BRCC3/DNM2/CASP3/LIG4/ERCC8/XRCC4/ERCC1/GATA3/XRCC2/MSH2/XRCC5/IKBIP/CDKN1A/BLM/THBD/XRRA1/ANXA1/HAMP/CCND1/TP73/SFRP2/HMGA2	27
BP	GO:0016053	organic acid biosynthetic process	246/9067	420/17653	0.00158917	0.0356617	0.0299355	OVCA2/POM121C/NUP54/PGAM1/TPR/AAAS/NUP35/BRCA1/MTHFD2L/ELOVL7/TGFB1/NUP107/TECR/PIBF1/AVPR1A/EGF/PRKAA1/NUP153/NUP133/AASDHPPT/NDC1/PGM2L1/PLOD2/RANBP2/CHST14/CAD/NUP155/SIRT1/AHCY/POM121/CBFA2T3/MYO5A/NUP50/PKM/CD74/ABCD3/NR1D1/MTR/BCAT2/DPYD/PTGES2/ACSF3/WDTC1/SIRT6/DECR2/LPGAT1/ASNSD1/PRKAB1/GGT7/MIF/PNPLA8/ATIC/OSBPL7/PLA2G4A/NR1H2/NCOR1/DHFR2/CSAD/LTC4S/ALDOA/FASN/CARNS1/HAAO/OGDH/SCP2/DSE/E…	246
BP	GO:0032271	regulation of protein polymerization	130/9067	211/17653	0.00163718	0.0363488	0.0305123	WASH6P/ARHGAP18/FER/AKAP9/WASH3P/SLAIN2/TOGARAM1/DLG1/NCKAP1/ARFGEF1/IQGAP2/DYRK1A/WHAMMP3/WAS/FCHSD1/WASHC1/RAC2/BAIAP2/RDX/CAPZB/C15orf62/PLEKHG2/CARMIL2/PFN1/TMOD3/MLST8/VDAC2/RASA1/PTK2B/ARFIP1/CLIP3/MECP2/WIPF1/RHOG/CAPZA2/ADD1/NCK1/TBCD/DCTN1/EVL/RICTOR/ABL1/BAIAP2L1/CTTN/ACTR2/CAMSAP1/ACTR3/GMFB/NAV3/MYADM/WASHC2C/SPTBN1/MTPN/TUBB4A/ARFIP2/GSN/SNCA/PRUNE1/CDC42EP4/ACTR3B/WIPF2/ARF1/ARL2/RA…	130
BP	GO:0060048	cardiac muscle contraction	85/9067	132/17653	0.00164363	0.0363488	0.0305123	PDE5A/DLG1/PRKACA/PIK3CG/VEGFB/SLC9A1/PIK3CA/NUP155/TAZ/SMAD5/GRK2/SRSF1/TTN/GSTM2/PPP1R13L/CALM3/SNTA1/ZC3H12A/CLIC2/ATP1A3/MAP2K3/PLN/ACTC1/MYL2/CACNA1D/EHD3/DSC2/TPM1/JUP/MYH7/SCN1B/ATP1A2/TNNC1/RGS2/SMAD7/TCAP/KCND3/GAA/SLC8A1/GJA1/KCNE3/TNNT3/MYH6/MYL1/MYL3/RNF207/UCN/KCNE5/CASQ2/TNNT2/CACNB2/MAP2K6/KCNJ2/MYBPC3/KCNE2/CAV1/CSRP3/TNNI1/TNNI3/DSP/TRPM4/NPPA/KCNQ1/STC1/HRC/PDE4D/PKP2/TNNT1/KCNJ…	85
BP	GO:0030195	negative regulation of blood coagulation	37/9067	51/17653	0.00164968	0.0363488	0.0305123	PDGFA/PRKG1/PROS1/TFPI/SERPINE2/APOE/CD9/CD34/C1QTNF1/VTN/SERPING1/TMPRSS6/EDN1/SERPINF2/KLKB1/NOS3/FGA/FGG/FGB/PLAUR/APOH/THBD/GP1BA/PLAT/SERPINE1/F12/PLAU/KNG1/HRG/PLG/CPB2/PROZ/SERPINB2/CEACAM1/F2/TSPAN8/F11	37
BP	GO:1900047	negative regulation of hemostasis	37/9067	51/17653	0.00164968	0.0363488	0.0305123	PDGFA/PRKG1/PROS1/TFPI/SERPINE2/APOE/CD9/CD34/C1QTNF1/VTN/SERPING1/TMPRSS6/EDN1/SERPINF2/KLKB1/NOS3/FGA/FGG/FGB/PLAUR/APOH/THBD/GP1BA/PLAT/SERPINE1/F12/PLAU/KNG1/HRG/PLG/CPB2/PROZ/SERPINB2/CEACAM1/F2/TSPAN8/F11	37
BP	GO:0002221	pattern recognition receptor signaling pathway	113/9067	181/17653	0.00166642	0.0363488	0.0305123	UBE2V1/ERBIN/UBQLN1/XIAP/RELA/IKBKG/BIRC2/TICAM1/TRAF6/LSM14A/PIK3R4/LRRC14/MAP3K1/CYLD/TANK/RIOK3/SARM1/IKBKB/PUM2/TBK1/TAB1/CHUK/PIK3AP1/NR1D1/DDX58/TLR9/IRF3/MAP3K7/PIK3C3/CTSS/UBC/TNIP1/CD36/UFD1/IRAK1/WDFY1/CACTIN/DDX60/RPS6KA3/NOP53/NFKBIL1/CNPY3/ARRB2/IRF7/NR1H3/PTPN22/ANKRD17/PUM1/IFIH1/PGLYRP1/TAB3/TAB2/TLR1/LGR4/TNFAIP3/S100A8/LY96/CTSK/PTPRS/TLR4/S100A1/HSPA1A/DAB2IP/BCL10/HSPA1B/TKFC/…	113
BP	GO:0031268	pseudopodium organization	15/9067	17/17653	0.00166847	0.0363488	0.0305123	APC/WASHC1/C15orf62/SRGAP2/CDC42EP4/CDC42EP2/SRGAP2C/F2RL1/CDC42EP1/KLHL41/CDC42EP3/CCL21/CCR7/RAB25/CDC42EP5	15
BP	GO:0071636	positive regulation of transforming growth factor beta production	15/9067	17/17653	0.00166847	0.0363488	0.0305123	CREB1/ATF2/LGALS9/FOXP3/CD46/ATP6AP2/SMAD3/LUM/CD34/MYB/SERPINF2/CX3CL1/XCL1/PTGS2/SERPINB7	15
BP	GO:0009896	positive regulation of catabolic process	231/9067	393/17653	0.00168561	0.0363488	0.0305123	DHRSX/TNFSF12/SGTA/BARD1/GSK3A/FBXW7/GGA3/UBQLN1/RAB3GAP2/KHSRP/HSF1/IDE/TMEM259/EGLN2/ANKIB1/IKBKG/TMTC3/RAB3GAP1/BNIP3L/PIP4K2A/TICAM1/APC/ATM/GGA1/PTK2/PNPLA2/TPCN1/TSC2/VPS13C/EGF/PRKAA1/METTL14/GIGYF2/DXO/HNRNPD/RNF14/ULK1/CSNK1D/SVIP/ATG4B/TAF1/MTDH/ATXN3/SIRT2/RNF166/GPLD1/TBK1/CNOT1/BBS7/UBE2V2/PHKG2/SIRT1/RDX/PABPC1/CBFA2T3/LRRK2/MSN/SESN3/ZFP36/NEDD4/AURKA/AXIN1/CD81/SCOC/BAX/PTK2B/MAP3…	231
BP	GO:0051054	positive regulation of DNA metabolic process	135/9067	220/17653	0.00168604	0.0363488	0.0305123	SLX1A/SLX1B/DDX39B/APLF/DNA2/ATAD5/WRN/WIZ/KCTD13/RIF1/RTEL1/ATRX/SLF1/HSF1/PDGFA/ACD/BRCA1/TGFB1/NBN/ATM/PARN/SLX4/PML/TRIM28/SHC1/HNRNPD/ATF1/BRCC3/DHX9/XRCC1/PRKD2/MRNIP/NEK7/TNFSF4/CTC1/TNKS2/UBE2V2/USP7/SIRT1/DBF4B/SLF2/MRE11/TMEM161A/ABRAXAS1/USP9X/RNF168/CTNNB1/BAX/PTK2B/ATR/PNKP/HRAS/MAP2K4/MECP2/SIRT6/RAD50/MAPK1/MSH6/CEBPG/WRAP53/CCT2/ERCC1/CDC7/PARP3/TNFSF13/DBF4/MMS19/POT1/ARRB2/TGFB3…	135
BP	GO:0034080	CENP-A containing nucleosome assembly	32/9067	43/17653	0.00169169	0.0363488	0.0305123	HIST1H4F/HIST1H4L/HIST1H4A/HIST1H4E/HIST1H4D/HIST1H4H/HIST4H4/SMARCA5/RSF1/CENPK/MIS18BP1/CENPT/ITGB3BP/CENPI/HIST1H4B/HIST1H4I/HIST1H4C/KNL1/CENPC/CENPH/HIST2H4B/HIST2H4A/CENPN/HIST1H4K/CENPQ/CENPO/CENPL/CENPX/CENPU/CENPS/OIP5/CENPM	32
BP	GO:0061641	CENP-A containing chromatin organization	32/9067	43/17653	0.00169169	0.0363488	0.0305123	HIST1H4F/HIST1H4L/HIST1H4A/HIST1H4E/HIST1H4D/HIST1H4H/HIST4H4/SMARCA5/RSF1/CENPK/MIS18BP1/CENPT/ITGB3BP/CENPI/HIST1H4B/HIST1H4I/HIST1H4C/KNL1/CENPC/CENPH/HIST2H4B/HIST2H4A/CENPN/HIST1H4K/CENPQ/CENPO/CENPL/CENPX/CENPU/CENPS/OIP5/CENPM	32
BP	GO:0061951	establishment of protein localization to plasma membrane	32/9067	43/17653	0.00169169	0.0363488	0.0305123	VAMP7/VAMP2/GOLGA4/CNST/BBS1/MACF1/BLZF1/CSK/KIF13A/GOLPH3/GRIPAP1/SCRIB/SYS1/GOPC/C16orf70/SPTBN1/ACSL3/LYPLA1/RAB31/VAMP5/RAB10/AMN/ANK3/NSG1/ARL6/RAB34/ARHGAP44/TRARG1/KRT18/OPTN/RAB26/PKDCC	32
BP	GO:0006334	nucleosome assembly	93/9067	146/17653	0.00169581	0.0363488	0.0305123	HIST1H4F/HIST1H4L/HIST1H3F/HIST1H4A/HIST1H3J/HIST1H4E/HIST1H3I/HIST1H4D/HIST1H2BO/IPO4/HIST1H2BH/HIST1H3E/HIST1H4H/HIST4H4/DAXX/SMARCA5/RSF1/CENPK/HIST1H3G/ATRX/MIS18BP1/HIST1H2BN/HIST1H2BE/CENPT/HIST1H2BF/HIST1H3A/ITGB3BP/CENPI/HIST1H2BL/HIST1H1B/HIST1H4B/HIST1H2BI/HIST1H4I/HIST1H2BC/HIST1H2BB/HIST1H4C/KNL1/CENPC/BRD2/SHPRH/HIST1H1E/NAP1L4/HIST1H2BJ/CENPH/HP1BP3/NAA60/HIST2H4B/HIST2H4A/HIST1H3H/…	93
BP	GO:0006335	DNA replication-dependent nucleosome assembly	25/9067	32/17653	0.00171326	0.0364713	0.0306151	HIST1H4F/HIST1H4L/HIST1H3F/HIST1H4A/HIST1H3J/HIST1H4E/HIST1H3I/HIST1H4D/IPO4/HIST1H3E/HIST1H4H/HIST4H4/HIST1H3G/HIST1H3A/HIST1H4B/HIST1H4I/HIST1H4C/HIST2H4B/HIST2H4A/HIST1H3H/ASF1A/HIST1H3D/HAT1/HIST1H4K/ASF1B	25
BP	GO:0034723	DNA replication-dependent nucleosome organization	25/9067	32/17653	0.00171326	0.0364713	0.0306151	HIST1H4F/HIST1H4L/HIST1H3F/HIST1H4A/HIST1H3J/HIST1H4E/HIST1H3I/HIST1H4D/IPO4/HIST1H3E/HIST1H4H/HIST4H4/HIST1H3G/HIST1H3A/HIST1H4B/HIST1H4I/HIST1H4C/HIST2H4B/HIST2H4A/HIST1H3H/ASF1A/HIST1H3D/HAT1/HIST1H4K/ASF1B	25
BP	GO:0010506	regulation of autophagy	185/9067	310/17653	0.00182306	0.038573	0.0323794	DHRSX/PIK3R2/ATP6V0C/CHMP4A/LEPR/GSK3A/SNRNP70/FBXW7/USP33/HERC1/IFT88/SLC38A9/SCFD1/RAB3GAP2/WDR24/UBQLN4/WBP11/KAT2A/IKBKG/RAB3GAP1/TMEM150A/BNIP3L/PIP4K2A/TICAM1/ATM/PTK2/TPCN1/PIKFYVE/ZDHHC8/TSC2/VPS13C/TBC1D25/PRKAA1/PRKACA/TLK2/RB1CC1/RUBCN/ULK1/ATP13A2/SREBF1/WASHC1/SVIP/MTDH/ULK3/ITPR1/SIRT2/WDR41/PIK3CA/DNM1L/RHEB/TBK1/MTMR9/RAB1B/SIRT1/MAPK8/ATP6V1A/RAB33B/CASP3/LRRK2/RAB5A/MLST8/SESN3/…	185
BP	GO:0046394	carboxylic acid biosynthetic process	245/9067	419/17653	0.00183662	0.038573	0.0323794	OVCA2/POM121C/NUP54/PGAM1/TPR/AAAS/NUP35/BRCA1/MTHFD2L/ELOVL7/TGFB1/NUP107/TECR/PIBF1/AVPR1A/EGF/PRKAA1/NUP153/NUP133/AASDHPPT/NDC1/PGM2L1/PLOD2/RANBP2/CHST14/CAD/NUP155/SIRT1/AHCY/POM121/CBFA2T3/MYO5A/NUP50/PKM/CD74/ABCD3/NR1D1/MTR/BCAT2/DPYD/PTGES2/ACSF3/WDTC1/SIRT6/DECR2/LPGAT1/ASNSD1/PRKAB1/GGT7/MIF/PNPLA8/ATIC/OSBPL7/PLA2G4A/NR1H2/NCOR1/DHFR2/LTC4S/ALDOA/FASN/CARNS1/HAAO/OGDH/SCP2/DSE/ELOVL5…	245
BP	GO:0001782	B cell homeostasis	23/9067	29/17653	0.00183681	0.038573	0.0323794	RC3H2/DOCK11/PKN1/MIR17HG/CASP3/CD74/TNFRSF13C/BAX/FOXP3/MEF2C/MIF/RC3H1/ABL1/TNFAIP3/SOS1/BCL10/DOCK10/GAPT/TNFSF13B/TNFRSF13B/PPP2R3C/ADA/SPNS2	23
BP	GO:0051590	positive regulation of neurotransmitter transport	23/9067	29/17653	0.00183681	0.038573	0.0323794	VAMP7/ADORA2A/RAB3GAP1/DNM1L/SNX4/ARL6IP1/SLC6A4/DTNBP1/SNCA/STX1A/STX1B/VAMP8/GPER1/DRD4/UNC13B/NTSR1/NLGN1/NPPA/STXBP1/TACR2/TRH/SLC6A1/APLN	23
BP	GO:0051052	regulation of DNA metabolic process	234/9067	399/17653	0.00185678	0.038861	0.0326211	SLX1A/SLX1B/TEN1/MORC1/DDX39B/APLF/UBE2V1/DNA2/ATAD5/SH2B1/WRN/ZNF91/WIZ/KCTD13/FBXW7/RIF1/WAPL/GNL3L/RTEL1/BRCA2/ESCO1/ATRX/SLF1/PARG/PDS5A/HSF1/PDGFA/ACD/BRCA1/XRN1/TGFB1/TRIP12/NBN/ZRANB3/ATM/PARN/SLX4/PML/MEN1/TRIM28/USP1/TERF2/DEK/RAD17/SMC3/CUL4A/STAG2/TIPIN/SHC1/PARPBP/DCP2/HNRNPD/ATF1/TP53/ZBTB38/ERCC4/TTF1/BRCC3/DHX9/XRCC1/PRKD2/MRNIP/NEK7/TNFSF4/PPP4R2/PIK3CA/CTC1/TNKS2/UBE2V2/USP7/MSH3…	234
BP	GO:0032727	positive regulation of interferon-alpha production	17/9067	20/17653	0.00188197	0.0391248	0.0328425	DHX9/TBK1/CHUK/SETD2/DDX58/TLR9/IRF3/IRF5/IRF7/IFIH1/DHX36/TLR4/STAT1/TLR7/MAVS/TLR8/HSPD1	17
BP	GO:0046337	phosphatidylethanolamine metabolic process	17/9067	20/17653	0.00188197	0.0391248	0.0328425	CHKB/SLC27A1/ETNK1/PNPLA8/PCYT2/CHKA/CEPT1/SELENOI/NAPEPLD/PLA2G15/PHOSPHO1/ETNK2/CMAHP/LPIN3/PISD/ETNPPL/ALOX15	17
BP	GO:0045214	sarcomere organization	35/9067	48/17653	0.00189708	0.0393074	0.0329958	ITGB1/MEF2C/TTN/CAPN3/MYH3/AKAP13/PRKAR1A/SRF/TPM1/KLHL41/ANKRD1/TCAP/MYBPC1/ACTN2/MYBPH/TNNT3/EDN1/MYH6/OBSCN/CASQ1/KRT19/MYOM2/CASQ2/TNNT2/LDB3/KRT8/MYBPC3/MYBPC2/OBSL1/LMOD2/TNNT1/MYPN/CAV3/MYOM3/MYBPHL	35
BP	GO:0051403	stress-activated MAPK cascade	161/9067	267/17653	0.00190811	0.0393624	0.033042	GPS2/UBE2V1/DAXX/DVL3/TAOK1/ERCC6/FBXW11/MAP4K5/MINK1/DLG1/IKBKG/TRAF6/MEN1/MAPK8IP3/DUSP19/RB1CC1/TAOK3/RAP2A/PKN1/HMGCR/HIPK3/STK25/IKBKB/DVL2/TAB1/NBR1/MAP4K3/MAP3K2/LGALS9/PDCD10/MAP3K10/CHUK/MAPK8/HDAC3/MAP3K12/RAPGEF1/UNC5CL/ZFP36/AXIN1/TLR9/PER1/MAP4K2/ZNF675/PTK2B/MAP3K7/MAP4K1/HRAS/MAP2K4/UBC/MAPK13/IRAK1/MAPK1/GPS1/MAP3K11/MAP3K5/ZFP36L1/MAP3K20/NCOR1/CRKL/MAPK9/SH2D3A/STK3/DTNBP1/ARHGE…	161
BP	GO:0046688	response to copper ion	30/9067	40/17653	0.0019124	0.0393624	0.033042	DAXX/ATP7A/HSF1/ATP5F1D/S100A13/SNCA/BECN1/LOXL2/SORD/MAP1LC3A/PRNP/SOD3/MT3/ATP7B/MT1G/MT1M/ICAM1/AANAT/MT2A/AQP1/MT1X/MT1E/MT1F/CYP1A1/MT1H/MT1A/CDK1/CYP1A2/AOC1/IL1A	30
BP	GO:0045940	positive regulation of steroid metabolic process	19/9067	23/17653	0.00195207	0.039924	0.0335134	PRKAA1/SREBF1/NR1D1/WNT4/LDLRAP1/APOE/AGT/BMP6/APOA2/APOC1/APOA1/STAR/TNF/POR/AGTR1/IFNG/APOA4/FGF1/APOA5	19
BP	GO:0019722	calcium-mediated signaling	107/9067	171/17653	0.00195253	0.039924	0.0335134	LAT/PLA2G4B/SELENON/SULT1A3/AVPR1A/PRKAA1/PRKACA/ADGRL1/ITPR1/SLC9A1/MCTP1/DMPK/CD3E/NFATC1/P2RY11/MYO5A/LRRK2/P2RX5/PTK2B/SELP/STIMATE/TPCN2/GSTM2/CALM3/MCOLN1/PPP1R9B/CXCR3/PTGFR/CLIC2/CD4/CDH13/FKBP1A/NFATC3/NMUR1/ZAP70/PLN/PPP3CA/MCU/PKD2/PLEK/HOMER2/CHP1/BCAP31/CIB1/CCR6/ATP1A2/PLCE1/RCAN2/ADGRB2/SELENOK/SLC8A1/PRNP/GRIN2C/MAPT/CCL3/GRIN2B/CCL4/EDN1/PLCG1/JPH4/EGFR/CASQ1/MCTP2/TRPM2/CASQ2/NF…	107
BP	GO:0010959	regulation of metal ion transport	214/9067	363/17653	0.00199639	0.0406871	0.034154	VAMP2/ANO6/ATP7A/UBQLN1/AKAP9/SELENON/P2RY12/DLG1/ADORA2A/KIF5B/FXYD5/TGFB1/PLA2G6/MYLK/PML/EGF/PRKACA/PIK3CG/TRPC6/SLC9A1/DMPK/SLMAP/SLC9A3R1/DNM2/MYO5A/YWHAE/KCNAB2/FXYD6/NEDD4/GNAI2/UTRN/TLR9/PER1/CTNNB1/BAX/P2RX5/PTK2B/SLC30A1/DIAPH1/ORAI1/CACNB1/STIMATE/GSTM2/CAPN3/AHNAK/STIM1/CALM3/ABL1/WFS1/CACNB3/LILRB2/PTEN/CAB39/ATG5/ARRB2/SLC8B1/SNTA1/GNB5/FXYD7/SNCA/CLIC2/PTPN6/REM2/CD4/WNK1/HTR2A/CRA…	214
BP	GO:0034508	centromere complex assembly	38/9067	53/17653	0.0020447	0.0415356	0.0348662	HIST1H4F/HIST1H4L/HIST1H4A/HIST1H4E/HIST1H4D/HIST1H4H/HIST4H4/SMARCA5/RSF1/CENPK/MIS18BP1/SENP6/CENPT/ITGB3BP/CENPI/HIST1H4B/HIST1H4I/HIST1H4C/KNL1/CENPC/CENPE/CENPH/HIST2H4B/HIST2H4A/RB1/CENPN/HIST1H4K/HELLS/CENPQ/POGZ/CENPF/CENPO/CENPL/CENPX/CENPU/CENPS/OIP5/CENPM	38
BP	GO:0050866	negative regulation of cell activation	108/9067	173/17653	0.00208759	0.0420047	0.03526	PDE5A/FER/TWSG1/DLG1/PDGFA/PRKG1/ADORA2A/TGFB1/ATM/PIBF1/PKN1/CYLD/TNFSF4/GLMN/LGALS9/CASP3/INPP5D/CD74/ABR/FOXP3/GCLC/RC3H1/SOCS6/RHBDD3/LILRB2/NR1H3/NFKBID/TBC1D10C/ZC3H12A/PTPN22/PRKAR1A/PTPN6/PGLYRP1/JAK3/GNRH1/TNFAIP3/SERPINE2/LAG3/DLG5/SOCS5/DTX1/APOE/LRRC32/PRDM1/BCL6/AXL/PAG1/CCR2/ERBB2/TBX21/CD9/BTN2A2/C1QTNF1/SMAD7/HLX/TSPAN32/HMOX1/PRNP/BCR/CYGB/HLA-G/CD84/CEBPB/GPER1/CD300A/GPNMB/TNFR…	108
BP	GO:0060538	skeletal muscle organ development	108/9067	173/17653	0.00208759	0.0420047	0.03526	SELENON/TGFB1/MEF2D/PRKAA1/HMGCR/BEND2/RPS6KB1/FOXN2/BCL9/TAZ/CTNNB1/IGSF8/COPS2/MTM1/XK/MEF2C/BCL9L/SKI/POPDC2/CAPN3/RB1/HDAC9/MED20/NF1/GTF3C5/FBXO22/SRPK3/EMD/HMG20B/WNT10B/DCN/CCNT2/BTG2/PPP3CA/GPC1/ACTA1/CAV2/VAMP5/FOS/EGR1/HIVEP3/NR2F2/BIN3/KLHL41/MAFF/ANKRD1/NUPR1/HLX/FGFRL1/ATF3/TSC22D3/MYL3/CASQ1/SCX/MAPK14/MSC/MYOM2/MYH15/NOTCH1/UQCC2/COL19A1/EGR2/NR1D2/LMOD3/CAV1/CSRP3/KLF5/HEYL/STAC3/…	108
BP	GO:0002768	immune response-regulating cell surface receptor signaling pathway	279/9067	482/17653	0.00208807	0.0420047	0.03526	LAT/PIK3R2/UBE2V1/CD226/FER/FBXW11/PLCL2/RELA/IKBKG/PLA2G6/TRAF6/PTK2/DENND1B/NCKAP1/LIME1/MAP3K1/PRKACA/WAS/SHC1/CYLD/NRAS/PVRIG/ICOSLG/PRKD2/IKBKB/GPLD1/PIK3CA/TAB1/BAIAP2/PSME4/CHUK/CD3E/RBCK1/NFATC1/MAPK8/RAPGEF1/ELF2/CSK/INPP5D/LCP2/CRK/KRAS/NCKIPSD/LIMK1/PTPRC/RNF31/BAX/C5AR1/KLRK1/IGLC1/MAP3K7/HRAS/MAP2K4/FOXP3/IGKV1D-39/UBC/MEF2C/CD79A/WIPF1/MAPK1/NCK1/PSMD11/RC3H1/MUC20/PSME3/MAPK9/ABI1/…	279
BP	GO:0030282	bone mineralization	66/9067	100/17653	0.00211648	0.0423946	0.0355873	ANO6/TGFB1/BMP2K/FBN2/NBR1/CLEC3B/ACVR2A/PTK2B/MEF2C/MINPP1/ERCC2/TGFB3/SBDS/WNT10B/LGR4/SMAD3/MGP/WNT4/KL/SBNO2/BGLAP/BMPR2/ECM1/GPM6B/ASGR2/BMP6/SRGN/FBXL15/SLC8A1/GJA1/CCL3/PHOSPHO1/ZBTB40/KLF10/FAM20C/GPNMB/IFITM5/ACVR2B/EIF2AK3/ASPN/GPC3/DDR2/TRPM4/AHSG/OMD/PHEX/AXIN2/LEP/SOX9/TMEM119/OSR1/BMP4/PKDCC/OSR2/ENPP1/ISG15/FGFR3/PTGS2/CYP27B1/MATN1/PTN/BMP7/PTH1R/ALOX15/DUOX2/FGF23	66
BP	GO:0045814	negative regulation of gene expression, epigenetic	88/9067	138/17653	0.0021211	0.0423946	0.0355873	HIST1H4F/HIST1H4L/HIST1H3F/HIST1H2AB/HIST1H4A/HIST2H2AB/HIST1H3J/HIST1H4E/HIST1H2AH/HIST1H3I/HIST1H4D/HIST1H2AI/HIST1H3E/HIST1H4H/HIST1H2AG/HIST4H4/ATAD2B/SMARCA5/RIF1/HIST1H3G/HIST1H2AK/HIST2H2AC/ATAD2/HIST1H3A/UBR2/HIST1H4B/HIST1H4I/HIST1H2AL/HIST1H4C/TRIM28/HIST2H2AA4/HIST2H2AA3/HMGA1/MIER1/SIRT2/HIST2H4B/HIST2H4A/SUZ12/SIRT1/HIST1H3H/HIST1H2AE/EZH2/SPI1/BAZ2A/ASF1A/HIST1H3D/HIST1H2AM/MBD1/HIR…	88
BP	GO:0120032	regulation of plasma membrane bounded cell projection assembly	100/9067	159/17653	0.00212986	0.0424333	0.0356198	DNM3/FER/ATP7A/IFT88/ZMYND8/CEP135/ATMIN/CEP97/APC/DOCK11/NCKAP1/PLD1/WAS/CYLD/WASHC1/FNBP1L/RAC2/TGFBR1/CEP120/RDX/CAPZB/DNM2/C15orf62/RAB5A/CCDC88A/CARMIL2/PFN1/MIEN1/CDK10/SSH3/CROCC/EVI5L/PLEKHM1/HRAS/KCTD17/CORO1C/RHOG/MAP4/TAPT1/CCP110/EVL/SYNE2/ARAP1/ANLN/ATG5/TGFB3/FSCN1/DYNC2LI1/RHOQ/ATG3/WASF2/CDC42EP4/SRF/WDPCP/NDEL1/FMR1/CDC42EP2/PODXL/SRGAP2C/AGRN/F2RL1/BIN3/IFT140/CDC42EP1/KLHL41/AU…	100
BP	GO:0014037	Schwann cell differentiation	28/9067	37/17653	0.00214891	0.042566	0.0357312	NAB1/PARD3/RELA/SH3TC2/SIRT2/MED12/DICER1/SKI/ARHGEF10/CNTNAP1/AKT2/NF1/MPP5/GPC1/NDRG1/ILK/AHNAK2/PRX/MYOC/LGI4/EGR2/LAMA2/NAB2/POU3F1/ERBB3/CDK1/FA2H/NCMAP	28
BP	GO:0031055	chromatin remodeling at centromere	33/9067	45/17653	0.00217635	0.042566	0.0357312	HIST1H4F/HIST1H4L/HIST1H4A/HIST1H4E/HIST1H4D/HIST1H4H/HIST4H4/SMARCA5/RSF1/CENPK/MIS18BP1/CENPT/ITGB3BP/CENPI/HIST1H4B/HIST1H4I/HIST1H4C/KNL1/CENPC/CENPH/HIST2H4B/HIST2H4A/CENPN/HIST1H4K/HELLS/CENPQ/CENPO/CENPL/CENPX/CENPU/CENPS/OIP5/CENPM	33
BP	GO:0032011	ARF protein signal transduction	33/9067	45/17653	0.00217635	0.042566	0.0357312	ARFGAP1/APPL1/GIT1/ARFGEF1/ASAP2/ACAP2/AGAP4/AGAP6/ACAP3/PSD3/ARFGEF2/AGAP5/IQSEC2/CYTH2/FBXO8/PSD/AGAP3/ARAP2/ARAP3/ARAP1/ADAP1/AGAP2/ACAP1/GBF1/IQSEC1/SMAP2/AGFG2/AGAP7P/ADAP2/PSD4/IQSEC3/AGAP1/PSD2	33
BP	GO:0032012	regulation of ARF protein signal transduction	33/9067	45/17653	0.00217635	0.042566	0.0357312	ARFGAP1/APPL1/GIT1/ARFGEF1/ASAP2/ACAP2/AGAP4/AGAP6/ACAP3/PSD3/ARFGEF2/AGAP5/IQSEC2/CYTH2/FBXO8/PSD/AGAP3/ARAP2/ARAP3/ARAP1/ADAP1/AGAP2/ACAP1/GBF1/IQSEC1/SMAP2/AGFG2/AGAP7P/ADAP2/PSD4/IQSEC3/AGAP1/PSD2	33
BP	GO:0050851	antigen receptor-mediated signaling pathway	169/9067	282/17653	0.00217847	0.042566	0.0357312	LAT/PIK3R2/UBE2V1/CD226/FBXW11/PLCL2/RELA/IKBKG/TRAF6/DENND1B/LIME1/WAS/CYLD/PVRIG/ICOSLG/PRKD2/IKBKB/PIK3CA/PSME4/CHUK/CD3E/RBCK1/ELF2/CSK/INPP5D/LCP2/PTPRC/RNF31/BAX/IGLC1/MAP3K7/HRAS/FOXP3/UBC/MEF2C/CD79A/MAPK1/NCK1/PSMD11/RC3H1/PSME3/ABL1/CACNB3/PSMA1/ELF1/PSMB10/PSMD9/GATA3/PSMD10/PSMA6/ZC3H12A/MALT1/SLC39A10/EIF2B4/PTPN22/PSMC5/SKAP1/GRAP2/PTPN6/CD4/PSME2/TAB2/PSMA4/PTPRJ/PSMC6/PSMD8/CBFB/L…	169
BP	GO:0007098	centrosome cycle	77/9067	119/17653	0.00218445	0.042566	0.0357312	CNTLN/XRCC3/SSX2IP/ROCK2/USP33/PCM1/SDCCAG8/CEP135/HAUS7/BRCA2/STIL/KAT2B/BRCA1/KAT2A/HAUS6/NIN/TUBGCP6/XPO1/TRIM37/HAUS1/RANBP2/CEP120/RANBP3/CEP152/KIF3B/CEP76/AURKA/RBM14/SASS6/CETN3/CROCC/CTNNB1/MDM1/VPS4B/ARHGEF10/CHMP5/HAUS2/DCTN1/CCP110/TMEM67/PPP1R12A/SGO1/NUP62/CNTROB/XRCC2/TUBGCP5/KIF11/ATF5/CHD3/HAUS5/PLK1/ARL2/CHMP1B/HAUS3/CEP131/CKAP5/NDEL1/CENPJ/PLK4/PKD2/CHMP1A/HEPACAM2/BRSK1/FBXW5…	77
BP	GO:0046718	viral entry into host cell	77/9067	119/17653	0.00218445	0.042566	0.0357312	XPR1/EPS15/IDE/TRIM62/NUP153/ITGA2/SCARB1/TRIM11/ITGAV/ITGB1/LGALS9/CLDN9/CD74/TNFRSF14/ITGB3/CD81/GRK2/TRIM26/F11R/TRIM8/ZNF639/PPIA/RPSA/ANPEP/GSN/CD46/CD4/HTR2A/P4HB/IFITM3/HSPA1A/SIVA1/AXL/CAV2/HSPA1B/SLC52A2/WWP1/WWP2/TNFRSF4/IFITM2/ITGB5/ITGA5/NECTIN1/SELPLG/TFRC/NPC1/EGFR/CR1/GYPA/VAMP8/CLDN1/NECTIN2/IFITM1/CD209/SNX3/ICAM1/NCAM1/CAV1/SLAMF1/TRIM25/GAS6/APCS/EPHA2/TRIM10/FCN3/ITGB7/SERPINB…	77
BP	GO:0060291	long-term synaptic potentiation	50/9067	73/17653	0.00219965	0.0425827	0.0357452	VAMP2/CRTC1/CREB1/PAIP2/SLC8A3/NLGN3/PTK2B/MECP2/STX4/MAPK1/ABL1/EIF2AK4/LILRB2/PTEN/NF1/APP/SNCA/NRGN/SERPINE2/ITPR3/RELN/KALRN/APOE/AGER/GFAP/SLC24A1/PRNP/GRIN2C/GRIN2B/NSG1/SHANK3/SNAP25/NLGN1/GRIN2D/PRKCZ/NTRK2/RGS14/ARC/NPTN/CALB2/S100B/MPP2/CHRNA7/GRIN2A/CALB1/INS/SYT12/NR2E1/SHANK2/PTN	50
BP	GO:0106027	neuron projection organization	50/9067	73/17653	0.00219965	0.0425827	0.0357452	DNM3/OPA1/ZMYND8/CAPRIN1/DNM1L/BAIAP2/DLG4/LRRK2/PDLIM5/CAPRIN2/NLGN3/CFL1/CTTN/ACTR2/PTEN/APP/ATP1A3/DVL1/LZTS3/ARF1/TIAM1/RELN/KALRN/PICK1/APOE/ITGA3/INSR/DOCK10/PSEN1/PRNP/GRIN2B/MTMR2/SHANK3/FYN/NLGN1/EEF2K/ARHGAP44/FCGR2B/EFNA1/ARC/EPHB3/CHRNA7/EPHB1/WNT7A/CAMK2B/INS/SHANK2/NGEF/CTNND2/ZNF365	50
BP	GO:0010498	proteasomal protein catabolic process	263/9067	453/17653	0.00220586	0.0425827	0.0357452	GET4/SGTA/GSK3A/UGGT2/SYVN1/RNF44/RHBDD1/ARAF/KCTD13/CDC27/FBXW7/RMND5A/UBXN2A/NEMF/USP25/UBR3/FBXW11/UBQLN1/UGGT1/LTN1/UBR1/UBE3A/PCBP2/ATE1/BTBD2/KLHL11/UBQLN4/KIF14/TMEM259/ANKIB1/YOD1/TMTC3/UBR2/BIRC2/APC/ARMC8/POMT2/MTA1/PML/DDA1/CCAR2/PRKACA/AMFR/TLK2/CD2AP/UBXN11/TOPORS/RNF6/CUL4A/BTBD1/RNF14/TMF1/TP53/EDEM3/CSNK1D/TBL1XR1/SVIP/HM13/ANAPC2/FBXL3/SENP1/TAF1/ATXN3/ECPAS/SIRT2/RNF166/OPHN1/GL…	263
BP	GO:0060964	regulation of gene silencing by miRNA	70/9067	107/17653	0.00223325	0.0429779	0.0360769	HIST1H4F/HIST1H4L/HIST1H3F/HIST1H4A/HIST1H3J/HIST1H4E/HIST1H3I/POLR2F/HIST1H4D/HIST1H3E/HIST1H4H/HIST4H4/POM121C/NUP54/TPR/HIST1H3G/AAAS/NUP35/HIST1H3A/TGFB1/NUP107/HIST1H4B/HIST1H4I/HIST1H4C/NUP153/POLR2E/NUP133/NDC1/NCOR2/DHX9/PUM2/POLR2A/HIST2H4B/RANBP2/HIST2H4A/NUP155/HIST1H3H/POM121/NUP50/ZFP36/HIST1H3D/POLR2B/HIST2H3D/H3F3A/HIST2H3A/NCOR1/IPO8/FXR1/HIST1H4K/HIST2H3C/POLR2K/MAP2K2/NUP62/ZC3H…	70
BP	GO:0060047	heart contraction	165/9067	275/17653	0.00227475	0.0435438	0.036552	PDE5A/GSK3A/ITPR2/AKAP9/DLG1/AVPR1A/SPX/PRKACA/PIK3CG/SREBF1/ATP2A3/JAK2/VEGFB/ITPR1/KCND1/SLC9A1/PIK3CA/DNM1L/DMPK/NUP155/SLC8A3/TAZ/YWHAE/FXYD6/SMAD5/GRK2/SRSF1/CACNB1/TTN/POPDC2/GSTM2/PPP1R13L/STIM1/CALM3/CACNB3/THRA/ATG5/SNTA1/ZC3H12A/FXYD7/CLIC2/ATP1A3/DES/RANGRF/MAP2K3/CACNA1F/CACNA2D4/TRPC1/ITPR3/PLN/S100A1/TMEM65/KCNIP2/ACTC1/HSPB7/ACE/CACNA2D2/MYL2/CACNA1D/EHD3/DSC2/ATP2B1/TPM1/JUP/MYH7/…	165
BP	GO:0060968	regulation of gene silencing	85/9067	133/17653	0.00227685	0.0435438	0.036552	HIST1H4F/HIST1H4L/HIST1H3F/HIST1H4A/HIST1H3J/HIST1H4E/HIST1H3I/POLR2F/HIST1H4D/HIST1H3E/HIST1H4H/HIST4H4/POM121C/ATAD2B/NUP54/TPR/HIST1H3G/AAAS/NUP35/ATAD2/HIST1H3A/TGFB1/NUP107/HIST1H4B/HIST1H4I/HIST1H4C/TRIM28/NUP153/POLR2E/NUP133/NDC1/HMGA1/NCOR2/MIER1/DHX9/PUM2/POLR2A/HIST2H4B/RANBP2/HIST2H4A/NUP155/SIRT1/HIST1H3H/POM121/NUP50/ASF1A/ZFP36/HIST1H3D/POLR2B/HIRA/HIST2H3D/SIRT6/H3F3A/HIST2H3A/NCO…	85
BP	GO:0060491	regulation of cell projection assembly	101/9067	161/17653	0.00228507	0.0435438	0.036552	DNM3/FER/ATP7A/IFT88/ZMYND8/CEP135/ATMIN/CEP97/APC/DOCK11/NCKAP1/PLD1/WAS/CYLD/WASHC1/FNBP1L/RAC2/TGFBR1/CEP120/RDX/CAPZB/DNM2/C15orf62/RAB5A/CCDC88A/CARMIL2/PFN1/MIEN1/CDK10/SSH3/CROCC/EVI5L/PLEKHM1/HRAS/KCTD17/CORO1C/RHOG/MAP4/TAPT1/CCP110/EVL/SYNE2/ARAP1/ANLN/ATG5/TGFB3/FSCN1/DYNC2LI1/RHOQ/ATG3/WASF2/CDC42EP4/SRF/WDPCP/NDEL1/FMR1/CDC42EP2/PODXL/SRGAP2C/AGRN/F2RL1/BIN3/IFT140/CDC42EP1/KLHL41/AU…	101
BP	GO:0001956	positive regulation of neurotransmitter secretion	12/9067	13/17653	0.00229768	0.0435438	0.036552	ADORA2A/RAB3GAP1/DNM1L/DTNBP1/SNCA/STX1A/STX1B/GPER1/UNC13B/NLGN1/STXBP1/TACR2	12
BP	GO:0050862	positive regulation of T cell receptor signaling pathway	12/9067	13/17653	0.00229768	0.0435438	0.036552	CD226/RELA/CYLD/PRKD2/TESPA1/KCNN4/RPS3/NECTIN2/LCK/ADA/TRAT1/CCR7	12
BP	GO:0016358	dendrite development	132/9067	216/17653	0.00234522	0.0436624	0.0366515	VAMP7/DNM3/OPA1/ZMYND8/KIDINS220/C21orf91/CRTC1/MINK1/PRKG1/CAPRIN1/PAK4/STRN/TRAK2/RAP2A/TRPC6/SYNGAP1/PICALM/RAPGEF2/ANAPC2/SARM1/DNM1L/IQGAP1/ITGB1/FBXO31/BAIAP2/MAP1S/CD3E/DLG4/EZH2/LRRK2/PDLIM5/UBA6/NEDD4/NSMF/CAPRIN2/CUL7/NLGN3/MECP2/RAB21/MEF2C/CDKL5/TMEM106B/FXR1/SLC9A6/CFL1/SRGAP2/ABI1/DTNBP1/GORASP1/ACTR2/PTEN/FARP1/TRAK1/APP/DVL1/LZTS3/ARF1/LPAR1/RERE/FBXW8/TIAM1/MAPK6/DLG5/RELN/KALRN/…	132
BP	GO:0007254	JNK cascade	123/9067	200/17653	0.00235528	0.0436624	0.0366515	GPS2/UBE2V1/DAXX/DVL3/TAOK1/ERCC6/MAP4K5/MINK1/IKBKG/TRAF6/MEN1/MAPK8IP3/DUSP19/RB1CC1/TAOK3/RAP2A/PKN1/HIPK3/DVL2/TAB1/MAP4K3/MAP3K2/MAP3K10/MAPK8/HDAC3/MAP3K12/RAPGEF1/UNC5CL/AXIN1/TLR9/PER1/MAP4K2/ZNF675/PTK2B/MAP3K7/MAP4K1/HRAS/MAP2K4/UBC/IRAK1/GPS1/MAP3K11/MAP3K5/MAP3K20/NCOR1/CRKL/MAPK9/SH2D3A/STK3/DTNBP1/ARHGEF6/FGD2/APP/ARHGEF5/MAPK8IP1/LTBR/PTPN22/TAB3/TAB2/NCF1/MAP2K7/TIAM1/FLT4/SPAG9/Z…	123
BP	GO:0007050	cell cycle arrest	151/9067	250/17653	0.00235577	0.0436624	0.0366515	PPP2R3B/KIF20B/CNOT3/STRADA/BARD1/MTBP/SLC38A9/CUL5/KAT2B/BRCA1/CCNK/TGFB1/NBN/APC/ATM/CRLF3/TSC2/PML/UHMK1/ZNF385A/PRKAA1/PRKACA/WHAMMP3/CUL4A/TP53/CDC14B/ZNF268/CNOT6/PIDD1/MED25/RHEB/CNOT1/TGFBR1/CDK7/MLST8/PPM1A/PKD1/AURKA/LAMTOR3/MYBBP1A/BAX/CNOT10/HRAS/WDR6/CDK4/PLK3/UBC/SKIL/MAPK12/PRKAB1/SGSM3/MIF/TFAP4/RRAGD/CHEK2/MAP3K20/CNOT7/RB1/CUL2/ABL1/PNPT1/RBL2/EIF2AK4/RRAGB/HBP1/CDKN3/RASSF1/PPP…	151
BP	GO:1900180	regulation of protein localization to nucleus	67/9067	102/17653	0.00235804	0.0436624	0.0366515	NUP54/TPR/ANGPT1/MED1/TGFB1/TMEM173/CD2AP/ECT2/JAK2/MCRS1/SIRT1/UBR5/RBM22/LRRK2/CDK5RAP3/MAPK1/TRIM8/CCT2/OGG1/LZTS2/PKIA/NUP62/ZC3H12A/APOD/GLIS2/TRIM40/PLK1/LILRB4/NGFR/PIN1/NMD3/CHP1/PARP10/SIN3A/JUP/SESN2/PINX1/NUP58/CDKN1A/EFCAB7/PSEN1/LIF/MAVS/PYHIN1/MAPK14/TXN/SRC/HSP90AB1/FYN/TRIM29/MDFIC/EIF2AK3/FLCN/GAS6/PDE2A/DCLK1/IFNG/CLDN18/INS/BMP4/CDK1/DCLK3/CARD10/GLI3/F2/PTGS2/ZIC1	67
BP	GO:0034599	cellular response to oxidative stress	171/9067	286/17653	0.00236691	0.0436624	0.0366515	FER/ATP7A/FBXW7/DIABLO/SETX/UBQLN1/GUCY1B1/VRK2/ERCC6L2/SZT2/HSF1/RELA/PML/ZNF580/TXN2/PRKAA1/OXR1/FUT8/NONO/HNRNPD/TRPC6/TP53/ECT2/ATP13A2/JAK2/CYBB/PXN/STK25/SIRT2/IMPACT/BAG5/STK26/PDCD10/MAPK7/KDM6B/SIRT1/CHUK/DNM2/EZH2/MAPK8/TMEM161A/LRRK2/CRK/NCOA7/FOXO3/MTR/CTNNB1/ZNF277/IL18BP/SLC25A24/MAPK13/SRXN1/GSKIP/CD36/MELK/GPX3/MAPK1/TXNRD1/MAP3K5/MAPK9/MPV17/ABL1/PNPT1/SOD2/ZC3H12A/PYCR2/KLF2/ANK…	171
BP	GO:0006893	Golgi to plasma membrane transport	36/9067	50/17653	0.00236715	0.0436624	0.0366515	VAMP7/VAMP2/GOLGA4/CNST/BBS1/EXOC5/MACF1/BLZF1/ARFGEF2/DNM2/CSK/KIF13A/GOLPH3/EXOC2/SYS1/GOPC/C16orf70/SPTBN1/ACSL3/EXOC6B/EXOC1/LYPLA1/RAB31/EXOC6/OSBPL5/VAMP5/RAB10/AMN/ANK3/LLGL1/RAB34/KRT18/OPTN/STEAP2/RAB26/PKDCC	36
BP	GO:0034113	heterotypic cell-cell adhesion	36/9067	50/17653	0.00236715	0.0436624	0.0366515	ITGAV/ITGB1/MAPK7/ITGB3/ITGAX/ITGA4/LILRB2/MYADM/GCNT2/CD2/DSC2/CD58/JUP/ITGA5/CD44/ITGAD/PERP/PARVA/APOA1/FGA/IL1RN/ADIPOQ/FGG/FGB/THY1/DSP/TNF/RNASE10/FLOT1/ITGB7/PKP2/MADCAM1/NFASC/CTNNA3/BMP7/ALOX15	36
BP	GO:0050879	multicellular organismal movement	36/9067	50/17653	0.00236715	0.0436624	0.0366515	GIGYF2/XRCC1/ITPR1/VPS54/DMPK/RPS6KB1/SLC8A3/CHUK/GSTM2/RCSD1/CCDC78/MYH3/MB/MYH7/TNNC1/TCAP/ATP2A1/GAA/TNNT3/CASQ1/CASQ2/TNNT2/KCNJ2/TNNI1/TNNI3/STAC3/ACTN3/HOMER1/TNNT1/SYNM/TNNC2/MYH14/TNNI2/CAV3/CHRNA1/CHRND	36
BP	GO:0050881	musculoskeletal movement	36/9067	50/17653	0.00236715	0.0436624	0.0366515	GIGYF2/XRCC1/ITPR1/VPS54/DMPK/RPS6KB1/SLC8A3/CHUK/GSTM2/RCSD1/CCDC78/MYH3/MB/MYH7/TNNC1/TCAP/ATP2A1/GAA/TNNT3/CASQ1/CASQ2/TNNT2/KCNJ2/TNNI1/TNNI3/STAC3/ACTN3/HOMER1/TNNT1/SYNM/TNNC2/MYH14/TNNI2/CAV3/CHRNA1/CHRND	36
BP	GO:0090207	regulation of triglyceride metabolic process	26/9067	34/17653	0.00239588	0.0440615	0.0369866	CTDNEP1/FBXW7/PNPLA2/PIK3CG/SCARB1/SREBF1/TBL1XR1/GPLD1/NR1H2/LMF1/NR1H3/APOE/SIK1/CNEP1R1/PLIN5/APOA1/C3/APOC3/APOC2/THRSP/RGN/SERPINA12/AADAC/APOA4/APOA5/FGF21	26
BP	GO:0097553	calcium ion transmembrane import into cytosol	82/9067	128/17653	0.00244145	0.0447445	0.0375598	CHERP/ITPR2/SELENON/TGFB1/IBTK/TPCN1/PRKACA/ITPR1/SLC8A3/MYO5A/PTPRC/BAX/PTK2B/DIAPH1/TPCN2/GSTM2/CAPN3/CALM3/ABL1/MCOLN1/ATG5/SLC8B1/FGF2/SNCA/CLIC2/PTPN6/HTR2A/FKBP1A/TRPC1/ITPR3/PLN/PKD2/CD19/ATP1A2/CHD7/SLC8A1/PRNP/GRIN2C/CCL3/GRIN2B/PLCG1/JPH4/CASQ1/GPER1/TRPM2/CASQ2/NTSR1/FYN/LCK/CCL21/THY1/GRIN2D/TRDN/NOL3/RYR1/CORO1A/XCL1/CCR7/F2RL3/F2R/HRC/PDE4D/FASLG/RYR3/DDIT3/CEMIP/JPH2/CCL19/RAMP3/GR…	82
BP	GO:1902275	regulation of chromatin organization	102/9067	163/17653	0.00244741	0.0447445	0.0375598	KMT2B/ZNF451/ATAD2B/ZNF335/RIF1/KDM5A/TPR/ATRX/PARG/ATAD2/BRCA1/KAT2A/SETD1A/TGFB1/HIST1H1B/TRIP12/ATM/PYGO2/NIPBL/TRIM28/TLK2/TP53/HMGA1/SREBF1/WBP2/NSD1/MIER1/PRKD2/TADA2A/SIRT1/MAP1S/UBR5/MAPK8/SPI1/LRRK2/TLK1/ASF1A/NOC2L/OTUB1/CTNNB1/SMARCB1/HIRA/MECP2/FOXP3/SIRT6/SKI/RNF20/PHF1/PHF19/SETD7/MTF2/PHF8/PAF1/SPTY2D1/ATG5/GATA3/SETDB1/EID1/PAXIP1/TET1/SNCA/RPS6KA5/CTR9/SMAD4/CDK9/RPS6KA4/MUC1/SUP…	102
BP	GO:0045682	regulation of epidermis development	54/9067	80/17653	0.00248007	0.044847	0.0376459	NME2/ROCK2/MED1/NAB1/PPARD/NCOA3/EZH2/ZFP36/GRHL1/CTNNB1/ZFP36L1/ROCK1/CD109/WNT10B/CBFB/SMAD4/MAFG/VDR/SFN/CTSK/TMEM79/RUNX1/MYSM1/MAFF/ERRFI1/TRIM16/PTCH2/NOTCH1/PTCH1/SFRP4/TGFB2/HEY2/H2AFY2/KDF1/TNF/SPINK5/KRT17/NAB2/CDSN/PRKCH/ALOX15B/DLL1/AQP3/HOXA7/BMP4/FOXC1/CDH3/FST/CYP27B1/REG3A/GAL/SULT2B1/SERPINB13/GRHL2	54
BP	GO:0046470	phosphatidylcholine metabolic process	54/9067	80/17653	0.00248007	0.044847	0.0376459	CHKB/CSNK2B/PLA2G12A/PLA2G4B/SLC27A1/PLA2G6/LPCAT4/MBOAT2/SCARB1/SLC44A1/GPLD1/TMEM86B/LCAT/MECP2/PNPLA6/ABHD4/CSNK2A2/PNPLA8/PLA2G4A/LPCAT1/DBI/ACSL3/GDPD3/CHKA/CEPT1/SLC44A2/PEMT/LPCAT2/MBOAT1/ABHD3/PLA2G15/PLA2G2A/FABP3/APOA2/PHOSPHO1/APOC1/STARD10/GPAT4/APOA1/PCYT1B/ABHD1/PLA2G1B/LPIN3/LPCAT3/CHPT1/MFSD2A/LIPC/ACHE/APOA4/PON1/PLA2G2D/CDS1/APOA5/SLC44A4	54
BP	GO:0050853	B cell receptor signaling pathway	64/9067	97/17653	0.00248188	0.044847	0.0376459	PLCL2/LIME1/ELF2/PTPRC/BAX/IGLC1/MEF2C/CD79A/MAPK1/ABL1/ELF1/SLC39A10/PTPN22/PTPN6/CBFB/GCSAML/CD19/RUNX1/BLK/VAV3/LPXN/IGLL5/TRBC2/TRBC1/FCRL3/NFAM1/IGHD/CD300A/LCK/RFTN1/IGHG1/NFATC2/IGHG3/PIK3CD/IGHV1-69D/BCAR1/BMX/IGHV4-61/MNDA/CD79B/IGHG4/IGHA1/PRKCH/PAX5/IGHA2/IGHG2/IGHV3-30/IGHE/CD38/IGHM/IGLL1/IGHV2-26/TRDC/IGHV1-18/IGHV5-51/IGHV6-1/IGHV2-70D/IGHV4-28/IGHV3-20/IGHV1-24/IGHV3-64D/IGHV3-66/…	64
BP	GO:0051591	response to cAMP	64/9067	97/17653	0.00248188	0.044847	0.0376459	PDE3A/ITPR2/AKAP9/RELA/BIRC2/PIK3CG/SREBF1/RAPGEF2/SLC8A3/RAPGEF1/PER1/PTK2B/ZFP36L1/PNPT1/DGKQ/IGFBP5/NDUFS4/APP/HCN2/WNT10B/FOSL1/RAPGEF3/SLC26A6/COL1A1/APEX1/PKD2/JUND/FOS/STAT1/FOSB/MMP19/SLC8A1/DUOX1/AREG/JUNB/JUN/GPD1/STAR/ADIPOQ/DUSP1/NME1/AANAT/THBD/EEF2K/AQP1/HSPA5/KCNQ1/STC1/AGXT/CDO1/PKLR/PCK1/PDE2A/CARM1/SLC5A5/DMTN/PTPRN/KCNE1/VGF/PENK/CPS1/OXT/DUOX2/SLC26A3	64
BP	GO:0031952	regulation of protein autophosphorylation	31/9067	42/17653	0.00248925	0.0448497	0.0376482	PDGFA/NBN/RAP2B/RAP2A/MOB1B/TESK1/IQGAP1/IMPACT/ENG/MRE11/RAD50/CALM3/TNKS1BP1/ACE/CHP1/TAOK2/ERRFI1/VEGFA/VEGFC/JUN/SRC/TOM1L1/GPNMB/ADIPOQ/PDGFC/CAV1/EEF2K/RASSF2/INS/ENPP1/NEK10	31
BP	GO:0007032	endosome organization	51/9067	75/17653	0.00254063	0.0456433	0.0383143	CHMP4A/VPS37C/CLCN3/WASH3P/DNAJC13/VPS4A/STAM/HOOK3/VPS37B/MVB12A/HGS/VPS37A/WASHC4/HOOK2/RAB22A/ARFGEF2/RNF26/ALS2/SNX10/PIK3C3/VPS4B/EXOC8/RAB5B/USP8/CHMP5/VPS36/STAM2/VTA1/FAM160A2/LAPTM4B/RAB7A/VPS28/CHMP1B/HOOK1/TMEM127/SNX33/PI4K2A/PHETA1/CHMP1A/CHMP6/ALS2CL/CHMP4B/PLEKHF1/DNM1/CHMP4C/SNX3/AQP11/CHMP2A/FASLG/VPS37D/ANXA8	51
BP	GO:0051208	sequestering of calcium ion	75/9067	116/17653	0.00255392	0.0457498	0.0384038	CHERP/ITPR2/SELENON/TGFB1/IBTK/TPCN1/PRKACA/ITPR1/MYO5A/SLC25A23/PTPRC/BAX/PTK2B/DIAPH1/TPCN2/GSTM2/CAPN3/CALM3/ABL1/MCOLN1/ATG5/SLC8B1/FGF2/SNCA/CLIC2/PTPN6/HTR2A/FKBP1A/TRPC1/ITPR3/PLN/PKD2/CD19/ATP1A2/CHD7/CALR/SLC8A1/CCL3/PLCG1/JPH4/ATP7B/CASQ1/GPER1/TRPM2/CASQ2/NTSR1/LCK/CCL21/THY1/TRDN/NOL3/RYR1/CORO1A/XCL1/CCR7/F2RL3/F2R/HRC/PDE4D/FASLG/RYR3/DDIT3/CEMIP/JPH2/CCL19/JPH1/ANK2/HTR2B/CXCL9/TRP…	75
BP	GO:0034121	regulation of toll-like receptor signaling pathway	42/9067	60/17653	0.00256404	0.045799	0.0384451	UBQLN1/BIRC2/TICAM1/LRRC14/SARM1/NR1D1/TLR9/CD36/WDFY1/CACTIN/NFKBIL1/ARRB2/IRF7/NR1H3/PTPN22/TLR1/LGR4/TNFAIP3/LY96/PTPRS/TLR4/DAB2IP/LILRA4/F2RL1/SMPDL3B/FCRL3/CD300A/TICAM2/NLRP6/BIRC3/CAV1/RAB7B/ESR1/FLOT1/TREML4/LBP/IRAK3/TLR6/TYRO3/RSAD2/BPIFB1/ACOD1	42
BP	GO:0006302	double-strand break repair	134/9067	220/17653	0.0026015	0.0463065	0.0388711	SLX1A/HIST1H4F/SLX1B/HIST1H4L/HIST1H4A/HIST1H4E/HIST1H4D/APLF/BRIP1/HIST1H4H/HIST4H4/NHEJ1/DNA2/BARD1/XRCC3/WRN/RBBP8/RIF1/SETX/POLM/RTEL1/BRCA2/SLF1/HSF1/BRCA1/HELQ/ATP23/DMC1/HIST1H4B/TRIP12/NBN/ATM/HIST1H4I/EME2/HIST1H4C/POLN/MTA1/SLX4/PML/NIPBL/DEK/SMC6/POLA1/MMS22L/PARPBP/DCLRE1A/WDR48/SMC5/DCLRE1C/ERCC4/BRCC3/XRCC1/MND1/YY1/MRNIP/PPP4R2/HIST2H4B/HIST2H4A/UBE2V2/AP5Z1/RECQL/UBR5/SLF2/POLQ/SE…	134
BP	GO:0071706	tumor necrosis factor superfamily cytokine production	79/9067	123/17653	0.0026148	0.0463065	0.0388711	ZBTB20/ANGPT1/HSF1/TICAM1/BCL3/TBC1D23/DHX9/JAK2/CYBB/LGALS9/ARFGEF2/LRRK2/ZFP36/DDX58/TLR9/MC1R/FOXP3/CD36/MIF/CACTIN/RARA/UBE2J1/SPON2/NFKBIL1/ARRB2/ZC3H12A/APP/PTPN22/IFIH1/TLR1/TNFAIP3/HSPB1/LY96/CD2/TLR4/SASH3/ADAM8/AXL/CCR2/BCL10/DDT/PF4/FZD5/LILRA4/CD34/ERRFI1/SELENOK/MAPKAPK2/CCL3/MAVS/GSTP1/NOD2/C1QTNF4/GPNMB/AZI2/NFATC4/ADIPOQ/ARG2/LILRB1/SLAMF1/GAS6/ACP5/CLU/LBP/AZU1/CHRNA7/NLRC3/IRAK3…	79
BP	GO:2001251	negative regulation of chromosome organization	79/9067	123/17653	0.0026148	0.0463065	0.0388711	SLX1A/SLX1B/TEN1/XRCC3/ZNF451/ATAD2B/WAPL/GNL3L/KDM5A/RTEL1/TPR/ATRX/ACD/ATAD2/BRCA1/XRN1/NAA10/TRIP12/NBN/APC/ATM/SLX4/TERF2/DCP2/HMGA1/ERCC4/XRCC1/CTC1/TNKS2/SIRT1/UBR5/SMG6/SPI1/ASF1A/NOC2L/OTUB1/SMARCB1/MECP2/FOXP3/RAD50/SKI/ZW10/PHF1/ERCC1/MTF2/PHF8/DYNC1LI1/ATG5/POT1/TET1/SNCA/PLK1/TTK/XRCC5/SUPT6H/CENPF/BUB1B/PIH1D1/BUB1/SIN3A/JARID2/NDC80/PINX1/TOP2A/CCNB1/GEN1/UCN/SRC/NAT10/DUSP1/CDT1/AN…	79
BP	GO:0001893	maternal placenta development	24/9067	31/17653	0.00264374	0.0466861	0.0391897	PPARD/ASH1L/MEN1/LDOC1/DAZAP1/TMED2/VDR/BMPR2/PRDM1/STOX2/NR2F2/EPOR/PRDX3/GJA1/JUNB/LIF/PTGIS/NODAL/GJB2/STC1/SPP1/STC2/PTGS2/CYP27B1	24
BP	GO:0032273	positive regulation of protein polymerization	83/9067	130/17653	0.00265442	0.0467419	0.0392365	WASH6P/FER/AKAP9/WASH3P/SLAIN2/TOGARAM1/DLG1/NCKAP1/IQGAP2/WHAMMP3/WAS/WASHC1/RAC2/BAIAP2/C15orf62/CARMIL2/PFN1/MLST8/PTK2B/ARFIP1/MECP2/WIPF1/RHOG/NCK1/DCTN1/EVL/RICTOR/BAIAP2L1/CTTN/ACTR2/ACTR3/GMFB/NAV3/WASHC2C/ARFIP2/GSN/CDC42EP4/ACTR3B/WIPF2/ARF1/ARL2/AP1AR/BAIAP2L2/BAG4/SPIRE1/CLIP1/MYO1C/PICK1/HSPA1A/CDC42EP2/HIP1R/ARPC5L/SPIRE2/HSPA1B/TPPP/RGS2/CDC42EP1/CARMIL1/MAPT/ARPC5/RPS3/LMOD1/CDC42…	83
BP	GO:0051346	negative regulation of hydrolase activity	264/9067	456/17653	0.00266614	0.0468157	0.0392985	RASA4/GPS2/LEPR/CEP192/ROCK2/BIRC6/CNST/KDM5A/XIAP/ADORA2A/BIRC2/MASTL/PHACTR2/KNL1/PROS1/ARFGEF1/IQGAP2/USP47/PPP1R11/TERF2/TNK2/TNFAIP8/PICALM/TP53/ENSA/DGKI/IKBKB/ITIH4/PPP1R12C/IQGAP1/TIPRL/ARPP19/PLEKHF2/PPP1R37/MAPK7/SIRT1/RDX/PCIF1/BCL2L12/C4A/LRRK2/GPATCH2/CABIN1/YWHAE/TFPI/TLR9/MICAL1/C4B/C5/GMIP/OXA1L/KLRK1/PAM16/AIP/HRAS/ARL6IP1/F11R/TIMP2/GPS1/DDX3X/SERPINA1/RPS6KA3/UCHL5/ABL1/PPP1R12…	264
BP	GO:0043123	positive regulation of I-kappaB kinase/NF-kappaB signaling	104/9067	167/17653	0.00279385	0.048831	0.0409902	UBE2V1/CC2D1A/RELA/IKBKG/BIRC2/TICAM1/TRAF6/TRIM62/MAP3K14/ECT2/PELI2/MIER1/TRAF3IP2/BRD4/MTDH/IKBKB/TBK1/ATP2C1/LGALS9/CHUK/RBCK1/UNC5CL/CD74/PPM1A/ZDHHC17/TLR9/IRF3/CTNNB1/RNF31/MAP3K7/UBC/S100A13/CD36/IRAK1/TRIM13/IFIT5/TRIM8/C18orf32/ABL1/MIB2/CARD16/NUP62/AKAP13/TMEM9B/MALT1/LTBR/ANKRD17/CD4/TAB2/ZDHHC13/FKBP1A/LPAR1/GPR89A/GOLT1B/SLC44A2/TNFRSF1A/CARD11/CLEC6A/PIM2/ECM1/SHARPIN/BCL10/F2RL1/…	104
BP	GO:1903555	regulation of tumor necrosis factor superfamily cytokine production	76/9067	118/17653	0.00279663	0.048831	0.0409902	ZBTB20/ANGPT1/HSF1/TICAM1/BCL3/TBC1D23/DHX9/JAK2/CYBB/LGALS9/ARFGEF2/LRRK2/ZFP36/DDX58/TLR9/MC1R/FOXP3/CD36/MIF/CACTIN/RARA/UBE2J1/SPON2/NFKBIL1/ARRB2/ZC3H12A/PTPN22/IFIH1/TLR1/TNFAIP3/HSPB1/LY96/CD2/TLR4/SASH3/ADAM8/AXL/CCR2/DDT/PF4/FZD5/LILRA4/CD34/ERRFI1/SELENOK/MAPKAPK2/CCL3/MAVS/GSTP1/NOD2/C1QTNF4/GPNMB/NFATC4/ADIPOQ/ARG2/LILRB1/SLAMF1/GAS6/ACP5/CLU/LBP/AZU1/CHRNA7/NLRC3/IRAK3/GPR18/CD274/IF…	76
BP	GO:0031098	stress-activated protein kinase signaling cascade	176/9067	296/17653	0.00288454	0.0498138	0.0418152	GPS2/UBE2V1/STRADA/NEK1/DAXX/DVL3/TAOK1/ERCC6/FBXW11/MAP4K5/NEK4/MINK1/DLG1/IKBKG/TRAF6/PAK4/SLK/MAP3K1/MEN1/MAP3K14/STK4/MAPK8IP3/DUSP19/RB1CC1/TAOK3/RAP2A/PKN1/HMGCR/HIPK3/STK25/IKBKB/DVL2/TAB1/NBR1/MAP4K3/MAP3K2/LGALS9/STK26/PDCD10/MAP3K10/CHUK/MAPK8/HDAC3/MAP3K12/RAPGEF1/UNC5CL/ZFP36/AXIN1/TLR9/PER1/MAP4K2/ZNF675/PTK2B/MAP3K7/MAP4K1/HRAS/MAP2K4/UBC/MAPK13/IRAK1/MAPK1/GPS1/MAP3K11/MAP3K5/ZFP36…	176
BP	GO:0072330	monocarboxylic acid biosynthetic process	176/9067	296/17653	0.00288454	0.0498138	0.0418152	POM121C/NUP54/PGAM1/TPR/AAAS/NUP35/BRCA1/ELOVL7/NUP107/TECR/PIBF1/AVPR1A/PRKAA1/NUP153/NUP133/NDC1/PGM2L1/RANBP2/CHST14/NUP155/SIRT1/POM121/CBFA2T3/MYO5A/NUP50/PKM/CD74/ABCD3/NR1D1/PTGES2/ACSF3/WDTC1/SIRT6/DECR2/LPGAT1/ASNSD1/PRKAB1/MIF/PNPLA8/OSBPL7/NR1H2/NCOR1/LTC4S/ALDOA/FASN/OGDH/SCP2/DSE/ELOVL5/FADS3/HACD4/NUP62/NR1H3/PTGDS/BGN/MECR/ACSL3/SCAP/MALRD1/HTR2A/DCN/NUP210/CBR4/GPI/PFKL/QKI/ACADVL…	176
BP	GO:0006590	thyroid hormone generation	14/9067	16/17653	0.00289299	0.0498138	0.0418152	MED1/GATA3/PAX8/DUOX1/HPN/TPO/SLC5A5/DIO1/DUOXA1/DIO2/IYD/FOXE1/DUOX2/DUOXA2	14
BP	GO:0031269	pseudopodium assembly	14/9067	16/17653	0.00289299	0.0498138	0.0418152	APC/WASHC1/C15orf62/SRGAP2/CDC42EP4/CDC42EP2/SRGAP2C/F2RL1/CDC42EP1/KLHL41/CDC42EP3/CCL21/CCR7/CDC42EP5	14
BP	GO:0070828	heterochromatin organization	14/9067	16/17653	0.00289299	0.0498138	0.0418152	TPR/WDHD1/HMGA1/HP1BP3/SIRT6/SETD7/HELLS/TNRC18/BAHD1/SNAI1/LOXL2/BAHCC1/MTHFR/HMGA2	14
BP	GO:0048168	regulation of neuronal synaptic plasticity	37/9067	52/17653	0.00290126	0.0498184	0.041819	RAB3GAP1/SYNGAP1/NCDN/MCTP1/DLG4/RAB5A/RAB3A/KRAS/NSMF/HRAS/NF1/SYNGR1/APP/SNCA/SYNPO/KALRN/APOE/DBN1/AGT/SHANK3/STAR/UNC13B/PPFIA3/EGR2/NEURL1/ARC/NPTN/SYP/SHISA8/S100B/CAMK2B/CAMK2A/SYT4/KCNJ10/RASGRF1/CNTN2/GRIN1	37
BP	GO:0006303	double-strand break repair via nonhomologous end joining	52/9067	77/17653	0.00291216	0.0498678	0.0418605	HIST1H4F/HIST1H4L/HIST1H4A/HIST1H4E/HIST1H4D/HIST1H4H/HIST4H4/NHEJ1/BARD1/RIF1/POLM/HSF1/BRCA1/ATP23/HIST1H4B/NBN/ATM/HIST1H4I/HIST1H4C/DEK/POLA1/DCLRE1A/DCLRE1C/ERCC4/BRCC3/XRCC1/MRNIP/HIST2H4B/HIST2H4A/UBE2V2/POLQ/MRE11/ABRAXAS1/LIG4/RNF168/MDC1/RAD50/XRCC4/ERCC1/HIST1H4K/KDM2A/PAXIP1/BABAM1/PAXX/XRCC5/NUDT16L1/CYREN/POLL/PRPF19/BABAM2/H2AFX/HMGA2	52
CC	GO:0015629	actin cytoskeleton	306/9506	487/18698	4.40296e-08	1.55392e-05	1.17815e-05	CDC42BPA/SPECC1/FER/SPPL2B/CAVIN2/GABARAP/ARHGAP6/FHOD1/KAT2B/VCL/PTK2/KNTC1/NCKAP1/IQGAP2/TOPBP1/MYLK/ARHGAP21/MYO9A/CD2AP/STK38L/WAS/INTS6/NDC1/ZYX/CLIC4/ZNF268/DHX9/PXN/RAC2/OPHN1/IQGAP1/STK17B/POU6F1/BAIAP2/RAB22A/TAX1BP3/RDX/SLC9A3R1/CAPZB/GAS2L3/MYL5/MYO5A/PDLIM7/RAB5A/PDLIM5/CARMIL2/TMOD3/MARK2/ARHGAP33/CRK/UTRN/DDX58/APBB3/CROCC/DCTN4/MYH11/TAF5/NCOA5/CORO1C/WIPF1/TTN/RCSD1/TARS/AHNAK/PAR…	306
CC	GO:0072562	blood microparticle	129/9506	183/18698	4.43916e-08	1.55392e-05	1.17815e-05	TGFB1/PROS1/F13A1/HBA1/A1BG/ZBTB38/ITIH4/INTS11/ENG/C4A/MSN/PFN1/C4B/HBA2/IGLC1/HBB/GRIPAP1/LGALS3BP/C1R/A2M/GSN/ZNF177/PSMC5/TMPRSS13/HSPA7/ACTG2/HSPA6/CIB2/DNPEP/FN1/APOE/HSPA1A/ACTC1/ACTA1/ACTB/C1S/HSPA1B/HBG2/AGT/C1QC/ALB/VTN/IGLL5/ANGPTL4/TRBC2/APOA2/SERPING1/TFRC/STOM/CFB/TF/APOA1/TRBC1/SERPINF2/C3/PRSS1/IGHD/FGA/FGG/IGLC2/IGHG1/FGB/IGHG3/HPX/JCHAIN/HBE1/GC/SERPINA3/IGHV1-69D/AMBP/APCS/AHSG…	129
CC	GO:0005813	centrosome	307/9506	490/18698	6.29969e-08	1.55392e-05	1.17815e-05	KIF20B/CEP70/CEP57L1/RAB23/NEK1/CCDC15/CNTLN/TBC1D31/CSPP1/ANKRD26/CEP192/SCLT1/WRN/IFT74/SSX2IP/MIB1/CDC27/CEP162/ROCK2/CEP350/CEP295/KIF2A/USP33/FBXW11/PCM1/SDCCAG8/SPPL2B/CEP135/AKAP9/HAUS7/BRCA2/STIL/ERCC6L2/RABL2B/SLAIN2/SLF1/AAAS/HSF1/KAT2B/BBS1/KAT2A/GPSM2/PRKAR2B/CEP97/KIFAP3/CCDC77/VPS4A/MASTL/APC/KIAA0586/LRRCC1/FOPNL/PIBF1/PPP4R3B/PRKACA/CEP44/HAUS6/NIN/ZNF12/TUBGCP6/HOOK3/RAD18/CYLD/A…	307
CC	GO:0031091	platelet alpha granule	69/9506	90/18698	4.10619e-07	7.59644e-05	5.75946e-05	VAMP7/PDGFA/MMRN1/TGFB1/SYTL4/PHACTR2/PROS1/EGF/F13A1/A1BG/VEGFB/PPBP/NHLRC2/ITGB3/GTPBP2/SELP/CD36/SERPINA1/APOOL/TMX3/ALDOA/TGFB3/A2M/APP/STXBP3/CD109/SNCA/PCYOX1L/SERPINE2/VTI1B/HGF/FN1/THBS2/LHFPL2/PF4/CD9/SRGN/VEGFA/ALB/ACTN2/QSOX1/TIMP1/VEGFC/SERPING1/FERMT3/SERPINF2/FGA/ISLR/TOR4A/FGG/TGFB2/FGB/SERPINA3/F8/SERPINE1/GAS6/IGF2/AHSG/STXBP1/CLU/KNG1/HRG/PLG/SERPINA5/LEFTY2/ORM2/VEGFD/ORM1/PCDH7	69
CC	GO:0031252	cell leading edge	243/9506	385/18698	6.2811e-07	8.16464e-05	6.19026e-05	VAMP7/CDC42BPA/NME2/SSX2IP/TRPM7/FER/ATP7A/MKLN1/WASH3P/PIP5K1C/RAB3IP/ADORA2A/DGKZ/APC/PTK2/NCKAP1/SLK/IQGAP2/MYLK/CD2AP/CLASP2/SH3BP1/FAT1/PXN/RAC2/ITGAV/SLC9A1/KIF18A/PIK3CA/IQGAP1/ITGB1/MACF1/PSD3/BAIAP2/RAB22A/SLC39A6/RDX/KSR1/SLC9A3R1/DNM2/MYO5A/PDLIM7/RAB5A/CCDC88A/CARMIL2/INPPL1/LIMK1/ALS2/DDX58/PRKCI/ITGB3/FGD4/RASA1/KCNC3/CTNNB1/INPP5E/PTK2B/PKN2/PDE4A/ABI3/MTM1/FAM89B/PTPRO/DIAPH1/STX4…	243
CC	GO:0031012	extracellular matrix	296/9506	479/18698	6.61998e-07	8.16464e-05	6.19026e-05	LTBP1/ERBIN/DLG1/MMRN1/TGFB1/ADAMTSL4/COL24A1/FBN2/GPC5/SMC3/LRFN1/ADAMTS6/A1BG/PCOLCE/POMZP3/GPLD1/AEBP1/LRRN2/LTBP3/CTSD/PKM/DGCR6/LTBP4/SLITRK4/CLEC3B/DEFA1/TLR9/DEFA1B/MMP17/COL6A1/TIMP2/ITGA6/SPARCL1/SERPINA1/RELL2/LGALS3BP/LINGO3/MMP23B/LRFN3/SBSPON/MFAP4/GP5/ENAM/SPON2/TGFB3/LAMA5/ADAMTS10/CD248/BGN/MFGE8/BMP1/PRELP/COL6A2/LAMB1/WNT10B/PSAP/P3H1/COLQ/CDH13/DCN/MMP2/PLOD3/MGP/COL1A1/WNT4/CO…	296
CC	GO:0009898	cytoplasmic side of plasma membrane	121/9506	176/18698	9.8095e-07	0.0001037	7.86235e-05	RASA4/CHMP4A/FER/DIABLO/EPB41/C2CD2L/DLG1/BIRC2/TRAF6/PTK2/GNAL/RASA4B/TNK2/CYLD/SYNGAP1/JAK2/IKBKB/IQGAP1/ASPSCR1/CHUK/DLG4/CDK16/RASAL3/KCNAB2/CSK/CARMIL2/KRAS/GNAI2/GNG11/RASA2/NPTXR/RASA1/MIEN1/JAK1/RNF31/PTK2B/PTPN4/PTPN7/RAB21/SNX18/GNAQ/GNAZ/ESYT2/ABL1/ACP1/GNG8/PTEN/RGS6/MAP2K2/NF1/FARP1/GNAI3/CDH1/GNB1L/PTPN22/GNG7/GRAP2/EXOC1/TNK1/JAK3/ABL2/LDLRAP1/TIAM1/ZAP70/CD2/GNA13/PPP3CA/GNA11/DAB…	121
CC	GO:0030027	lamellipodium	127/9506	187/18698	1.48996e-06	0.000131948	0.00010004	VAMP7/CDC42BPA/NME2/FER/WASH3P/RAB3IP/DGKZ/APC/PTK2/NCKAP1/IQGAP2/MYLK/SH3BP1/FAT1/PXN/RAC2/ITGAV/SLC9A1/PIK3CA/ITGB1/SLC39A6/RDX/DNM2/CCDC88A/CARMIL2/INPPL1/LIMK1/ALS2/ITGB3/FGD4/CTNNB1/PTK2B/PKN2/ABI3/FAM89B/PTPRO/STX4/CORO1C/SCRIB/PLXND1/NRBP1/PDXP/SNX2/CFL1/EVL/SRGAP2/ABI1/FGD3/ARHGEF6/ACTA2/ARHGEF7/SYNE2/ARAP3/CTTN/PIEZO1/ACTR2/FGD2/ROCK1/ACTR3/PPP1R9B/CDH1/APP/APBB1/FSCN1/GSN/DOCK8/WASF2/RA…	127
CC	GO:0098562	cytoplasmic side of membrane	134/9506	199/18698	1.60477e-06	0.000131948	0.00010004	RASA4/CHMP4A/FER/DIABLO/SPPL2B/EPB41/C2CD2L/DLG1/BIRC2/TRAF6/PTK2/GNAL/RASA4B/TNK2/CYLD/SYNGAP1/HM13/JAK2/IKBKB/IQGAP1/ASPSCR1/CDIP1/CHUK/DLG4/CDK16/LRRK2/RASAL3/RAB5A/KCNAB2/CSK/CARMIL2/KRAS/GNAI2/GNG11/RASA2/NPTXR/RASA1/MIEN1/JAK1/RNF31/PTK2B/PTPN4/PTPN7/RAB21/SNX18/GNAQ/GNAZ/ESYT2/ABL1/ACP1/GNG8/PTEN/RGS6/MAP2K2/NF1/FARP1/GNAI3/CDH1/GNB1L/PTPN22/GNG7/GRAP2/EXOC1/TNK1/JAK3/GNRH1/ABL2/FKBP1A/LDL…	134
CC	GO:0044449	contractile fiber part	142/9506	214/18698	2.82277e-06	0.000208885	0.000158372	KAT2B/VCL/SYNE1/NEXN/NBR1/CAPZB/SMN1/MYL5/TMOD3/CTNNB1/MYH11/MTM1/TTN/CAPN3/AHNAK/STUB1/FXR1/CALM3/PPP2R5A/MYH3/FHL3/PPP1R12A/SYNE2/ALDOA/FBXO22/BIN1/PSMA6/SPTBN1/DES/ARF1/HSPB1/MMP2/FKBP1A/SYNPO/CRYAB/BAG3/PPP3CA/S100A1/ACTC1/ACTA1/FBXO32/MYL2/CACNA1D/SMN2/ARHGEF25/TPM1/FLNC/JUP/MYH7/PDLIM3/TNNC1/SYNPO2/KLHL41/ANKRD1/TMOD4/TCAP/TPM2/ANK3/MYBPC1/PSEN1/ACTN2/SLC8A1/ILK/PARVB/AHNAK2/MYBPH/TNNT3/MYH…	142
CC	GO:0043292	contractile fiber	151/9506	230/18698	3.51379e-06	0.000236382	0.00017922	KAT2B/VCL/SYNE1/DEK/NEXN/NBR1/CAPZB/SMN1/MYL5/TMOD3/CTNNB1/MYH11/MTM1/TTN/CAPN3/AHNAK/STUB1/FXR1/CALM3/PPP2R5A/MYH3/FHL3/PPP1R12A/SYNE2/ALDOA/FBXO22/BIN1/PSMA6/SPTBN1/DES/ARF1/HSPB1/ANKRD23/MMP2/FKBP1A/SYNPO/CST3/CRYAB/BAG3/PPP3CA/CALD1/S100A1/ACTC1/ACTA1/FBXO32/MYL2/CACNA1D/SMN2/ARHGEF25/TPM1/FLNC/JUP/MYH7/PDLIM3/TNNC1/SYNPO2/KLHL41/ANKRD1/TMOD4/TCAP/TPM2/ANK3/MYBPC1/PSEN1/ACTN2/SLC8A1/ILK/GJA1/…	151
CC	GO:0001726	ruffle	112/9506	164/18698	4.03818e-06	0.000249021	0.000188803	NME2/TRPM7/MKLN1/PIP5K1C/APC/NCKAP1/CD2AP/CLASP2/ITGAV/KIF18A/IQGAP1/ITGB1/MACF1/PSD3/BAIAP2/RAB22A/RDX/KSR1/SLC9A3R1/DNM2/MYO5A/PDLIM7/RAB5A/CARMIL2/ALS2/DDX58/ITGB3/FGD4/RASA1/INPP5E/PDE4A/MTM1/DIAPH1/PSD/CDKL5/WIPF1/ABCA7/C2CD5/PDXP/IFIT5/CFL1/FGD3/ARHGEF7/ARAP3/CTTN/FGD2/AKT2/ROCK1/PPP1R9B/MYADM/ARFIP2/FSCN1/GSN/WASF2/ADAM17/RASGRP2/PTPRJ/TIAM1/ARHGAP45/KLHL2/CLIP1/S100A11/EPB41L5/FGD1/MYO1C/…	112
CC	GO:0005924	cell-substrate adherens junction	245/9506	396/18698	5.21436e-06	0.000287455	0.000217942	CD99/ATP6V0C/ALKBH6/USP33/LIMS1/PCBP2/PIP5K1C/GIT1/CPNE3/VCL/PAK4/PTK2/ATAT1/NCKAP1/STX16/ITGA2/CLASP2/SLC4A2/HMGA1/ZYX/ADAM10/SORBS3/FAT1/SENP1/JAK2/GAK/PXN/RAC2/ITGAV/RSU1/SLC9A1/FOCAD/IQGAP1/ITGB1/G3BP1/NEXN/DOCK7/RDX/PABPC1/DNM2/RPS10/ENG/PDLIM7/MSN/YWHAE/PFN1/KRAS/LIMK1/LAMTOR3/ITGB3/CD81/ARMC5/JAK1/PTPRC/LIMS2/CTNNB1/DCTN4/PTK2B/MDC1/RAB21/NCSTN/UBOX5/CORO1C/TLE2/PI4KA/RHOG/SNAP23/MAPK1/AHN…	245
CC	GO:0030017	sarcomere	131/9506	197/18698	5.70626e-06	0.000287455	0.000217942	KAT2B/SYNE1/NEXN/NBR1/CAPZB/SMN1/TMOD3/CTNNB1/MTM1/TTN/CAPN3/STUB1/CALM3/PPP2R5A/MYH3/FHL3/PPP1R12A/SYNE2/ALDOA/FBXO22/BIN1/PSMA6/SPTBN1/DES/ARF1/HSPB1/MMP2/FKBP1A/SYNPO/CRYAB/BAG3/PPP3CA/S100A1/ACTC1/ACTA1/FBXO32/MYL2/CACNA1D/SMN2/ARHGEF25/TPM1/FLNC/JUP/MYH7/PDLIM3/TNNC1/SYNPO2/KLHL41/ANKRD1/TMOD4/TCAP/TPM2/ANK3/MYBPC1/PSEN1/ACTN2/SLC8A1/ILK/PARVB/AHNAK2/MYBPH/TNNT3/MYH6/MYL1/MYL3/OBSCN/PARVA/MY…	131
CC	GO:0031093	platelet alpha granule lumen	52/9506	67/18698	5.82678e-06	0.000287455	0.000217942	PDGFA/MMRN1/TGFB1/PROS1/EGF/F13A1/A1BG/VEGFB/PPBP/NHLRC2/GTPBP2/SERPINA1/APOOL/ALDOA/TGFB3/A2M/APP/PCYOX1L/VTI1B/HGF/FN1/PF4/SRGN/VEGFA/ALB/ACTN2/QSOX1/TIMP1/VEGFC/SERPING1/FERMT3/SERPINF2/FGA/ISLR/TOR4A/FGG/TGFB2/FGB/SERPINA3/F8/SERPINE1/GAS6/IGF2/AHSG/CLU/KNG1/HRG/PLG/LEFTY2/ORM2/VEGFD/ORM1	52
CC	GO:0030055	cell-substrate junction	247/9506	401/18698	7.62185e-06	0.00035251	0.000267266	CD99/ATP6V0C/ERBIN/ALKBH6/USP33/LIMS1/PCBP2/PIP5K1C/GIT1/CPNE3/VCL/PAK4/PTK2/ATAT1/NCKAP1/STX16/ITGA2/CLASP2/SLC4A2/HMGA1/ZYX/ADAM10/SORBS3/FAT1/SENP1/JAK2/GAK/PXN/RAC2/ITGAV/RSU1/SLC9A1/FOCAD/IQGAP1/ITGB1/G3BP1/NEXN/DOCK7/RDX/PABPC1/DNM2/RPS10/ENG/PDLIM7/MSN/YWHAE/PFN1/KRAS/LIMK1/LAMTOR3/ITGB3/CD81/ARMC5/JAK1/PTPRC/LIMS2/CTNNB1/DCTN4/PTK2B/MDC1/RAB21/NCSTN/UBOX5/CORO1C/TLE2/PI4KA/RHOG/SNAP23/MAP…	247
CC	GO:0030427	site of polarized growth	108/9506	159/18698	8.73679e-06	0.000370825	0.000281152	KIF20B/FRYL/SETX/PARD3/KIF5B/CCDC120/KLC1/AMFR/TRAK2/ADGRL1/KATNB1/SIRT2/IQGAP1/DOCK7/DNM2/MYO5A/MAP3K12/LRRK2/YWHAE/USP9X/CYTH2/IGHMBP2/ALS2/UTRN/NPTXR/PTK2B/KIF21B/SIGMAR1/DICER1/EXOC3/PTPRO/CDKL5/EXOC8/ARHGAP4/TIMP2/CPEB4/ABI1/PCDH9/DTNBP1/CTTN/TRAK1/APP/APBB1/MAPK8IP1/ERC2/FSCN1/STMN3/FRY/SNCA/LRIG2/DVL1/WHRN/ZFYVE27/TIAM1/NDRG2/DCTN2/NDEL1/EXOC6/FMR1/PI4K2A/DBN1/CIB1/TAOK2/ITGA3/CTNND1/GDPD5…	108
CC	GO:0005925	focal adhesion	242/9506	393/18698	9.67251e-06	0.000370825	0.000281152	CD99/ATP6V0C/ALKBH6/USP33/LIMS1/PCBP2/PIP5K1C/GIT1/CPNE3/VCL/PAK4/PTK2/ATAT1/NCKAP1/STX16/ITGA2/CLASP2/SLC4A2/HMGA1/ZYX/ADAM10/SORBS3/FAT1/SENP1/JAK2/GAK/PXN/RAC2/ITGAV/RSU1/SLC9A1/FOCAD/IQGAP1/ITGB1/G3BP1/NEXN/DOCK7/RDX/PABPC1/DNM2/RPS10/ENG/PDLIM7/MSN/YWHAE/PFN1/KRAS/LIMK1/LAMTOR3/ITGB3/CD81/ARMC5/JAK1/PTPRC/LIMS2/CTNNB1/DCTN4/PTK2B/MDC1/RAB21/NCSTN/UBOX5/CORO1C/TLE2/PI4KA/RHOG/SNAP23/MAPK1/AHN…	242
CC	GO:0030016	myofibril	143/9506	219/18698	9.73211e-06	0.000370825	0.000281152	KAT2B/VCL/SYNE1/NEXN/NBR1/CAPZB/SMN1/TMOD3/CTNNB1/MTM1/TTN/CAPN3/AHNAK/STUB1/FXR1/CALM3/PPP2R5A/MYH3/FHL3/PPP1R12A/SYNE2/ALDOA/FBXO22/BIN1/PSMA6/SPTBN1/DES/ARF1/HSPB1/ANKRD23/MMP2/FKBP1A/SYNPO/CRYAB/BAG3/PPP3CA/CALD1/S100A1/ACTC1/ACTA1/FBXO32/MYL2/CACNA1D/SMN2/ARHGEF25/TPM1/FLNC/JUP/MYH7/PDLIM3/TNNC1/SYNPO2/KLHL41/ANKRD1/TMOD4/TCAP/TPM2/ANK3/MYBPC1/PSEN1/ACTN2/SLC8A1/ILK/PARVB/AHNAK2/MYBPH/TNNT3/…	143
CC	GO:0000790	nuclear chromatin	220/9506	354/18698	1.00223e-05	0.000370825	0.000281152	HIST1H4F/HIST1H4L/HIST1H3F/HIST1H2AB/HIST1H4A/HIST2H2AB/HIST1H3J/HIST1H4E/HIST1H2AH/C17orf49/HIST1H3I/HIST1H4D/HIST1H2AI/IPO4/HIST1H3E/HIST1H4H/HIST1H2AG/HIST4H4/INO80B/DAXX/NRIP1/FER/SMARCA5/DVL3/RIF1/SMARCD1/RSF1/PBRM1/SMAD2/SETD3/HIST1H3G/ATRX/TRIM24/CREB1/HIST1H2AK/HIST2H2AC/CENPT/PPARD/KAT2A/APPL1/RELA/SETD1A/HIST1H3A/SIN3B/INO80E/HIST1H1B/HIST1H4B/HIST1H4I/EME2/MEF2D/HIST1H2AL/HIST1H4C/SLX4…	220
CC	GO:0030667	secretory granule membrane	190/9506	303/18698	1.80892e-05	0.000629838	0.00047753	VAMP7/CD68/ATP6V0C/VAMP2/RAB27B/ABCC4/ANO6/ITPR2/TRIP11/DNAJC13/CPNE3/SYTL4/PHACTR2/TMEM173/PLD1/IQGAP2/RAP2B/ATP8B4/AP2A2/NRAS/SVIP/RAB8B/TMEM179B/ADAM10/SLC30A5/CYBB/RAB15/ITPR1/RAB4B/ITGAV/PGRMC1/IQGAP1/HGSNAT/SCAMP1/TCIRG1/STXBP2/RAB5C/RAB24/KCNAB2/NBEAL2/RAB3A/SIGLEC5/TMEM63A/MANBA/LAMTOR3/ITGB3/VAMP1/RAB18/B4GALT1/DGAT1/PTPRC/ARL8A/C5AR1/ITGAX/ATP8A1/EXOC3/RAB6A/DIAPH1/NCSTN/SELP/CD36/RAB5B…	190
CC	GO:0030426	growth cone	104/9506	154/18698	1.87249e-05	0.000629838	0.00047753	KIF20B/SETX/PARD3/KIF5B/CCDC120/KLC1/AMFR/TRAK2/ADGRL1/KATNB1/SIRT2/IQGAP1/DOCK7/DNM2/MYO5A/MAP3K12/LRRK2/YWHAE/USP9X/CYTH2/IGHMBP2/ALS2/UTRN/NPTXR/PTK2B/KIF21B/SIGMAR1/DICER1/EXOC3/PTPRO/CDKL5/EXOC8/ARHGAP4/TIMP2/CPEB4/ABI1/PCDH9/DTNBP1/CTTN/TRAK1/APP/APBB1/MAPK8IP1/ERC2/FSCN1/STMN3/SNCA/LRIG2/DVL1/WHRN/ZFYVE27/TIAM1/NDRG2/DCTN2/NDEL1/EXOC6/FMR1/DBN1/CIB1/TAOK2/ITGA3/CTNND1/GDPD5/FEZ1/TRPV2/PSEN…	104
CC	GO:0005911	cell-cell junction	266/9506	440/18698	2.56519e-05	0.000791028	0.000599741	LAT/CDC42BPA/JAM3/CD226/SSX2IP/KRIT1/LIMS1/LIN7C/SDCCAG8/TJAP1/FHOD1/DLG1/ARHGAP17/PARD3/CLDN15/VCL/APC/PAK4/STRN/ASH1L/PIKFYVE/PANX1/SYMPK/ANKAR/CD2AP/RAP2B/SH3BP1/WAS/TRPC6/ECT2/RAPGEF2/ZYX/CLIC4/CCDC85C/FAT1/MTDH/SIRT2/SLC9A1/IQGAP1/ADD3/ITGB1/FRS2/NPHP4/TGFBR1/BAIAP2/RDX/CD3E/CLDN9/MPP7/PDLIM7/PDLIM5/CSK/CYTH2/LCP2/TMOD3/DDX58/PRKCI/B4GALT1/CTNNB1/PKN2/CDK4/FBF1/SCRIB/F11R/SGSM3/SNAP23/AHNAK/…	266
CC	GO:0044440	endosomal part	297/9506	496/18698	2.5655e-05	0.000791028	0.000599741	WASH6P/VAMP7/CD68/ATP6V0C/CHMP4A/RAB27B/PRAF2/RAB23/VPS37C/CLCN3/VPS50/LNPEP/GGA3/SLC38A9/SPPL2B/RAB11B/WASH3P/EPS15/PLA2G4B/MMD/PIP5K1C/GOLIM4/AP4E1/DNAJC13/SCYL2/STARD3/APPL1/TMEM175/EEA1/VPS4A/TICAM1/TRAF6/GGA1/TPCN1/VPS41/PIKFYVE/RAB4A/PLD1/PML/STAM/ACAP2/SNX13/RAP2B/ABCA2/RAP2A/TBC1D5/AP2A2/ATP13A2/VAC14/WASHC1/VPS37B/MVB12A/RABEP1/HGS/RAB8B/VPS52/AP1G2/JAK2/RAB15/VPS37A/PLEKHM2/ZDHHC2/TBK1/…	297
CC	GO:0098687	chromosomal region	214/9506	347/18698	2.68711e-05	0.000795383	0.000603043	HIST1H4F/HIST1H4L/TEN1/HIST1H4A/HIST1H4E/HIST1H4D/SKA3/MBD6/HIST1H4H/HIST4H4/DNA2/XRCC3/WRN/MTBP/DAXX/RIF1/SETX/WAPL/RTEL1/BRCA2/TPR/CENPK/ATRX/MIS18BP1/PDS5A/HSF1/KAT2B/ACD/CENPT/ITGB3BP/CENPI/NUP107/DMC1/HIST1H4B/NBN/APC/ATM/HIST1H4I/HIST1H2BB/KNTC1/HIST1H4C/THOC2/WDHD1/KNL1/SLX4/STAG1/PML/MEN1/CENPC/CENPE/TERF2/SMC6/RAD17/XPO1/SMC3/CLASP2/STAG2/DCLRE1A/ZWILCH/NUP133/FBXO28/ORC4/SMC5/ORC5/DCLRE…	214
CC	GO:0044815	DNA packaging complex	78/9506	112/18698	3.93215e-05	0.00111915	0.000848516	HIST1H4F/HIST1H4L/HIST1H3F/HIST1H2AB/HIST1H4A/HIST2H2AB/HIST1H3J/HIST1H4E/HIST1H2AH/HIST1H3I/HIST1H4D/HIST1H2AI/HIST1H2BO/HIST1H2BH/HIST1H3E/HIST1H4H/HIST1H2AG/HIST4H4/HIST1H3G/SLF1/HIST1H2AK/HIST1H2BN/HIST2H2AC/HIST1H2BE/CENPT/HIST1H2BF/HIST1H3A/HIST1H2BL/HIST1H1B/HIST1H4B/HIST1H2BI/HIST1H4I/HIST1H2BC/HIST1H2BB/HIST1H2AL/HIST1H4C/HIST2H2AA4/HIST2H2AA3/SHPRH/HIST1H1E/HIST1H2BJ/SMC4/HP1BP3/HIST2H4…	78
CC	GO:0032838	plasma membrane bounded cell projection cytoplasm	118/9506	180/18698	4.32874e-05	0.0011864	0.000899501	TTLL3/OPA1/CEP162/GABARAP/BLOC1S6/NEK4/BBS1/KIFAP3/WDR78/PIK3R4/DNAH17/BLOC1S3/UHMK1/PRKACA/TRAK2/ARL13B/SPATA7/AP3B1/ABHD12/BBS7/BAIAP2/ZC3H14/SPAST/ARFGEF2/DLG4/CANX/LRRK2/BLOC1S2/KIF3B/CCSAP/INPP5E/BLOC1S5/MAP2K4/PIK3C3/RAB21/TRIM46/CDKL5/ABHD13/DRC3/MAP4/MAPK1/SPAG16/KLHL17/AP3S1/FXR1/DNHD1/DTNBP1/IFT57/PRKAR2A/SPG7/ATG5/TRAK1/TUBB4A/DYNC2LI1/PRKAR1A/GLI1/GAS8/AKR1B1/HSPB1/RANGAP1/WDPCP/CENPF…	118
CC	GO:0099568	cytoplasmic region	280/9506	468/18698	4.69613e-05	0.00124112	0.000940991	TTLL3/RHOBTB3/ITPR2/OPA1/CEP162/FER/FRYL/MKLN1/EPB41/GABARAP/BLOC1S6/C2CD2L/NEK4/RHOBTB1/BBS1/PARD3/GPSM2/KIFAP3/FMNL1/TRAF6/PTK2/WDR78/PIK3R4/DNAH17/BLOC1S3/UHMK1/PRKACA/TRAK2/GRK4/CLASP2/SH3BP1/WAS/EXOC5/ARL13B/WASHC1/FNBP1L/PXN/SPATA7/AP3B1/ABHD12/ADD3/BBS7/BAIAP2/ZC3H14/SPAST/ARFGEF2/RDX/DLG4/CANX/LRRK2/RASAL3/BLOC1S2/PFN1/KIF3B/CCSAP/ARHGAP33/IPCEF1/NEDD4/UTRN/NSMF/KCNC3/CTNNB1/INPP5E/BLOC1S…	280
CC	GO:0031983	vesicle lumen	208/9506	339/18698	5.41377e-05	0.00138144	0.00104738	NME2/CSNK2B/PGAM1/PDGFA/MMRN1/VCL/TGFB1/STK11IP/ARMC8/PROS1/EGF/C6orf120/F13A1/HBA1/A1BG/GHDC/ARSA/VEGFB/ITIH4/PPBP/CYB5R3/NHLRC2/CTSD/APAF1/CEP290/PKM/DNAJC3/CLEC3B/DEFA1/CAND1/PTGES2/HBA2/CDC37L1/DEFA1B/GTPBP2/HBB/DPP7/TRAPPC1/TIMP2/MIF/MAPK1/COTL1/PSMD11/DDX3X/SERPINA1/APOOL/CCT2/LGALS3BP/ARHGAP9/PPIA/APRT/ALDOA/UNC13D/ACTR2/ROCK1/CAB39/CDA/GALNS/TGFB3/A2M/ARSB/APP/GSN/GDI2/SERPINI1/PTPN6/CNN2…	208
CC	GO:0010008	endosome membrane	270/9506	451/18698	5.97663e-05	0.00147423	0.00111773	WASH6P/VAMP7/CD68/ATP6V0C/CHMP4A/RAB27B/PRAF2/RAB23/VPS37C/CLCN3/GGA3/SLC38A9/SPPL2B/RAB11B/WASH3P/EPS15/PLA2G4B/MMD/PIP5K1C/GOLIM4/DNAJC13/SCYL2/STARD3/APPL1/TMEM175/EEA1/VPS4A/TICAM1/TRAF6/GGA1/TPCN1/VPS41/PIKFYVE/RAB4A/PLD1/PML/STAM/ACAP2/SNX13/RAP2B/ABCA2/RAP2A/TBC1D5/AP2A2/ATP13A2/VAC14/WASHC1/VPS37B/MVB12A/RABEP1/HGS/RAB8B/VPS52/AP1G2/RAB15/VPS37A/PLEKHM2/ZDHHC2/TBK1/TAB1/RAB22A/PLEKHF2/UBA…	270
CC	GO:0060205	cytoplasmic vesicle lumen	207/9506	338/18698	6.61072e-05	0.00153169	0.00116129	NME2/CSNK2B/PGAM1/PDGFA/MMRN1/VCL/TGFB1/STK11IP/ARMC8/PROS1/EGF/C6orf120/F13A1/HBA1/A1BG/GHDC/ARSA/VEGFB/ITIH4/PPBP/CYB5R3/NHLRC2/CTSD/APAF1/CEP290/PKM/DNAJC3/CLEC3B/DEFA1/CAND1/PTGES2/HBA2/CDC37L1/DEFA1B/GTPBP2/HBB/DPP7/TRAPPC1/TIMP2/MIF/MAPK1/COTL1/PSMD11/DDX3X/SERPINA1/APOOL/CCT2/LGALS3BP/ARHGAP9/PPIA/APRT/ALDOA/UNC13D/ACTR2/ROCK1/CAB39/CDA/GALNS/TGFB3/A2M/ARSB/APP/GSN/GDI2/SERPINI1/PTPN6/CNN2…	207
CC	GO:0005788	endoplasmic reticulum lumen	184/9506	297/18698	6.62351e-05	0.00153169	0.00116129	LTBP1/TXNDC16/UGGT2/UGGT1/TOR2A/PDGFA/PNPLA2/ADAMTSL4/COL24A1/VCPIP1/MEN1/MGAT4A/EDEM3/PRKCSH/ARSA/ADAM10/KTN1/CANX/C4A/DNAJC10/DNAJC3/RCN3/CLN6/ANO8/MINPP1/MXRA8/COL6A1/RDH5/SPARCL1/SERPINA1/WFS1/NUCB1/IGFBP5/ENAM/ERLEC1/CNPY3/CALU/IGFBP4/ARSB/MFGE8/APP/COL6A2/CERCAM/LAMB1/DBI/GBF1/CD4/P3H1/BACE1/P4HB/COL1A1/WNT4/COL1A2/OS9/CST3/FSTL1/COL3A1/ERP29/CSF1/FOXRED2/BGLAP/VCAN/FN1/APOE/COL10A1/COL9A2/…	184
CC	GO:0000786	nucleosome	73/9506	105/18698	7.52117e-05	0.00168657	0.00127872	HIST1H4F/HIST1H4L/HIST1H3F/HIST1H2AB/HIST1H4A/HIST2H2AB/HIST1H3J/HIST1H4E/HIST1H2AH/HIST1H3I/HIST1H4D/HIST1H2AI/HIST1H2BO/HIST1H2BH/HIST1H3E/HIST1H4H/HIST1H2AG/HIST4H4/HIST1H3G/SLF1/HIST1H2AK/HIST1H2BN/HIST2H2AC/HIST1H2BE/CENPT/HIST1H2BF/HIST1H3A/HIST1H2BL/HIST1H1B/HIST1H4B/HIST1H2BI/HIST1H4I/HIST1H2BC/HIST1H2BB/HIST1H2AL/HIST1H4C/HIST2H2AA4/HIST2H2AA3/SHPRH/HIST1H1E/HIST1H2BJ/HP1BP3/HIST2H4B/HIS…	73
CC	GO:0044309	neuron spine	102/9506	155/18698	0.000110935	0.00241447	0.0018306	DNM3/ZMYND8/EEA1/PRKAR2B/STRN/PTK2/STRN4/DGKI/OPHN1/ITGB1/BAIAP2/ARFGEF2/SLC8A3/CD3E/ABHD17A/DLG4/DNM2/CANX/NEDD4/FUS/ALS2/NR1D1/KCNC3/PTK2B/PTPRO/STX4/PSD/USP8/CPEB4/FXR1/SLC9A6/RGS10/SRGAP2/DTNBP1/CTTN/PTEN/PPP1R9B/FARP1/ARRB2/APP/APBA3/APBB1/NRGN/ATP1A3/PPP1CC/DVL1/CNIH2/LPAR1/GIPC1/SYNPO/TIAM1/CRYAB/FMR1/PPP3CA/APBA2/HIP1R/ATP2B1/ADGRB1/CTNND1/ATP1A2/DOCK10/ARHGAP32/ACTN2/PALM/SLC8A1/CRIPT/MA…	102
CC	GO:0070820	tertiary granule	107/9506	164/18698	0.000128172	0.00270992	0.0020546	ATP6V0C/ANO6/ARMC8/PLD1/RAP2B/ATP8B4/AP2A2/NRAS/SVIP/TMEM179B/ADAM10/CYBB/PPBP/HGSNAT/TCIRG1/STXBP2/CTSD/KCNAB2/NBEAL2/SIGLEC5/TMEM63A/LAMTOR3/VAMP1/ARL8A/ITGAX/FTH1/HBB/CTSS/DIAPH1/TIMP2/SNAP23/TMC6/ALDOA/DOK3/DYNC1LI1/LILRB2/CDA/TBC1D10C/STXBP3/ATAD3B/PTPN6/ATP6AP2/CNN2/PGLYRP1/ENPP4/TSPAN14/CST3/SLC11A1/STX7/OSCAR/SERPINB6/ALDOC/SIGLEC14/LAMP2/CSTB/ADAM8/CD58/YPEL5/GSDMD/COPB1/ASAH1/GAA/QSOX1/…	107
CC	GO:0016607	nuclear speck	229/9506	381/18698	0.00014972	0.00307757	0.00233335	AKAP17A/ARL6IP4/U2AF1/GTF2H4/DDX39B/U2AF1L4/BARD1/RBM4/CDYL/TUT1/WRN/PRCC/SNRNP70/ERBIN/NRIP1/ARHGAP18/ZC3H18/PIAS3/TRIP11/ZNF638/RSRC1/PABPN1/SRRM2/FBXL4/AFF2/ATXN2L/TEPSIN/SETD1A/AGGF1/DGKZ/TRIP12/BNIP3L/U2AF1L5/NXF1/NR3C1/DENND1B/BMP2K/THOC2/RNPS1/SF3A2/DYRK1A/PPP4R3B/UHMK1/TATDN2/PRKAA1/PRKACA/BRD2/HAUS6/SMC6/CDC5L/TOPORS/NONO/SF3A1/PCBP1/EAF2/SF3B2/SMC5/CDK13/TMEM179B/SMC4/PRPF3/HP1BP3/HSF4/…	229
CC	GO:0043025	neuronal cell body	266/9506	449/18698	0.000179948	0.00359897	0.00272866	GSK3A/STRN3/ATP7A/AKAP9/CRTC1/PARD3/ADORA2A/SLC38A7/XRN1/PRKAR2B/TGFB1/STRN/TTLL7/TXN2/ZNF385A/AMFR/IL6ST/TRAK2/GIGYF2/GRK4/GDI1/PICALM/ATP13A2/KATNB1/RAPGEF2/NCDN/DGKI/CYBB/SIRT2/KCND1/PGRMC1/FBXO31/BAIAP2/CAD/MCRS1/SLC8A3/MAP1S/SMN1/CANX/C4A/MYO5A/LRRK2/RAB5A/FUS/AURKA/ALS2/PHAX/NPTXR/NSMF/PDE1B/KCNC3/PTK2B/MAP2K4/PURA/PLK3/WASHC5/ERCC8/NDUFS7/TIMP2/MAPK1/DMWD/ELK1/GTF2I/KLHL17/LSM1/ITGA1/FXR1/…	266
CC	GO:0043197	dendritic spine	100/9506	153/18698	0.000189904	0.00369812	0.00280384	DNM3/ZMYND8/PRKAR2B/STRN/PTK2/STRN4/DGKI/OPHN1/ITGB1/BAIAP2/ARFGEF2/SLC8A3/CD3E/ABHD17A/DLG4/DNM2/CANX/NEDD4/FUS/ALS2/NR1D1/KCNC3/PTK2B/PTPRO/STX4/PSD/USP8/CPEB4/FXR1/RGS10/SRGAP2/DTNBP1/CTTN/PTEN/PPP1R9B/FARP1/ARRB2/APP/APBA3/APBB1/NRGN/ATP1A3/PPP1CC/DVL1/CNIH2/LPAR1/GIPC1/SYNPO/TIAM1/CRYAB/FMR1/PPP3CA/APBA2/HIP1R/ATP2B1/ADGRB1/CTNND1/ATP1A2/DOCK10/ARHGAP32/ACTN2/PALM/SLC8A1/CRIPT/MAPT/MT3/PPP1C…	100
CC	GO:0034364	high-density lipoprotein particle	23/9506	27/18698	0.000212368	0.00402954	0.00305511	LCAT/ABCA1/APOE/PLTP/SAA1/APOA2/APOC1/APOA1/SAA2/APOC3/APOM/APOH/APOC2/SAA4/CLU/LIPC/HPR/GPIHBP1/APOF/APOA4/PON1/APOC4/APOA5	23
CC	GO:0044291	cell-cell contact zone	49/9506	68/18698	0.000292307	0.00540768	0.00409999	JAM3/FHOD1/DLG1/VCL/RAP2B/SLC9A1/ITGB1/CTNNB1/SCRIB/AHNAK/PCDH9/DES/ANKRD23/RANGRF/BAIAP2L2/TIAM1/TMEM65/DSC2/FLOT2/JUP/VAMP5/SCN1B/ATP1A2/ANK3/PKP4/FGFRL1/NECTIN1/FXYD1/SLC8A1/GJA1/NRAP/MYH2/NECTIN2/KCNJ2/OBSL1/DSP/FLCN/HAMP/FLOT1/PKP2/PGM5/SCN4B/KCNJ11/ANK2/CTNNA3/CAV3/FGF13/SCN5A/GJA5	49
CC	GO:0044295	axonal growth cone	20/9506	23/18698	0.000323103	0.00583161	0.0044214	PARD3/KIF5B/TRAK2/TRAK1/MAPK8IP1/TIAM1/FMR1/TAOK2/TRPV2/FKBP4/PTCH1/C9orf72/RTN4R/L1CAM/SHTN1/COBL/GPM6A/OLFM1/BOC/FLRT3	20
CC	GO:0009925	basal plasma membrane	28/9506	35/18698	0.000359356	0.00633151	0.00480042	ERBIN/EPS15/P2RY12/MUC20/ITGA9/ITGA6/LDLRAP1/MYO1C/BMPR2/PKD2/ERBB2/CD34/ANK3/SLC27A5/EGFR/KCNQ4/TF/SLC23A2/SLC23A1/AQP1/CLDN4/SHROOM4/AQP5/ERBB3/CLCA2/CEACAM1/MST1R/OSCP1	28
CC	GO:0043202	lysosomal lumen	65/9506	95/18698	0.000375361	0.0064597	0.00489761	IFI30/GPC5/ATP13A2/PLBD2/ARSA/TPP1/CTSD/CD74/IDS/SGSH/MANBA/SMPD1/NAGLU/CTSS/IDUA/GALNS/ARSB/BGN/GBA/CTSF/PRELP/PPT2/PSAP/DCN/HYAL1/ACP2/LUM/HEXA/CTSK/GPC1/VCAN/MAN2B1/LAMP2/SDC3/PDGFRB/TXNDC5/GNS/AGRN/HSPG2/FMOD/ASAH1/GUSB/GAA/CSPG4/RNASET2/NSG1/GPC2/TCN2/LGMN/CTSA/OGN/GC/GPC3/NSG2/FASLG/OMD/SDC2/SDC4/APOB/NEU4/HSP90AA1/BCAN/GPC4/GYG2/SERPINB13	65
CC	GO:0033267	axon part	211/9506	353/18698	0.000409021	0.00687899	0.00521551	KIF20B/OPA1/SETX/BLOC1S6/DLG1/PARD3/ADORA2A/KIF5B/EEA1/CCDC120/KLC1/BLOC1S3/AMFR/TRAK2/ITGA2/ADGRL1/KATNB1/NAPA/DGKI/SIRT2/OPHN1/AP3B1/IQGAP1/SLC18A2/ZC3H14/CAD/SPAST/DOCK7/DLG4/DNM2/MYO5A/MAP3K12/LRRK2/RAB5A/YWHAE/KCNAB2/USP9X/CYTH2/BLOC1S2/IGHMBP2/KIF3B/RAB3A/PRRT2/AURKA/ALS2/UTRN/MICAL1/VAMP1/NPTXR/BLOC1S5/PTK2B/KIF21B/SIGMAR1/DICER1/EXOC3/PTPRO/RAB21/TRIM46/CDKL5/EXOC8/ARHGAP4/TIMP2/ELK1/CPEB…	211
CC	GO:0031674	I band	90/9506	138/18698	0.00043335	0.0071262	0.00540293	KAT2B/NEXN/SMN1/CTNNB1/MTM1/TTN/CAPN3/STUB1/PPP2R5A/FHL3/PPP1R12A/SYNE2/ALDOA/FBXO22/BIN1/DES/HSPB1/FKBP1A/SYNPO/CRYAB/BAG3/PPP3CA/S100A1/ACTC1/FBXO32/CACNA1D/SMN2/FLNC/JUP/MYH7/PDLIM3/SYNPO2/ANKRD1/TCAP/ANK3/MYBPC1/PSEN1/ACTN2/SLC8A1/PARVB/AHNAK2/MYBPH/MYH6/MYL3/OBSCN/PARVA/CASQ1/KRT19/SMTNL1/MYOM2/CASQ2/MYOZ1/MYOZ2/LDB3/MYOT/KRT8/MYBPC3/MYBPC2/SYNC/OBSL1/CSRP3/TRIM63/RYR1/FHL5/ANKRD2/HRC/SORBS2…	90
CC	GO:0031672	A band	33/9506	43/18698	0.000443007	0.00712663	0.00540326	KAT2B/NBR1/TTN/PPP2R5A/PPP1R12A/ALDOA/SPTBN1/CRYAB/S100A1/MYL2/KLHL41/MYBPC1/MYBPH/MYL3/OBSCN/MYL7/SMTNL1/MYOM2/MYH2/CMYA5/MYBPC3/MYBPC2/LMOD3/OBSL1/LMOD2/TRIM63/SMPX/KLHL40/ANK1/MYL4/ANK2/MYOM3/MYBPHL	33
CC	GO:0034774	secretory granule lumen	193/9506	321/18698	0.000463941	0.0073046	0.00553819	NME2/CSNK2B/PGAM1/PDGFA/MMRN1/VCL/TGFB1/STK11IP/ARMC8/PROS1/EGF/C6orf120/F13A1/A1BG/GHDC/ARSA/VEGFB/ITIH4/PPBP/CYB5R3/NHLRC2/CTSD/APAF1/CEP290/PKM/DNAJC3/CLEC3B/DEFA1/CAND1/PTGES2/CDC37L1/DEFA1B/GTPBP2/DPP7/TRAPPC1/TIMP2/MIF/MAPK1/COTL1/PSMD11/DDX3X/SERPINA1/APOOL/CCT2/LGALS3BP/ARHGAP9/PPIA/APRT/ALDOA/UNC13D/ACTR2/ROCK1/CAB39/CDA/GALNS/TGFB3/A2M/ARSB/APP/GSN/GDI2/SERPINI1/PTPN6/CNN2/PGLYRP1/ADA2/…	193
CC	GO:0005775	vacuolar lumen	109/9506	172/18698	0.000586904	0.00862883	0.0065422	IFI30/STK11IP/C6orf120/GPC5/ATP13A2/PLBD2/ARSA/CYB5R3/TPP1/CTSD/CD74/DNAJC3/IDS/DEFA1/SGSH/MANBA/SMPD1/PTGES2/DEFA1B/NAGLU/CTSS/DPP7/TRAPPC1/IDUA/MAPK1/CCT2/UNC13D/ACTR2/GALNS/ARSB/BGN/GBA/CTSF/PRELP/PPT2/GDI2/PSAP/ADA2/DCN/VAT1/HYAL1/ACP2/LUM/ARHGAP45/HEXA/CTSK/GPC1/VCAN/MAN2B1/FABP5/LAMP2/SDC3/PDGFRB/TXNDC5/PSMD1/GNS/ACTR10/AGRN/HSPG2/FMOD/ASAH1/GUSB/IMPDH1/GRN/GAA/NHLRC3/CSPG4/TOLLIP/RNASET2/N…	109
CC	GO:0005802	trans-Golgi network	126/9506	202/18698	0.000591108	0.00862883	0.0065422	VAMP7/VAMP2/CLN3/RHOBTB3/CCDC91/GOLGA4/BIRC6/ATP7A/CNST/GGA3/TJAP1/CORO7/USP6NL/TEPSIN/AP4E1/ARFGEF1/STX16/YIPF6/SMPD4/CLASP2/TBC1D23/VPS52/COG3/VPS54/ATP2C1/RAB43/SCAMP1/ARFGEF2/RIC1/DNM2/GCNT1/LRRK2/TRAPPC6B/AP1S2/CD74/SCAMP2/COG6/COG1/KIF13A/GOLPH3/SCOC/ARFIP1/AP1B1/ATP8A1/CLIP3/COG8/RAB21/RAB6A/STX4/ATG9A/AP4M1/GCC2/COG5/VPS53/SYS1/ARAP1/ARL1/NUCB1/ATP9B/FAM91A1/C16orf70/COG2/CABP7/CDH1/MYO18…	126
CC	GO:0005865	striated muscle thin filament	25/9506	31/18698	0.00060138	0.00862883	0.0065422	TMOD3/TTN/ACTA1/TPM1/TNNC1/TMOD4/TPM2/MYBPC1/MYBPH/TNNT3/MYOM2/LMOD1/TNNT2/MYBPC3/MYBPC2/LMOD3/TNNI1/LMOD2/TNNI3/TMOD2/TNNT1/TNNC2/TNNI2/MYOM3/MYBPHL	25
CC	GO:0031430	M band	25/9506	31/18698	0.00060138	0.00862883	0.0065422	NBR1/TTN/PPP2R5A/ALDOA/SPTBN1/CRYAB/S100A1/KLHL41/MYBPC1/MYBPH/OBSCN/SMTNL1/MYOM2/CMYA5/MYBPC3/MYBPC2/LMOD3/OBSL1/LMOD2/TRIM63/SMPX/ANK1/ANK2/MYOM3/MYBPHL	25
CC	GO:0045178	basal part of cell	39/9506	53/18698	0.00060635	0.00862883	0.0065422	ERBIN/EPS15/P2RY12/ITGA2/CLASP2/DOCK7/ITGA1/MUC20/ITGA9/ITGA6/KRT14/LDLRAP1/MYO1C/BMPR2/PKD2/ERBB2/CD34/ANK3/SLC27A5/EDN1/EGFR/KCNQ4/PHLDB1/TF/SLC23A2/SLC23A1/HOMER3/AQP1/CLDN4/SHROOM4/CLDN11/ADCY10/AQP5/ERBB3/CLCA2/CEACAM1/CLRN1/MST1R/OSCP1	39
CC	GO:0005578	NA	222/9506	375/18698	0.000622499	0.00869149	0.00658971	LTBP1/ERBIN/DLG1/TGFB1/ADAMTSL4/COL24A1/FBN2/GPC5/SMC3/LRFN1/ADAMTS6/GPLD1/LRRN2/DGCR6/LTBP4/SLITRK4/TLR9/MMP17/COL6A1/TIMP2/ITGA6/SPARCL1/SERPINA1/RELL2/LGALS3BP/LINGO3/MMP23B/LRFN3/SBSPON/MFAP4/GP5/ENAM/SPON2/LAMA5/ADAMTS10/CD248/BGN/BMP1/PRELP/COL6A2/LAMB1/WNT10B/P3H1/COLQ/DCN/MMP2/MGP/COL1A1/WNT4/COL1A2/WNT2B/FBLN1/CST3/EFEMP2/LUM/TECTA/LRFN4/COL3A1/HAPLN3/RELN/TIMP3/MMP24/MMP25/GPC1/VCAN/IMP…	222
CC	GO:0005796	Golgi lumen	69/9506	103/18698	0.000644278	0.00882899	0.00669396	GOLIM4/PDGFA/SDF4/TGFB1/PROS1/GPC5/BLZF1/RAB33B/DEFA1/DEFA1B/PPIL2/MUC20/BGN/APP/PRELP/DCN/WNT4/MUC1/PCSK6/LUM/FURIN/BGLAP/GPC1/VCAN/MUC3A/SDC3/AGRN/MUC19/HSPG2/FMOD/VTN/CSPG4/SOD3/GPC2/PODXL2/WNT1/OGN/GPC3/DEFB1/GAS6/MUC21/OMD/SDC2/SDC4/HS3ST1/WNT7A/F10/LHB/DEFA5/WNT6/MUC5B/MMP14/PROZ/INS/CGA/WNT3/MUC7/MMP11/BCAN/GPC4/F2/F9/MUC5AC/MUC15/DEFB4A/MUC13/MUC4/MUC2/FGF23	69
CC	GO:0005790	smooth endoplasmic reticulum	26/9506	33/18698	0.000904385	0.0121681	0.00922559	SYVN1/GABARAP/SVIP/PGRMC1/STX17/SLMAP/CANX/DNAJC3/RPL10/APP/GBA2/PLCB4/ERP29/CALR/PSEN1/JPH4/CASQ1/KCNJ2/RYR1/HSPA5/HYOU1/RYR3/APOB/TTYH1/HSD3B2/FTCD	26
CC	GO:0042383	sarcolemma	83/9506	128/18698	0.000925206	0.0122259	0.00926945	DLG1/VCL/SLC9A1/ITGB1/SLMAP/RDX/SLC8A3/UTRN/SLC30A1/CACNB1/COL6A1/POPDC2/CAPN3/AHNAK/CCDC78/DTNBP1/ACP1/CACNB3/SLC38A2/TGFB3/SLC8B1/SNTA1/BIN1/BGN/COL6A2/ATP1A3/DES/PEMT/PPP3CA/CIB2/FKRP/CACNA1D/COL6A3/CIB1/FLNC/CAV2/SCN1B/ATP1A2/ANK3/KCND3/FXYD1/SLC8A1/AHNAK2/PRX/OBSCN/CASQ1/KRT19/CACNB2/KCNJ2/MYOT/KRT8/SYNC/CAV1/SGCA/STAC3/RYR1/AQP1/PDE9A/DYSF/ANXA1/LAMA2/VCAM1/FLOT1/RYR3/SLC27A6/ANK1/ABCC9/SLC…	83
CC	GO:0042827	platelet dense granule	18/9506	21/18698	0.000955466	0.0124043	0.00940468	RAB27B/ABCC4/ITPR1/ITIH4/CLEC3B/CDC37L1/SELP/LGALS3BP/CTSW/TIMP3/LAMP2/ECM1/RARRES2/ITIH3/APOH/SELENOP/SPP2/SERPINA4	18
CC	GO:0005811	lipid droplet	53/9506	77/18698	0.00102001	0.0129023	0.00978223	CTDNEP1/RAB3GAP1/TRAF6/PNPLA2/PITPNM1/CYB5R3/SPAST/RAB5C/ATG2B/SPART/SIGMAR1/IRAK1/PLA2G4A/RAB7A/AIFM2/LMLN/ATG2A/LPCAT1/ACSL3/GBF1/SYNGR2/PLIN4/ACSL4/LPCAT2/BCAP31/DHRS3/LSS/EHD1/LIPE/HILPDA/PLIN5/GIMAP7/PRPF19/METTL7A/FABP4/PLIN1/PLIN2/HSD17B11/GIMAP2/G0S2/FIG4/CAV1/CIDEB/TMEM135/CIDEC/RBP1/EDA/RSAD2/HSD3B7/CIDEA/ALDH3B2/ALOX15/SDR16C5	53
CC	GO:0032994	protein-lipid complex	31/9506	41/18698	0.00102869	0.0129023	0.00978223	LCAT/PCYOX1/LSR/BIN1/SORL1/ABCA1/APOBR/APOE/PEX3/PLTP/SAA1/APOA2/APOC1/APOA1/SAA2/APOC3/APOM/APOH/APOC2/SAA4/CLU/VLDLR/APOB/LIPC/HPR/GPIHBP1/APOF/APOA4/PON1/APOC4/APOA5	31
CC	GO:0031089	platelet dense granule lumen	13/9506	14/18698	0.00111644	0.0136575	0.0103548	ITIH4/CLEC3B/CDC37L1/LGALS3BP/CTSW/TIMP3/ECM1/RARRES2/ITIH3/APOH/SELENOP/SPP2/SERPINA4	13
CC	GO:0009897	external side of plasma membrane	172/9506	287/18698	0.00112582	0.0136575	0.0103548	CD226/CLCN3/P2RY12/LY6G5B/CLPTM1/IL6ST/ITGA2/ICOSLG/IL2RG/ITGAV/ITGB1/CD3E/FLT3LG/ENG/CD74/B4GALT1/TNFRSF13C/PTPRC/KLRK1/IGLC1/ANTXR2/CD79A/SELP/CD36/FCER2/LY6G5C/MAP3K5/ITGA1/ITGA6/TMEM123/IL2RB/ANPEP/CXCR3/MFGE8/ENOX2/GSR/ATP6AP2/CD4/CDH13/P4HB/CXCR5/SERPINE2/MCAM/ABCA1/LAG3/CD2/CD19/TLR4/PDCD1/CD200R1/ACE/ALCAM/RTN4RL2/ADAM9/CCR2/CD5/CD27/ITGA3/INSR/CD9/BTN2A2/CCR6/CD34/CALR/CXCL12/ITGA5/ANTXR…	172
CC	GO:0000151	ubiquitin ligase complex	185/9506	311/18698	0.00123366	0.0147243	0.0111637	UBE2V1/BARD1/SYVN1/DCUN1D1/KCTD13/CDC27/FBXW7/USP33/ZYG11B/DCUN1D4/UBR3/FBXW11/UBR1/CUL5/BTBD2/DCAF15/KLHL11/FBXL4/MED1/KLHL28/DCAF8/BRCA1/ANKIB1/KLHL26/IKBKG/UBR2/BACH1/USP47/FBXO10/BRAP/DDA1/KLHL5/PHC3/TOPORS/CUL4A/RAD18/BTBD1/RNF14/PCGF6/ANAPC2/FBXL3/BRCC3/RNF2/MED21/GLMN/FBXO45/KLHL9/FBXO31/SEL1L/GAN/RBCK1/DDB2/RNF11/ASB3/CACUL1/NEDD4/CRBN/RNF168/PHC1/CAND1/CUL7/MED12/DCAF5/TRAF7/DCAF17/RNF31…	185
CC	GO:0150034	distal axon	161/9506	268/18698	0.00137506	0.0161515	0.0122457	KIF20B/SETX/PARD3/KIF5B/CCDC120/KLC1/AMFR/TRAK2/ITGA2/ADGRL1/KATNB1/NAPA/DGKI/SIRT2/OPHN1/IQGAP1/SLC18A2/CAD/DOCK7/DNM2/MYO5A/MAP3K12/LRRK2/RAB5A/YWHAE/KCNAB2/USP9X/CYTH2/IGHMBP2/RAB3A/PRRT2/ALS2/UTRN/MICAL1/VAMP1/NPTXR/PTK2B/KIF21B/SIGMAR1/DICER1/EXOC3/PTPRO/CDKL5/EXOC8/ARHGAP4/TIMP2/ELK1/CPEB4/SLC9A6/RGS10/TBC1D24/ABI1/PCDH9/DTNBP1/CTTN/RAB7A/HCN3/SYNGR1/TRAK1/APP/APBB1/MAPK8IP1/ERC2/FSCN1/STMN…	161
CC	GO:0000781	chromosome, telomeric region	100/9506	159/18698	0.00139785	0.0161627	0.0122542	HIST1H4F/HIST1H4L/TEN1/HIST1H4A/HIST1H4E/HIST1H4D/HIST1H4H/HIST4H4/DNA2/XRCC3/WRN/RIF1/SETX/RTEL1/BRCA2/ATRX/ACD/DMC1/HIST1H4B/NBN/ATM/HIST1H4I/HIST1H2BB/HIST1H4C/THOC2/SLX4/PML/MEN1/TERF2/SMC6/RAD17/DCLRE1A/ORC4/SMC5/ORC5/DCLRE1C/ERCC4/ZBTB48/SMCHD1/XRCC1/SIRT2/HIST2H4B/CTC1/HIST2H4A/TNKS2/SMG6/MRE11/SP100/TELO2/LIG4/ORC3/POLR2B/ATR/PURA/CDC73/SIRT6/H3F3A/WRNIP1/RAD50/DOT1L/CHEK2/CBX3/ERCC1/WDR8…	100
CC	GO:0036379	myofilament	25/9506	32/18698	0.00141998	0.0161659	0.0122567	TMOD3/TTN/ACTA1/TPM1/TNNC1/TMOD4/TPM2/MYBPC1/MYBPH/TNNT3/MYOM2/LMOD1/TNNT2/MYBPC3/MYBPC2/LMOD3/TNNI1/LMOD2/TNNI3/TMOD2/TNNT1/TNNC2/TNNI2/MYOM3/MYBPHL	25
CC	GO:0030139	endocytic vesicle	173/9506	290/18698	0.00145865	0.0163545	0.0123997	VAMP7/ATP6V0C/RAB23/CLCN3/ATP7A/RAB11B/EPS15/GOLIM4/KIF5B/FMNL1/RAB39A/PIK3R4/PLD1/CD2AP/TBC1D5/WAS/AP2A2/HBA1/PICALM/SCARB1/RAPGEF2/ZYX/HEATR5B/RABEP1/RAB8B/CYBB/ECPAS/RAC2/ITGAV/DVL2/TAPBP/RAB43/RAB22A/TCIRG1/STXBP2/DLG4/DNM2/RAB5C/LPAR2/RAB24/RAPGEF1/RAB5A/CD74/TLR9/NLGN3/HBA2/HBB/PIK3C3/ATP6V0E2/STX4/UBC/CD36/RAB5B/STXBP4/SNAP23/KIF16B/EVL/SRGAP2/RAB7A/MCOLN1/ATG5/ARRB2/RAB12/ATG12/STXBP3/GSN…	173
CC	GO:0005635	nuclear envelope	263/9506	455/18698	0.00150797	0.0165522	0.0125495	TREX1/FAM156B/FAM156A/NPIPA1/RANBP17/NUP62CL/IPO4/BRIP1/CEP70/FANCL/CTDNEP1/ERBIN/POM121C/MINDY3/RIF1/NUP54/PCM1/TPR/AAAS/OSBPL8/TEPSIN/NUP35/SH3BGRL2/NUP107/INTS2/BNIP3L/DTX2/TSGA10/SYNE1/NRM/INTS1/NXF1/MATR3/TNPO1/DPY19L1/PIK3R4/MTA1/BRAP/NUP153/RB1CC1/RNF6/XPO1/POLA1/CSE1L/NUP133/IPO13/NDC1/SREBF1/GHDC/POMZP3/ATP2A3/SENP1/CYBB/MTDH/ITPR1/BANF1/RAC2/PUM2/DDX19A/TMC8/KPNA5/CERS6/RANBP2/AGPAT5/DM…	263
CC	GO:0044420	extracellular matrix component	77/9506	119/18698	0.00152101	0.0165522	0.0125495	LTBP1/ERBIN/DLG1/FBN2/SMC3/ITGA6/RELL2/MFAP4/LAMA5/ADAMTS10/LAMB1/COLQ/COL1A1/COL1A2/FBLN1/CST3/EFEMP2/LUM/COL3A1/TIMP3/FN1/LOXL2/THBS2/ADAMTSL5/COL4A2/LOXL1/AGRN/HSPG2/SERPINF1/ELN/VTN/TNXB/LAMC1/TIMP1/CCDC80/SMOC2/COL5A3/TNC/COL8A1/COL27A1/COL4A1/MMRN2/COL12A1/ANG/LAMA4/MFAP5/COL5A1/COL14A1/FBLN5/COL17A1/LAMC3/NPNT/COL18A1/ENTPD2/COL15A1/LAMA2/VWA1/COL11A2/APLP1/NTN1/LAD1/ADAMTS1/COL5A2/COL7A1/…	77
CC	GO:0044450	microtubule organizing center part	107/9506	172/18698	0.00167445	0.0177857	0.0134847	NEK1/CNTLN/CEP192/SCLT1/SSX2IP/CEP162/CEP350/CEP295/KIF2A/IFT88/PCM1/SDCCAG8/CEP135/WASH3P/STIL/RABL2B/BRCA1/KIAA0586/CCDC120/LRRCC1/FOPNL/PIBF1/CEP128/NIN/TOPORS/TUBGCP6/HOOK3/KATNB1/WASHC1/NEDD1/SIRT2/ALMS1/TNKS2/MPHOSPH9/CEP120/CEP152/TTBK2/CEP290/CCDC88A/BLOC1S2/CEP76/CCSAP/CCDC14/AURKA/CCDC92/SASS6/CETN3/KIF24/CROCC/PCNT/MDM1/RP2/NEURL4/FBF1/MECP2/TUBD1/CEP83/NUBP2/DCTN1/POC1B/CCDC78/CCP110/…	107
CC	GO:0005770	late endosome	145/9506	240/18698	0.00168243	0.0177857	0.0134847	VAMP7/CHMP4A/RAB27B/CLN3/VPS37C/CLCN3/ATP7A/SLC38A9/KIDINS220/MMD/STARD3/SDF4/VPS4A/VPS41/PIKFYVE/PIK3R4/PLD1/RUBCN/ATP13A2/VAC14/RAPGEF2/WDR48/WASHC1/VPS37B/MVB12A/HGS/ECPAS/VPS37A/NBR1/ANKRD13D/RAB22A/MICALL1/CDIP1/MYO5A/LRRK2/CD74/MITD1/LAMTOR3/ARL8A/SLC29A3/MTM1/SNX16/PIK3C3/VPS4B/CD79A/AP5M1/EXOC8/ATG9A/SLC9A9/MAPK1/TMEM106B/VPS36/SLC9A6/LAPTM4B/RAB7A/UNC13D/MCOLN1/MAP2K2/OSBPL11/VPS28/TMEM1…	145
CC	GO:0005795	Golgi stack	91/9506	144/18698	0.00181111	0.0188763	0.0143116	RAB27B/VRK1/CLN3/MAN2A1/SGMS1/SCFD1/AKAP9/GOLIM4/VCPIP1/ASAP2/STX16/YIPF6/FUT8/USO1/PITPNM1/COG3/ATL1/UXS1/GOLGA5/GCNT1/GAL3ST4/BET1/B4GALT1/ST6GAL2/INPP5E/GOLPH3/GOLGB1/CLIP3/PLK3/RAB21/GOLGA8N/HACE1/GALNT1/TMEM87A/GOLGA2P5/B4GALT7/LYPLA2/ARAP1/NUCB1/GOLGA8A/TMED2/COG2/GOLGA8B/MGAT2/GBF1/GALNT3/SORL1/CHSY1/GPR89A/TMEM115/LPCAT2/BCAP31/GGTA1P/NAGPA/HID1/CHPF/SAR1B/GPR89B/LLGL1/YIPF2/DNMBP/CHPF2/N…	91
CC	GO:0098984	neuron to neuron synapse	142/9506	235/18698	0.00185078	0.0190219	0.014422	DNAJC6/DNM3/MIB1/LIN7C/ARFGAP1/EPB41/MINK1/DLG1/ADORA2A/STRN/PRR12/RUSC1/CLSTN3/LRFN1/SYNGAP1/ADAM10/DGKI/ITPR1/FBXO45/ADD3/PSD3/BAIAP2/ARFGEF2/ABHD17A/DLG4/DNM2/PDLIM5/KCNAB2/ALS2/PJA2/NSMF/NLGN3/PTK2B/SIGMAR1/NLGN2/PSD/SCRIB/USP8/MAP4/CPEB4/KLHL17/FXR1/SRGAP2/ABI1/DTNBP1/P2RY1/GOPC/ACTR2/PPP1R9B/ARRB2/CAMK2N1/DLGAP3/SPTBN1/NRGN/DVL1/CNIH2/LZTS3/ARF1/CLSTN1/SYNPO/TIAM1/PLCB4/CRYAB/SOS1/MAGI2/SYN…	142
CC	GO:0030018	Z disc	80/9506	125/18698	0.00198283	0.0199713	0.0151418	NEXN/SMN1/CTNNB1/TTN/CAPN3/STUB1/PPP2R5A/FHL3/PPP1R12A/SYNE2/FBXO22/BIN1/DES/HSPB1/FKBP1A/SYNPO/CRYAB/BAG3/PPP3CA/S100A1/FBXO32/CACNA1D/SMN2/FLNC/JUP/MYH7/PDLIM3/SYNPO2/TCAP/ANK3/MYBPC1/PSEN1/ACTN2/SLC8A1/PARVB/AHNAK2/MYBPH/MYH6/OBSCN/PARVA/CASQ1/KRT19/MYOM2/CASQ2/MYOZ1/MYOZ2/LDB3/MYOT/KRT8/MYBPC3/MYBPC2/SYNC/OBSL1/CSRP3/TRIM63/RYR1/FHL5/HRC/SORBS2/HOMER1/NEB/NEBL/RYR3/TRIM54/ANK1/JPH2/FBP2/PGM5/…	80
CC	GO:1902911	protein kinase complex	65/9506	99/18698	0.00200273	0.0199713	0.0151418	GTF2H4/CCNE2/KDM5A/PHKB/CCNK/IKBKG/PRKAA1/RB1CC1/TBC1D5/ULK1/CDK3/CDK13/GTF2H1/WDR41/IKBKB/TGFBR1/PHKG2/CHUK/ENG/CDK7/CCNC/CCNL2/MAP3K7/CDK4/CDK14/ERCC5/PRKAB1/ERCC2/MAP3K5/ATG13/IFIT5/RB1/PRKAR2A/MMS19/CAB39/ERC1/PRKAR1A/TRIM40/CDK9/GTF2H3/CCNT2/CCNT1/CDK6/PUF60/ERN1/SESN2/INSR/CCNB1/CDKN1A/PRDX3/TGFBR2/CCNY/MNAT1/C9orf72/CCND3/CCND1/PRKAA2/HSPD1/CDK1/ACVR1C/CCNA2/PHKA1/HOXC10/NEK10/PRKAG3	65
CC	GO:0042627	chylomicron	12/9506	13/18698	0.00205111	0.0199713	0.0151418	LSR/APOBR/APOE/APOA2/APOC1/APOA1/APOC3/APOH/APOC2/APOB/APOA4/APOA5	12
CC	GO:0071203	WASH complex	12/9506	13/18698	0.00205111	0.0199713	0.0151418	WASH6P/WASH3P/DNAJC13/WASHC1/TBC1D23/WASHC4/CAPZB/WASHC5/WASHC3/WASHC2C/CAPZA1/WASHC2A	12
CC	GO:0034358	plasma lipoprotein particle	29/9506	39/18698	0.00232433	0.0220513	0.0167189	LCAT/PCYOX1/LSR/SORL1/ABCA1/APOBR/APOE/PLTP/SAA1/APOA2/APOC1/APOA1/SAA2/APOC3/APOM/APOH/APOC2/SAA4/CLU/VLDLR/APOB/LIPC/HPR/GPIHBP1/APOF/APOA4/PON1/APOC4/APOA5	29
CC	GO:1990777	lipoprotein particle	29/9506	39/18698	0.00232433	0.0220513	0.0167189	LCAT/PCYOX1/LSR/SORL1/ABCA1/APOBR/APOE/PLTP/SAA1/APOA2/APOC1/APOA1/SAA2/APOC3/APOM/APOH/APOC2/SAA4/CLU/VLDLR/APOB/LIPC/HPR/GPIHBP1/APOF/APOA4/PON1/APOC4/APOA5	29
CC	GO:0005874	microtubule	236/9506	408/18698	0.00242616	0.0223158	0.0169194	NICN1/SKA3/KIF20B/CEP57L1/DNAH14/TTLL3/DNM3/CSPP1/CDC27/CEP162/KRIT1/KIF2A/HAUS7/SLAIN2/GABARAP/TOGARAM1/KIF14/EML3/DLG1/KATNAL1/KIF5B/CDK2AP2/KIFAP3/STAU2/APC/ATAT1/KNTC1/KLC1/REEP4/MTA1/DNAH17/RUSC1/TTLL7/TMEM214/HAUS6/NIN/CENPE/TUBGCP6/HOOK3/CLASP2/CYLD/WDR47/KATNB1/CSNK1D/REEP3/TBL1XR1/SARM1/HAUS1/KIF15/SIRT2/NEK7/APPBP2/KIF18A/MAPRE3/DNM1L/IQGAP1/NCKAP5L/MACF1/HOOK2/BAIAP2/SPAST/ARFGEF2/SLC8…	236
CC	GO:0099572	postsynaptic specialization	138/9506	229/18698	0.00245635	0.0223158	0.0169194	DNAJC6/DNM3/MIB1/LIN7C/ARFGAP1/EPB41/MINK1/DLG1/ADORA2A/STRN/PRR12/RUSC1/CLSTN3/LRFN1/SYNGAP1/ADAM10/DGKI/ITPR1/FBXO45/ADD3/PSD3/BAIAP2/ABHD17A/DLG4/DNM2/PDLIM5/KCNAB2/ALS2/PJA2/NSMF/PTK2B/SIGMAR1/PSD/SCRIB/USP8/MAP4/CPEB4/KLHL17/FXR1/SRGAP2/ABI1/DTNBP1/P2RY1/GOPC/ACTR2/PPP1R9B/ARRB2/CAMK2N1/DLGAP3/SPTBN1/NRGN/DVL1/CNIH2/LZTS3/ARF1/CLSTN1/SYNPO/TIAM1/PLCB4/CRYAB/SOS1/MAGI2/SYN1/DLG5/STX1A/KALRN/F…	138
CC	GO:0005913	cell-cell adherens junction	71/9506	110/18698	0.0025045	0.0223158	0.0169194	CD226/SSX2IP/PARD3/VCL/APC/PAK4/ANKAR/ZYX/FRS2/BAIAP2/RDX/PDLIM7/PDLIM5/TMOD3/CTNNB1/SCRIB/SNAP23/ADD1/SMAGP/ITGA6/BAIAP2L1/OXTR/CDH1/MPP5/CDC42EP4/CDH13/DES/CADM2/DLG5/S100A11/TNKS1BP1/BMPR2/NCR3/DSC2/FLOT2/JUP/RAB10/CTNND1/NDRG1/CDC42EP1/SMAD7/CDH24/NECTIN1/GJA1/FAT2/PPP1CA/NRAP/CDH6/NECTIN2/TRIM29/CDH4/PLEKHA7/DSP/CNN3/ANXA1/CADM3/KRT18/FLOT1/CDH5/PGM5/PKP3/PARD3B/CDCA3/CTNNA3/CAMSAP3/TIGIT/CD…	71
CC	GO:0000784	nuclear chromosome, telomeric region	79/9506	124/18698	0.00253616	0.0223158	0.0169194	HIST1H4F/HIST1H4L/TEN1/HIST1H4A/HIST1H4E/HIST1H4D/HIST1H4H/HIST4H4/DNA2/XRCC3/BRCA2/ATRX/ACD/HIST1H4B/NBN/ATM/HIST1H4I/HIST1H2BB/HIST1H4C/THOC2/SLX4/PML/MEN1/TERF2/DCLRE1A/ORC4/ORC5/DCLRE1C/ERCC4/SMCHD1/XRCC1/HIST2H4B/CTC1/HIST2H4A/TNKS2/MRE11/SP100/TELO2/LIG4/ORC3/POLR2B/ATR/PURA/CDC73/SIRT6/H3F3A/WRNIP1/RAD50/CBX3/ERCC1/WDR82/PPP1CB/HAT1/HIST1H4K/POT1/CBX1/NABP2/DDB1/THOC7/MSH2/PPP1CC/LRIF1/XRC…	79
CC	GO:0045335	phagocytic vesicle	79/9506	124/18698	0.00253616	0.0223158	0.0169194	VAMP7/ATP6V0C/RAB23/CLCN3/ATP7A/RAB11B/KIF5B/FMNL1/RAB39A/PIK3R4/WAS/ZYX/RAB8B/CYBB/RAC2/ITGAV/TAPBP/RAB43/RAB22A/TCIRG1/STXBP2/DNM2/RAPGEF1/RAB5A/TLR9/PIK3C3/ATP6V0E2/STX4/CD36/STXBP4/SNAP23/KIF16B/EVL/SRGAP2/RAB7A/MCOLN1/ATG5/RAB12/ATG12/STXBP3/GSN/PGLYRP1/CDC42EP4/BECN1/TLR1/NCF1/SLC11A1/ABCA1/RAB31/GNLY/MYO1C/LAMP2/ADAM8/TAP2/RAB11FIP1/CDC42EP2/PDIA3/RAB10/ANXA11/TLR7/ITGB5/CALR/HLA-G/HLA-A/V…	79
CC	GO:0042613	MHC class II protein complex	14/9506	16/18698	0.00255409	0.0223158	0.0169194	CD74/HLA-DMA/HLA-DOB/HLA-DRA/HLA-DPB1/HLA-DMB/HLA-DRB1/HLA-DPA1/HLA-DQA1/HLA-DQB2/HLA-DOA/HLA-DQA2/HLA-DQB1/HLA-DRB5	14
CC	GO:0005765	lysosomal membrane	207/9506	355/18698	0.00259346	0.0223158	0.0169194	VAMP7/CD68/ATP6V0C/SPNS1/CLN3/LNPEP/SLC38A9/SPPL2B/KXD1/WDR24/SZT2/MMD/DNAJC13/STARD3/TMEM175/CPNE3/TRIM23/STK11IP/ATP11C/TPCN1/VPS41/PLD1/EGF/ABCA2/AP2A2/SPHK2/SIDT2/SCARB1/ATP13A2/MIOS/HM13/TMEM179B/GNB4/CLCN7/WDR41/AP3B1/GPLD1/RHEB/HGSNAT/CDIP1/ZFYVE16/TCIRG1/RAB5C/LAPTM5/ATP6V1A/GDAP2/TM9SF1/BLOC1S2/NAPG/SPG11/AP1S2/CD74/TMEM63A/MANBA/LAMTOR3/ATP6V1G1/TLR9/MFSD12/B4GALT1/SLC35F6/ARL8A/SLC29A3…	207
CC	GO:0098852	lytic vacuole membrane	207/9506	355/18698	0.00259346	0.0223158	0.0169194	VAMP7/CD68/ATP6V0C/SPNS1/CLN3/LNPEP/SLC38A9/SPPL2B/KXD1/WDR24/SZT2/MMD/DNAJC13/STARD3/TMEM175/CPNE3/TRIM23/STK11IP/ATP11C/TPCN1/VPS41/PLD1/EGF/ABCA2/AP2A2/SPHK2/SIDT2/SCARB1/ATP13A2/MIOS/HM13/TMEM179B/GNB4/CLCN7/WDR41/AP3B1/GPLD1/RHEB/HGSNAT/CDIP1/ZFYVE16/TCIRG1/RAB5C/LAPTM5/ATP6V1A/GDAP2/TM9SF1/BLOC1S2/NAPG/SPG11/AP1S2/CD74/TMEM63A/MANBA/LAMTOR3/ATP6V1G1/TLR9/MFSD12/B4GALT1/SLC35F6/ARL8A/SLC29A3…	207
CC	GO:0031985	Golgi cisterna	72/9506	112/18698	0.00273856	0.0232935	0.0176607	MAN2A1/SGMS1/SCFD1/GOLIM4/ASAP2/STX16/YIPF6/FUT8/PITPNM1/COG3/ATL1/UXS1/GOLGA5/GCNT1/GAL3ST4/BET1/B4GALT1/ST6GAL2/INPP5E/GOLPH3/RAB21/GOLGA8N/HACE1/GALNT1/TMEM87A/GOLGA2P5/B4GALT7/ARAP1/NUCB1/GOLGA8A/TMED2/GOLGA8B/GALNT3/SORL1/CHSY1/GPR89A/TMEM115/BCAP31/GGTA1P/NAGPA/HID1/CHPF/SAR1B/GPR89B/LLGL1/YIPF2/CHPF2/NECAB3/B4GALT2/B4GALT3/NSG1/B4GALT5/PSENEN/FUT10/B4GALT6/RAB34/B4GALNT4/GOLGA8R/NSG2/ST3GA…	72
CC	GO:0016323	basolateral plasma membrane	127/9506	210/18698	0.00298644	0.0251132	0.0190403	ABCC4/LEPR/ERBIN/ATP7A/LIN7C/EPS15/P2RY12/DLG1/SLC4A2/LRCH4/SLC9A1/DSTYK/DLG4/MSN/PKD1/TLR9/CD81/B4GALT1/MAP4K2/CTNNB1/C5AR1/SLC41A1/STX4/SCRIB/CA11/MUC20/ITGA9/ITGA6/SLC29A2/P2RY1/ARRB2/SLCO4C1/CNNM4/SLC29A1/STXBP3/SLC26A6/PDZD11/BEST1/LDLRAP1/SLC7A8/SLC26A1/MYO1C/BMPR2/PKD2/ADAM9/FLOT2/ATP2B1/ERBB2/ITGA3/SLC40A1/CD34/NDRG4/LIN7A/AP2A1/SLC4A11/ANK3/PIANP/PALM/SLC27A5/LIN7B/TFRC/SLC14A1/CNNM2/NOD…	127
CC	GO:0032279	asymmetric synapse	139/9506	232/18698	0.00322121	0.0265835	0.020155	DNAJC6/DNM3/MIB1/LIN7C/ARFGAP1/EPB41/MINK1/DLG1/ADORA2A/STRN/PRR12/RUSC1/CLSTN3/LRFN1/SYNGAP1/ADAM10/DGKI/ITPR1/FBXO45/ADD3/PSD3/BAIAP2/ARFGEF2/ABHD17A/DLG4/DNM2/PDLIM5/KCNAB2/ALS2/PJA2/NSMF/NLGN3/PTK2B/SIGMAR1/PSD/SCRIB/USP8/MAP4/CPEB4/KLHL17/FXR1/SRGAP2/ABI1/DTNBP1/P2RY1/GOPC/ACTR2/PPP1R9B/ARRB2/CAMK2N1/DLGAP3/SPTBN1/NRGN/DVL1/CNIH2/LZTS3/ARF1/CLSTN1/SYNPO/TIAM1/PLCB4/CRYAB/SOS1/MAGI2/SYN1/DLG5…	139
CC	GO:0098589	membrane region	184/9506	314/18698	0.00323313	0.0265835	0.020155	LAT/CLN3/CD226/ATP7A/TRIP11/SLC38A9/CAVIN2/ANGPT1/P2RY12/DLG1/PRKAR2B/BIRC2/PIKFYVE/PRKACA/XPO1/RAP2B/SCARB1/JAK2/IKBKB/SLC9A1/KIF18A/IQGAP1/ITGB1/RANBP2/TGFBR1/SLC9A3R1/CASP3/LRRK2/CTSD/RAB5A/CSK/INPP5D/LCP2/TFPI/CRK/KRAS/GNAI2/LAMTOR3/PTPRC/CTNNB1/PTK2B/CLIP3/CD79A/CORO1C/SMURF2/PLLP/CD36/PPP2R1B/MAPK1/AHNAK/SLC6A4/ITGA1/S100A10/PRKAR2A/ADGRG1/MARVELD1/GNAI3/MYADM/CDH1/EIF5A/NUP62/APP/TNFRSF1B/…	184
CC	GO:0032587	ruffle membrane	59/9506	90/18698	0.00333028	0.0270814	0.0205326	PIP5K1C/APC/CLASP2/ITGAV/ITGB1/MACF1/PSD3/KSR1/DNM2/DDX58/ITGB3/PDE4A/DIAPH1/PSD/CDKL5/ABCA7/C2CD5/PDXP/IFIT5/CFL1/FGD2/AKT2/PPP1R9B/ADAM17/RASGRP2/PTPRJ/TIAM1/ARHGAP45/EPB41L5/MYO1C/PLEK/HIP1R/TPM1/CIB1/PACSIN1/THEM4/ITGA5/TRPV4/PSD4/EPS8L1/TWF1/SPATA13/RPS3/EPS8L2/SRC/AIF1L/ARHGEF4/SPRY4/NME1/DLC1/PDE9A/AIF1/BMX/EPHA2/FGD5/PDPN/JCAD/PSD2/HSP90AA1	59
CC	GO:0070821	tertiary granule membrane	49/9506	73/18698	0.00352406	0.0279536	0.0211938	ATP6V0C/ANO6/PLD1/RAP2B/ATP8B4/NRAS/SVIP/ADAM10/CYBB/HGSNAT/KCNAB2/NBEAL2/SIGLEC5/TMEM63A/LAMTOR3/VAMP1/ITGAX/SNAP23/TMC6/LILRB2/ATP6AP2/TSPAN14/SLC11A1/SERPINB6/SIGLEC14/ADAM8/COPB1/GAA/CLEC4D/STOM/VAMP8/FRMPD3/TRPM2/SNAP25/CD33/CD300A/PTPRB/CD93/SIRPA/FPR2/MCEMP1/PLAU/MGAM/CLEC4C/CLEC5A/CLEC12A/TARM1/SLC2A3/CEACAM1	49
CC	GO:0014069	postsynaptic density	136/9506	227/18698	0.00354671	0.0279536	0.0211938	DNAJC6/DNM3/MIB1/LIN7C/ARFGAP1/EPB41/MINK1/DLG1/ADORA2A/STRN/PRR12/RUSC1/CLSTN3/LRFN1/SYNGAP1/ADAM10/DGKI/ITPR1/FBXO45/ADD3/PSD3/BAIAP2/ABHD17A/DLG4/DNM2/PDLIM5/KCNAB2/ALS2/PJA2/NSMF/PTK2B/SIGMAR1/PSD/SCRIB/USP8/MAP4/CPEB4/KLHL17/FXR1/SRGAP2/ABI1/DTNBP1/P2RY1/GOPC/ACTR2/PPP1R9B/ARRB2/CAMK2N1/DLGAP3/SPTBN1/NRGN/DVL1/CNIH2/LZTS3/ARF1/CLSTN1/SYNPO/TIAM1/PLCB4/CRYAB/SOS1/MAGI2/SYN1/DLG5/STX1A/KALRN/F…	136
CC	GO:1902554	serine/threonine protein kinase complex	56/9506	85/18698	0.00355086	0.0279536	0.0211938	GTF2H4/CCNE2/KDM5A/PHKB/CCNK/IKBKG/RB1CC1/TBC1D5/ULK1/CDK3/CDK13/GTF2H1/WDR41/IKBKB/TGFBR1/PHKG2/CHUK/ENG/CDK7/CCNC/CCNL2/MAP3K7/CDK4/CDK14/ERCC5/ERCC2/ATG13/IFIT5/RB1/MMS19/CAB39/ERC1/TRIM40/CDK9/GTF2H3/CCNT2/CCNT1/CDK6/PUF60/ERN1/SESN2/CCNB1/CDKN1A/PRDX3/TGFBR2/CCNY/MNAT1/C9orf72/CCND3/CCND1/HSPD1/CDK1/ACVR1C/CCNA2/PHKA1/HOXC10	56
CC	GO:0120111	neuron projection cytoplasm	46/9506	68/18698	0.00367518	0.0286277	0.0217049	OPA1/BLOC1S6/BLOC1S3/UHMK1/TRAK2/AP3B1/ABHD12/BAIAP2/ZC3H14/SPAST/DLG4/CANX/LRRK2/BLOC1S2/KIF3B/BLOC1S5/MAP2K4/RAB21/TRIM46/CDKL5/ABHD13/MAPK1/KLHL17/AP3S1/FXR1/DTNBP1/SPG7/TRAK1/HSPB1/RANGAP1/NDEL1/FMR1/HIP1R/PQBP1/MAPT/AP3S2/KIF5A/ADA/HPCA/BLOC1S1/KCNAB1/KIF1A/KIF4A/UCHL1/SYBU/MGARP	46
CC	GO:0016234	inclusion body	53/9506	80/18698	0.00377103	0.0290684	0.022039	PABPN1/UBQLN1/EPS15/TPR/SLF1/NBN/NXF1/NUP153/RAD18/PICALM/TRIM37/ATXN3/DVL2/RANBP2/TBK1/BAG5/DBF4B/LRRK2/CABIN1/GYS1/ZDHHC17/TRIM66/STUB1/SYNE2/ZBTB14/WDFY3/PSMC5/SNCA/RANGAP1/URB2/PICK1/HSPA1A/HSPB7/HSPA1B/KLF8/STRADB/XRN2/PSEN1/PRNP/MAPT/MT3/CCZ1/POLD1/TDP2/NEFH/HSP90AB1/CLU/KLHL14/UBD/FBXO7/SNCB/MIOX/HOXC9	53
CC	GO:0016328	lateral plasma membrane	40/9506	58/18698	0.00388407	0.029631	0.0224656	DLG1/GPSM2/CLDN15/APC/DVL2/IQGAP1/PPP2R1A/PKD1/MARK2/AXIN1/CTNNB1/PTPRO/CORO1C/TBCD/SNTA1/CDH1/DVL1/ARL2/MYO1C/JUP/ANK3/GJA1/NSG1/C1QTNF5/CLDN1/GJB2/OCLN/CLDN4/ANXA1/GNA12/CLDN7/DSG1/KCNB1/ERBB3/CLDN3/GJB1/CEACAM1/FGF13/SCN5A/IQGAP3	40
CC	GO:0031227	intrinsic component of endoplasmic reticulum membrane	94/9506	152/18698	0.00397246	0.0299961	0.0227424	CLN3/SYVN1/RHBDD1/SGMS1/SPPL2B/TEX261/ATF6B/LNPK/ELOVL7/RCE1/TECR/G6PC3/PREB/AMFR/HM13/TAPBP/GPAA1/PGAP3/CANX/EMC2/CD74/PORCN/EMC10/SREBF2/PIGS/SEC62/ARL6IP1/PIGT/AUP1/SPCS1/SACM1L/STIM1/LBR/TAPT1/BSCL2/EMC8/ESYT2/WFS1/DPAGT1/PIGK/ELOVL5/SLC37A4/HACD4/SLC35B4/FICD/TMCO1/MBOAT4/TMEM33/ZFYVE27/HACD1/PKD2/EMC1/TAP2/EMC3/EMC9/BCAP31/INSIG2/ERN1/SLC35B3/CALR/SAMD8/SLC35B2/RETREG1/SLC27A5/HLA-G/DPM3/HL…	94
CC	GO:0005814	centriole	81/9506	129/18698	0.00403209	0.0301388	0.0228506	CNTLN/CEP192/SCLT1/CEP162/CEP350/CEP295/KIF2A/IFT88/PCM1/SDCCAG8/CEP135/WASH3P/STIL/RABL2B/KIAA0586/CCDC120/LRRCC1/FOPNL/CEP128/NIN/TOPORS/WASHC1/NEDD1/SIRT2/ALMS1/MPHOSPH9/CEP120/CEP152/TTBK2/CEP290/CCDC88A/CEP76/CCSAP/AURKA/CCDC92/SASS6/CETN3/KIF24/CROCC/PCNT/MDM1/RP2/NEURL4/FBF1/TUBD1/CEP83/NUBP2/DCTN1/POC1B/CCDC78/CCP110/PARP3/ROCK1/CNTROB/CEP170/SFI1/CENPJ/HSPA6/PLK4/CEP164/CCDC68/HSPA1A/FAM…	81
CC	GO:0010494	cytoplasmic stress granule	32/9506	45/18698	0.00456233	0.0337613	0.0255971	RBM4/LARP4/DDX6/ATXN2L/KHSRP/CAPRIN1/LSM14A/GIGYF2/TIAL1/PUM2/MBNL1/G3BP1/PABPC1/ZFP36/EIF2S1/MCRIP1/CASC3/RC3H1/DDX3X/RBPMS/MCRIP2/PABPC4/CIRBP/PUM1/RPTOR/FMR1/PQBP1/TIA1/DYRK3/C9orf72/GRB7/CTSG	32
CC	GO:0014704	intercalated disc	35/9506	50/18698	0.00463455	0.0339561	0.0257448	FHOD1/DLG1/VCL/SLC9A1/ITGB1/CTNNB1/DES/ANKRD23/RANGRF/TMEM65/DSC2/JUP/VAMP5/SCN1B/ATP1A2/ANK3/FXYD1/SLC8A1/GJA1/NRAP/MYH2/KCNJ2/OBSL1/DSP/HAMP/PKP2/PGM5/SCN4B/KCNJ11/ANK2/CTNNA3/CAV3/FGF13/SCN5A/GJA5	35
CC	GO:0031902	late endosome membrane	79/9506	126/18698	0.00473102	0.0343231	0.026023	VAMP7/CHMP4A/RAB27B/VPS37C/CLCN3/SLC38A9/MMD/STARD3/VPS4A/VPS41/PIKFYVE/PLD1/ATP13A2/VAC14/VPS37B/MVB12A/HGS/VPS37A/MICALL1/CDIP1/MITD1/LAMTOR3/ARL8A/SLC29A3/SNX16/VPS4B/AP5M1/ATG9A/SLC9A9/TMEM106B/VPS36/LAPTM4B/RAB7A/MCOLN1/OSBPL11/VPS28/TMEM165/CLCN4/ARL8B/CHMP1B/SNX14/TMEM9/VTI1B/SLC11A1/RNF13/STARD3NL/WDR91/CYB561A3/IFITM3/VPS39/LAMP2/CHMP6/HLA-DMA/CHMP4B/ABCA5/YIPF2/NPC1/NSG1/CHMP4C/SPPL2A/V…	79
CC	GO:0000775	chromosome, centromeric region	117/9506	194/18698	0.00482097	0.0344221	0.0260981	SKA3/MTBP/DAXX/WAPL/TPR/CENPK/ATRX/MIS18BP1/PDS5A/HSF1/KAT2B/CENPT/ITGB3BP/CENPI/NUP107/APC/KNTC1/WDHD1/KNL1/STAG1/CENPC/CENPE/XPO1/SMC3/CLASP2/STAG2/ZWILCH/NUP133/FBXO28/CENPH/KIF18A/KMT5C/STAG3/KMT5B/SUV39H2/PPP2R1A/PDS5B/AURKA/PHF6/DYNLT3/DCTN4/AHCTF1/NCAPG/BAZ1B/GPATCH11/REC8/PPP2R5C/SUMO3/ZW10/DCTN1/PPP2R5A/CBX3/SGO2/CENPN/PPP1R12A/NSL1/DYNC1LI1/SGO1/HELLS/CBX1/CENPQ/LRWD1/SPOUT1/SMC1B/SUGT1…	117
CC	GO:0097014	ciliary plasm	71/9506	112/18698	0.00487661	0.0344221	0.0260981	TTLL3/CEP162/GABARAP/NEK4/BBS1/KIFAP3/WDR78/PIK3R4/DNAH17/PRKACA/ARL13B/SPATA7/BBS7/ARFGEF2/CCSAP/INPP5E/PIK3C3/DRC3/MAP4/SPAG16/DNHD1/IFT57/PRKAR2A/ATG5/TUBB4A/DYNC2LI1/PRKAR1A/GLI1/GAS8/WDPCP/CENPF/TMEM141/TULP3/WDR35/DNAL1/DRC1/CCDC183/DYNLRB1/IFT140/DNAH1/DYNC2H1/MAP1LC3B/CFAP54/CCDC114/BBS5/ARL6/WDR34/RPGRIP1L/KIF19/DNAH7/CCDC103/DNAH8/MNS1/CCDC151/DNAH2/TCTEX1D4/DNAJB13/WDR66/DNAH6/DNALI1/C…	71
CC	GO:0030175	filopodium	63/9506	98/18698	0.00488421	0.0344221	0.0260981	WASH3P/IQGAP2/FAT1/ITGAV/ITGB1/BAIAP2/RDX/SLC9A3R1/MYO5A/MSN/INPPL1/UTRN/ITGB3/FGD4/NPTXR/B4GALT1/UBE2K/MTM1/ITGA6/ABI1/ACTA2/SYNE2/PPP1R9B/FARP1/TBC1D10C/APP/APBB1/FSCN1/RAPGEF3/ACTG2/FMR1/ACTC1/ACTA1/MYO1G/CIB1/PODXL/ITGA3/AP2A1/ANTXR1/KITLG/ACTN2/PALM/ERMN/TRPV4/ACPP/TWF1/SPATA13/CD302/NLGN1/ARL4C/ADGRA2/VIL1/VCAM1/ENAH/PDPN/SHTN1/EPHB1/TTYH1/NPTX2/DNALI1/GPM6A/MYO10/FGF13	63
CC	GO:0032993	protein-DNA complex	119/9506	198/18698	0.00527538	0.0368281	0.0279223	HIST1H4F/HIST1H4L/HIST1H3F/TEN1/HIST1H2AB/HIST1H4A/HIST2H2AB/HIST1H3J/HIST1H4E/HIST1H2AH/HIST1H3I/HIST1H4D/HIST1H2AI/HIST1H2BO/HIST1H2BH/HIST1H3E/HIST1H4H/HIST1H2AG/HIST4H4/KDM5A/HIST1H3G/SLF1/HIST1H2AK/MED1/ATF6B/HIST1H2BN/ACD/HIST2H2AC/HIST1H2BE/CENPT/HIST1H2BF/HIST1H3A/HIST1H2BL/HIST1H1B/HIST1H4B/HIST1H2BI/HIST1H4I/HIST1H2BC/HIST1H2BB/POLD4/HIST1H2AL/HIST1H4C/NFYB/TERF2/CDC5L/HIST2H2AA4/HIST2H…	119
CC	GO:0030176	integral component of endoplasmic reticulum membrane	91/9506	148/18698	0.00572445	0.0395896	0.030016	CLN3/SYVN1/RHBDD1/SGMS1/SPPL2B/TEX261/ATF6B/LNPK/ELOVL7/RCE1/TECR/G6PC3/PREB/AMFR/HM13/TAPBP/GPAA1/CANX/EMC2/CD74/PORCN/EMC10/SREBF2/PIGS/SEC62/ARL6IP1/PIGT/AUP1/SPCS1/SACM1L/STIM1/LBR/TAPT1/BSCL2/EMC8/WFS1/DPAGT1/PIGK/ELOVL5/SLC37A4/HACD4/SLC35B4/FICD/TMCO1/MBOAT4/TMEM33/ZFYVE27/HACD1/PKD2/EMC1/TAP2/EMC3/EMC9/BCAP31/INSIG2/ERN1/SLC35B3/CALR/SAMD8/SLC35B2/RETREG1/SLC27A5/HLA-G/DPM3/HLA-A/SGMS2/SP…	91
CC	GO:0005930	axoneme	70/9506	111/18698	0.00619105	0.0424201	0.0321621	TTLL3/CEP162/GABARAP/BBS1/KIFAP3/WDR78/PIK3R4/DNAH17/PRKACA/ARL13B/SPATA7/BBS7/ARFGEF2/CCSAP/INPP5E/PIK3C3/DRC3/MAP4/SPAG16/DNHD1/IFT57/PRKAR2A/ATG5/TUBB4A/DYNC2LI1/PRKAR1A/GLI1/GAS8/WDPCP/CENPF/TMEM141/TULP3/WDR35/DNAL1/DRC1/CCDC183/DYNLRB1/IFT140/DNAH1/DYNC2H1/MAP1LC3B/CFAP54/CCDC114/BBS5/ARL6/WDR34/RPGRIP1L/KIF19/DNAH7/CCDC103/DNAH8/MNS1/CCDC151/DNAH2/TCTEX1D4/DNAJB13/WDR66/DNAH6/DNALI1/CCDC39…	70
CC	GO:0098857	membrane microdomain	176/9506	303/18698	0.0063714	0.0432554	0.0327953	LAT/CLN3/CD226/ATP7A/SLC38A9/CAVIN2/ANGPT1/P2RY12/DLG1/PRKAR2B/BIRC2/PIKFYVE/PRKACA/RAP2B/SCARB1/JAK2/IKBKB/SLC9A1/KIF18A/IQGAP1/ITGB1/TGFBR1/SLC9A3R1/CASP3/LRRK2/CTSD/RAB5A/CSK/INPP5D/LCP2/TFPI/CRK/KRAS/GNAI2/LAMTOR3/PTPRC/CTNNB1/PTK2B/CLIP3/CD79A/CORO1C/SMURF2/PLLP/CD36/PPP2R1B/MAPK1/AHNAK/SLC6A4/ITGA1/S100A10/PRKAR2A/ADGRG1/MARVELD1/GNAI3/MYADM/CDH1/APP/TNFRSF1B/PRKAR1A/RHOQ/CD4/ADAM17/CDH13/B…	176
CC	GO:0032588	trans-Golgi network membrane	55/9506	85/18698	0.00676119	0.0454096	0.0344286	RHOBTB3/USP6NL/TEPSIN/AP4E1/STX16/VPS52/COG3/VPS54/RAB43/RIC1/AP1S2/CD74/SCAMP2/COG6/COG1/KIF13A/ARFIP1/AP1B1/CLIP3/COG8/RAB6A/AP4M1/COG5/VPS53/SYS1/ARL1/COG2/CABP7/AP4S1/TMEM165/APP/ARFIP2/BOK/IGF2R/VPS51/LGR6/RAB31/MMP24/TMEM79/SCAMP5/LLGL1/ATP7B/NSG1/HLA-DRA/PLD4/HLA-DPB1/NSG2/HLA-DRB1/HLA-DPA1/HLA-DQA1/HLA-DQB2/HLA-DQA2/HLA-DQB1/HLA-DRB5/LGR5	55
CC	GO:0106003	amyloid-beta complex	10/9506	11/18698	0.00681144	0.0454096	0.0344286	PGRMC1/LILRB2/ROCK1/APOE/FZD5/INSR/FZD4/PRNP/CLU/GRIA2	10
CC	GO:0101003	ficolin-1-rich granule membrane	41/9506	61/18698	0.00705519	0.0466147	0.0353423	ATP6V0C/AP2A2/TMEM179B/TCIRG1/NBEAL2/SIGLEC5/ARL8A/ITGAX/DIAPH1/DOK3/DYNC1LI1/LILRB2/TBC1D10C/ATAD3B/ATP6AP2/ENPP4/SLC11A1/SERPINB6/SIGLEC14/LAMP2/ADAM8/CD58/COPB1/GAA/PKP1/CLEC4D/CR1/TRPM2/CD300A/SERPINB10/CD93/PTPRN2/DSC1/DSP/SIRPA/FPR2/DSG1/MGAM/CLEC4C/NFASC/SLC2A3	41
CC	GO:0034361	very-low-density lipoprotein particle	16/9506	20/18698	0.00724596	0.0466459	0.035366	PCYOX1/LSR/APOBR/APOE/APOA2/APOC1/APOA1/APOC3/APOM/APOH/APOC2/VLDLR/APOB/APOA4/APOC4/APOA5	16
CC	GO:0034385	triglyceride-rich plasma lipoprotein particle	16/9506	20/18698	0.00724596	0.0466459	0.035366	PCYOX1/LSR/APOBR/APOE/APOA2/APOC1/APOA1/APOC3/APOM/APOH/APOC2/VLDLR/APOB/APOA4/APOC4/APOA5	16
CC	GO:0019898	extrinsic component of membrane	168/9506	289/18698	0.00724903	0.0466459	0.035366	PIK3R2/VPS13A/OPA1/FER/TPR/BLOC1S6/TEPSIN/EEA1/SYTL4/APC/PTK2/SEC23A/GNAL/PIK3R4/VPS13C/PML/ANKAR/PIK3CG/TNK2/CYLD/ULK1/VAC14/PIK3C2A/JAK2/SARM1/PIK3CA/IQGAP1/PLEKHF2/ASPSCR1/MICALL1/SNX4/DLG4/CDK16/KCNAB2/CSK/CARMIL2/MITD1/KRAS/PIK3R5/GNAI2/GNG11/ATG2B/SNX10/JAK1/CTNNB1/PTK2B/PAM16/SNX16/PIK3C3/SNX30/PSD/SYTL1/SNX18/USP8/GNAQ/ATG13/GNAZ/S100A10/SNX2/ESYT2/ABL1/NUCB1/RAB7A/GNG8/RGS6/FARP1/GNAI3/C…	168
CC	GO:0045121	membrane raft	175/9506	302/18698	0.00739338	0.0471647	0.0357593	LAT/CLN3/CD226/ATP7A/SLC38A9/CAVIN2/ANGPT1/P2RY12/DLG1/PRKAR2B/BIRC2/PIKFYVE/PRKACA/RAP2B/SCARB1/JAK2/IKBKB/SLC9A1/KIF18A/IQGAP1/ITGB1/TGFBR1/SLC9A3R1/CASP3/LRRK2/CTSD/RAB5A/CSK/INPP5D/LCP2/TFPI/CRK/KRAS/GNAI2/LAMTOR3/PTPRC/CTNNB1/PTK2B/CLIP3/CD79A/CORO1C/SMURF2/PLLP/CD36/PPP2R1B/MAPK1/AHNAK/SLC6A4/ITGA1/S100A10/PRKAR2A/ADGRG1/MARVELD1/GNAI3/MYADM/CDH1/APP/TNFRSF1B/PRKAR1A/RHOQ/CD4/ADAM17/CDH13/B…	175
MF	GO:0060589	nucleoside-triphosphatase regulator activity	239/9055	359/17548	4.69736e-09	2.90888e-06	2.59403e-06	RASA4/PIK3R2/GPS2/ARHGDIA/ARHGAP5/ARHGAP18/KRIT1/FAM13B/RABGAP1L/RAB3GAP2/ARFGAP1/USP6NL/GAPVD1/TBC1D17/ARHGAP6/EVI5/ARHGAP17/APPL1/GPSM2/GIT1/RAB3GAP1/TBC1D10B/ARHGEF12/ARHGEF1/TBC1D10A/TSC2/RAB4A/IQGAP2/ASAP2/ARHGAP21/ACAP2/TBC1D25/PREB/RASA4B/TBCK/MYO9A/TNK2/TBC1D5/SH3BP1/WAS/GPSM3/GDI1/SYNGAP1/ECT2/RABGAP1/RAPGEF2/ARHGAP12/ARHGAP42/RABEP1/RIN3/SGSM2/DGKI/AGAP4/AGAP6/OPHN1/DNM1L/IQGAP1/ACAP3/R…	239
MF	GO:0030695	GTPase regulator activity	213/9055	316/17548	6.72205e-09	2.90888e-06	2.59403e-06	RASA4/PIK3R2/GPS2/ARHGDIA/ARHGAP5/ARHGAP18/KRIT1/FAM13B/RABGAP1L/RAB3GAP2/ARFGAP1/USP6NL/GAPVD1/TBC1D17/ARHGAP6/EVI5/ARHGAP17/APPL1/GPSM2/GIT1/RAB3GAP1/TBC1D10B/ARHGEF12/ARHGEF1/TBC1D10A/TSC2/IQGAP2/ASAP2/ARHGAP21/ACAP2/TBC1D25/PREB/RASA4B/TBCK/MYO9A/TNK2/TBC1D5/SH3BP1/WAS/GPSM3/GDI1/SYNGAP1/ECT2/RABGAP1/RAPGEF2/ARHGAP12/ARHGAP42/RABEP1/RIN3/SGSM2/DGKI/AGAP4/AGAP6/OPHN1/DNM1L/IQGAP1/ACAP3/RANBP2/…	213
MF	GO:0005096	GTPase activator activity	195/9055	286/17548	7.24803e-09	2.90888e-06	2.59403e-06	RASA4/PIK3R2/ARHGDIA/ARHGAP5/ARHGAP18/FAM13B/RABGAP1L/RAB3GAP2/ARFGAP1/USP6NL/GAPVD1/TBC1D17/ARHGAP6/EVI5/ARHGAP17/APPL1/GIT1/RAB3GAP1/TBC1D10B/ARHGEF12/ARHGEF1/TBC1D10A/TSC2/ASAP2/ARHGAP21/ACAP2/TBC1D25/PREB/RASA4B/TBCK/MYO9A/TBC1D5/SH3BP1/GDI1/SYNGAP1/ECT2/RABGAP1/RAPGEF2/ARHGAP12/ARHGAP42/RABEP1/RIN3/SGSM2/AGAP4/AGAP6/OPHN1/DNM1L/IQGAP1/ACAP3/RANBP2/TBC1D13/BNIP2/ARHGAP1/AGAP5/RANBP3/C15orf62/…	195
MF	GO:0017137	Rab GTPase binding	129/9055	184/17548	2.19643e-07	6.61126e-05	5.89569e-05	DENND1C/DENND4A/RHOBTB3/RABGAP1L/RAB3GAP2/USP6NL/GAPVD1/TBC1D17/DENND4B/RAB3IP/EVI5/DENND4C/TRAPPC11/RAB3GAP1/TBC1D10B/SYTL4/TBC1D10A/DENND1B/RABGGTA/ACAP2/TBC1D25/TBCK/TRAPPC3L/DMXL2/TBC1D5/GDI1/PICALM/ULK1/RABGAP1/TRAPPC8/VPS52/RIN3/SGSM2/DENND6B/WDR41/SBF1/DNM1L/TBC1D13/MICALL1/ARHGAP1/RAB11FIP2/RIC1/GOLGA5/RABGEF1/MYO5A/YWHAE/TRAPPC6B/ALS2/MICAL1/DENND2C/SBF2/ATP6AP1/EVI5L/TBC1D9B/TBC1D3B/CHM…	129
MF	GO:0003779	actin binding	261/9055	410/17548	4.15904e-07	0.00010015	8.93099e-05	WASH6P/TRPM7/CORO7/WASH3P/EPB41/BLOC1S6/FHOD1/FXYD5/TAGLN/VCL/FMNL1/PTK2/SYNE1/PANX1/PHACTR2/IQGAP2/RUSC1/MYLK/KLHL5/MYO9A/STK38L/WAS/TRPC6/WASHC1/KIF18A/OPHN1/ADD3/ITGB1/MACF1/NEXN/IMPACT/PPP1R18/DIAPH2/RDX/CAPZB/MAP1S/TMEM201/GAS2L3/MYO5A/LRRK2/MSN/PDLIM5/CCDC88A/INPPL1/PFN1/TMOD3/UTRN/MICAL1/FGD4/SSH3/CROCC/MYH11/INF2/DIAPH1/CORO1C/WIPF1/TTN/BCL7B/RCSD1/PARVG/CAPZA2/SLC6A4/COTL1/ADD1/KLHL17/CF…	261
MF	GO:0017048	Rho GTPase binding	118/9055	173/17548	6.25322e-06	0.00111599	0.000995197	ARHGEF18/STRN3/KCTD13/ROCK2/DVL3/ATP7A/ARHGAP17/ARHGEF12/FMNL1/ARHGEF1/DOCK11/PAK4/NCKAP1/IQGAP2/WHAMMP3/SH3BP1/WAS/PKN1/ECT2/DVL2/IQGAP1/DIAPH2/DOCK7/C15orf62/PPP6R1/PLEKHG2/SIKE1/LRRK2/PFN1/KIF3B/ALS2/FGD4/ABR/PKN2/INF2/DIAPH1/SRGAP2B/CORO1C/CDKL5/ARHGAP4/HACE1/ARHGEF10/MAP3K11/SRGAP2/FGD3/DAAM1/MYO9B/ARHGEF6/ARHGEF19/ARHGEF7/RAB7A/FGD2/ANLN/ROCK1/PKN3/FARP1/ITSN2/AKAP13/ARHGEF5/ARFIP2/CDC42EP4…	118
MF	GO:0005088	Ras guanyl-nucleotide exchange factor activity	164/9055	251/17548	6.4883e-06	0.00111599	0.000995197	CSF2RA/LAT/DENND1C/DENND4A/ARHGEF18/RAB3GAP2/AKAP9/PTPRA/GAPVD1/ANGPT1/DENND4B/RAB3IP/PDGFA/DENND4C/TRAPPC11/RAB3GAP1/ARHGEF12/ARHGEF1/RANBP9/DOCK11/PTK2/DENND1B/EGF/TRAPPC3L/SHC1/ECT2/TRAPPC8/RAPGEF2/IL3RA/RIN3/DENND6B/IL2RG/JAK2/WDR41/SBF1/FRS2/RIC1/DLG4/PLEKHG2/RABGEF1/RAPGEF1/YWHAE/TRAPPC6B/ALS2/DENND2C/FGD4/SBF2/ABR/JAK1/RCBTB2/TRAPPC1/ARHGEF10/TRAPPC5/FGD3/ARHGEF6/ARHGEF19/ARHGEF7/RASGRP4/I…	164
MF	GO:0030674	protein binding, bridging	115/9055	170/17548	1.47962e-05	0.00222682	0.0019858	LAT/CNTLN/CDYL/FBXW7/PTPN11/TEX261/ARHGAP6/SH3BP2/BCL3/RUSC1/STAM/MEN1/AMFR/SHC1/AP2A2/PICALM/DVL2/SLC9A1/PPP4R2/FRS2/GATAD2A/BAIAP2/ARHGAP1/TP53BP2/ARRDC1/CRK/RBM14/GRB14/SERINC1/SH2B2/RAD50/ARHGAP4/TRIM17/NCK1/STUB1/CRKL/GAB1/SH2D3A/CNTNAP1/HCFC1/SH2D2A/MMS19/HSH2D/ITSN2/DDB1/FSCN1/SKAP1/GRAP2/PSMC6/SH3BGRL/GAB2/COL1A2/LDLRAP1/RPTOR/STX1A/DOK2/CSTA/ERG28/NMD3/HIP1R/PAG1/SH2D6/CAV2/CNKSR1/VAV3/S…	115
MF	GO:0060090	molecular adaptor activity	127/9055	191/17548	1.99386e-05	0.00266735	0.00237864	LAT/CNTLN/CDYL/SH2B1/FBXW7/PTPN11/TEX261/ARHGAP6/SH3BP2/BCL3/RUSC1/STAM/MEN1/AMFR/MAPK8IP3/DUSP19/SHC1/AP2A2/PICALM/DVL2/SLC9A1/PPP4R2/FRS2/GATAD2A/BAIAP2/ARHGAP1/KSR1/TP53BP2/MPP7/ARRDC1/CRK/RBM14/GRB14/SERINC1/SH2B2/RAD50/ARHGAP4/TRIM17/NCK1/STUB1/CRKL/GAB1/SH2D3A/CNTNAP1/HCFC1/SH2D2A/MMS19/HSH2D/ITSN2/AKAP13/DDB1/MAPK8IP1/FSCN1/SKAP1/GRAP2/PSMC6/SH3BGRL/GAB2/COL1A2/LDLRAP1/RPTOR/SPAG9/STX1A/DO…	127
MF	GO:0005085	guanyl-nucleotide exchange factor activity	203/9055	323/17548	2.55129e-05	0.00307176	0.00273928	CSF2RA/LAT/DENND1C/DENND4A/ARHGEF18/HERC1/RAB3GAP2/AKAP9/PTPRA/GAPVD1/ANGPT1/DENND4B/RAB3IP/P2RY12/PDGFA/DENND4C/TRAPPC11/RAB3GAP1/ARHGEF12/ARHGEF1/RANBP9/DOCK11/PTK2/TBC1D10A/DENND1B/ARFGEF1/EGF/PREB/TRAPPC3L/SHC1/ECT2/TRAPPC8/RAPGEF2/IL3RA/RIN3/DENND6B/IL2RG/JAK2/WDR41/DIS3/SBF1/PSD3/FRS2/ARFGEF2/DOCK7/RIC1/DLG4/PLEKHG2/IQSEC2/RABGEF1/RAPGEFL1/RAPGEF1/YWHAE/CYTH2/TRAPPC6B/ALS2/LAMTOR3/DENND2C/F…	203
MF	GO:0003841	1-acylglycerol-3-phosphate O-acyltransferase activity	18/9055	19/17548	6.48691e-05	0.00710022	0.00633172	LPCAT4/MBOAT2/AGPAT5/AGPAT1/TAZ/LPGAT1/LCLAT1/MBOAT7/LPCAT1/CRLS1/GPAT3/LPCAT2/MBOAT1/AGPAT3/AGPAT4/GPAT4/AGPAT2/LPCAT3	18
MF	GO:1901681	sulfur compound binding	150/9055	235/17548	9.32872e-05	0.00935981	0.00834675	SULT1A3/GPC5/ITGA2/PCOLCE/VEGFB/ACBD4/ACBD3/SUV39H2/DBT/ZNF146/BMT2/GAL3ST4/ACBD5/CLEC3B/SOAT1/PTGES2/SELP/GSTM2/LIPH/OGDH/SCP2/ADGRG1/DLD/FGFR1/APP/PRELP/FGF2/CBS/DBI/ATP1A3/ADA2/SMAD4/SERPINE2/PCSK6/FSTL1/ACADVL/ILVBL/PTPRS/GPC1/IMPG2/MDK/FN1/APOE/THBS2/FGFR4/HSD17B12/AGER/RPL29/ADAMTSL5/THBS3/LXN/PF4/PRG2/PF4V1/AGRN/GSS/CD34/ACACB/MMACHC/DHTKD1/VEGFA/CHST12/FGFRL1/DPYSL3/VTN/TNXB/SAA1/CCDC80/S…	150
MF	GO:0008094	DNA-dependent ATPase activity	60/9055	84/17548	0.000163777	0.0151683	0.0135265	GTF2H4/BRIP1/DNA2/XRCC3/WRN/ERCC6/PBRM1/RTEL1/RFC1/ATRX/DMC1/NBN/TOP2B/ASCC3/RAD17/RAD18/DHX9/GTF2H1/MSH4/G3BP1/MSH3/RECQL/POLQ/MRE11/BPTF/RAD51C/CDK7/IGHMBP2/MSH5/RAD50/ERCC2/MSH6/SMARCA2/DDX3X/CHD1/CHD8/CHTF18/XRCC2/MSH2/CHD3/GTF2H3/RECQL5/XRCC5/HELB/DDX11/SMARCA4/DHX36/ERCC6L/CHD6/TOP2A/BLM/DSCC1/DDX12P/MNAT1/RUVBL2/RECQL4/ANXA1/PIF1/MCM4/SMARCA1	60
MF	GO:0008201	heparin binding	104/9055	158/17548	0.000196636	0.0164862	0.0147018	PCOLCE/VEGFB/ZNF146/CLEC3B/SELP/LIPH/ADGRG1/FGFR1/APP/PRELP/FGF2/ADA2/SERPINE2/PCSK6/FSTL1/PTPRS/IMPG2/MDK/FN1/APOE/THBS2/FGFR4/HSD17B12/AGER/RPL29/ADAMTSL5/THBS3/LXN/PF4/PRG2/PF4V1/VEGFA/FGFRL1/VTN/TNXB/SAA1/CCDC80/SOD3/SMOC2/POSTN/EVA1C/CEL/HBEGF/COL5A3/GPNMB/PTCH1/RPL22/RTN4R/ANG/COL5A1/APOH/PRSS57/FGFBP3/MPIG6B/SERPIND1/ADAMTS3/CRISPLD2/ABI3BP/SERPINC1/REG4/FGF7/APLP1/KNG1/HRG/AZU1/ADAMTS1/AP…	104
MF	GO:0005539	glycosaminoglycan binding	137/9055	215/17548	0.000205393	0.0164862	0.0147018	PCOLCE/VEGFB/ENG/ZNF146/LTBP4/CLEC3B/SELP/LIPH/CEMIP2/ADGRG1/BGN/FGFR1/APP/PRELP/FGF2/PGLYRP1/ADA2/DCN/SERPINE2/HMMR/PCSK6/FSTL1/HAPLN3/PTPRS/VCAN/IMPG2/MDK/SPOCK2/FN1/APOE/THBS2/FGFR4/HSD17B12/AGER/RPL29/ADAMTSL5/THBS3/LXN/PF4/PRG2/PF4V1/AGRN/VEGFA/FGFRL1/DPYSL3/VTN/TNXB/PRNP/SAA1/TGFBR2/CCDC80/SOD3/SMOC2/POSTN/CD44/EVA1C/NOD2/CEL/PODXL2/HBEGF/REG1A/STAB1/COL5A3/GPNMB/PTCH1/RPL22/RTN4R/ANG/COL5A…	137
MF	GO:0097472	cyclin-dependent protein kinase activity	29/9055	36/17548	0.000312254	0.0222542	0.0198455	CDK11A/CDK8/CCNK/CDK11B/CDKL1/CDK3/CDK13/CDK16/CDK7/CDK19/CDK10/CDK4/CDK14/CDK17/CDKL5/CDK18/CDK9/CDKL3/PRPF4B/CDK6/CCNB1/CDKN1A/CDK20/CCND3/MOK/CCND1/CDK1/CCNA2/CDK15	29
MF	GO:0042171	lysophosphatidic acid acyltransferase activity	18/9055	20/17548	0.000332705	0.0222542	0.0198455	LPCAT4/MBOAT2/AGPAT5/AGPAT1/TAZ/LPGAT1/LCLAT1/MBOAT7/LPCAT1/CRLS1/GPAT3/LPCAT2/MBOAT1/AGPAT3/AGPAT4/GPAT4/AGPAT2/LPCAT3	18
MF	GO:0071617	lysophospholipid acyltransferase activity	18/9055	20/17548	0.000332705	0.0222542	0.0198455	LPCAT4/MBOAT2/AGPAT5/AGPAT1/TAZ/LPGAT1/LCLAT1/MBOAT7/LPCAT1/CRLS1/GPAT3/LPCAT2/MBOAT1/AGPAT3/AGPAT4/GPAT4/AGPAT2/LPCAT3	18
MF	GO:0042623	ATPase activity, coupled	229/9055	380/17548	0.00036643	0.0232201	0.0207069	ATP6V0C/EIF4A1/GTF2H4/DDX39B/BRIP1/HFM1/KIF20B/DDX47/ABCC4/DNAH14/DNA2/XRCC3/WRN/ATP7A/ERCC6/PBRM1/DHX29/RTEL1/RFC1/DDX6/ATRX/ATP13A1/KIF14/KATNAL1/KIF5B/HELQ/VPS4A/DMC1/NBN/ATP11C/TOP2B/WDR78/DNAH17/ATP5F1D/ASCC3/CLPX/RAD17/ABCA2/ATP8B4/RAD18/ATP13A2/KATNB1/YME1L1/ATP6V1F/ATP2A3/DDX56/DHX9/DHX40/GTF2H1/ABCB10/KIF18A/DDX19A/TAPBP/MSH4/ABCB8/G3BP1/SKIV2L/ATP2C1/SPAST/MTREX/MSH3/TCIRG1/RECQL/ATP10D…	229
MF	GO:0004693	cyclin-dependent protein serine/threonine kinase activity	28/9055	35/17548	0.00049291	0.0296732	0.0264615	CDK11A/CDK8/CCNK/CDK11B/CDKL1/CDK3/CDK13/CDK16/CDK7/CDK19/CDK10/CDK4/CDK14/CDK17/CDKL5/CDK18/CDK9/CDKL3/PRPF4B/CDK6/CCNB1/CDKN1A/CDK20/CCND3/MOK/CCND1/CDK1/CDK15	28
MF	GO:0008307	structural constituent of muscle	35/9055	46/17548	0.000570812	0.0327266	0.0291844	NEXN/MYL5/MYH11/TTN/CAPN3/MYL2/TPM1/PDLIM3/TCAP/TPM2/MYBPC1/SMTN/ACTN2/MYBPH/MYL1/MYL3/OBSCN/KRT19/MYOM2/MYOT/MYBPC3/MYBPC2/OBSL1/CSRP3/MYLPF/ANKRD2/ACTN3/SORBS2/NEB/NEBL/SYNM/MYL9/JPH1/MYOM3/MYBPHL	35
MF	GO:0043621	protein self-association	40/9055	54/17548	0.00060729	0.0332353	0.0296381	VAMP2/SGTA/FHOD1/HSF1/GPSM2/VPS41/DYRK1A/TP53/MDH2/SVIP/DVL2/SLC9A3R1/CRK/ABCD3/ZNF496/ACVR2A/TTN/ZNF639/LDB1/TDG/MALT1/TNFAIP3/ZFYVE27/ADAM8/BCL10/SPTBN5/CCDC88C/ID1/SHANK3/MYD88/AGXT/SYP/CCL5/ACHE/RSAD2/DMTN/FLT3/CNTN2/PTH1R/TMEM190	40
MF	GO:0005543	phospholipid binding	244/9055	410/17548	0.000677834	0.0342783	0.0305681	RASA4/VAMP2/SNX15/NUP62CL/DENND1C/ITPR2/OPA1/KRIT1/NISCH/RUFY2/CAVIN2/PLA2G4B/EPB41/C2CD2L/OSBPL8/NUP35/PARD3/EEA1/CPNE3/SYTL4/ARRDC1-AS1/DENND1B/PLD1/IQGAP2/DAPP1/PLEKHA3/ACAP2/RASA4B/SNX13/RPS6KC1/PITPNM1/SHC1/PICALM/SCARB1/ATP13A2/RAPGEF2/PIK3C2A/ITPR1/DGKA/SLC9A1/MCTP1/FCHO2/OPHN1/IQGAP1/PLEKHF2/MICALL1/PHF12/ZFYVE16/SNX4/GPAA1/CCDC88A/JAG1/CARMIL2/PFN1/MITD1/ARHGAP33/PRKCI/RASA2/SBF2/SNX10/G…	244
MF	GO:0017112	Rab guanyl-nucleotide exchange factor activity	38/9055	51/17548	0.000683288	0.0342783	0.0305681	DENND1C/DENND4A/RAB3GAP2/GAPVD1/DENND4B/RAB3IP/DENND4C/TRAPPC11/RAB3GAP1/DENND1B/TRAPPC3L/TRAPPC8/RIN3/DENND6B/WDR41/SBF1/RIC1/RABGEF1/YWHAE/TRAPPC6B/ALS2/DENND2C/SBF2/TRAPPC1/TRAPPC5/TRAPPC13/DENND6A/DENND3/DENND5B/TRAPPC9/ALS2CL/RIN1/DENND2D/RAB3IL1/TRAPPC6A/C9orf72/ST5/DENND2A	38
MF	GO:0032549	ribonucleoside binding	226/9055	378/17548	0.000739034	0.0355919	0.0317395	GTPBP6/RANBP17/RAB27B/GUCY1A1/RAB23/DNM3/RHOBTB3/ARHGAP5/OPA1/GUCY1B1/GNL3L/RAB11B/RABL2B/MTG1/HBS1L/RHOBTB1/RAB2B/TRIM23/ARL15/RHOT2/RAB39A/GNAL/SRPRA/RABL2A/RAB4A/RNGTT/NIN/RAP2B/RAP2A/ARL13B/DRG2/NRAS/HIST1H1E/RABL6/RAB8B/IFT27/ATL1/RAB15/RHOT1/RAB4B/GFM2/RAC2/DNM1L/RHEB/RAB43/GTPBP10/RAB22A/RAB1B/DNM2/RAB5C/GTPBP3/EEFSEC/RAB24/RAB33B/SAR1A/LRRK2/MTIF2/RAB5A/GIMAP5/RAB3A/KRAS/MTPAP/GNAI2/RAB18…	226
MF	GO:0005057	NA	108/9055	169/17548	0.000788715	0.035616	0.0317611	DAXX/ARAF/TAOK1/SMAD2/MAP4K5/MINK1/NLK/MAP3K1/MAP3K14/STK4/TAOK3/STK25/PDCL/MAP3K7CL/TGFBR1/MAP4K3/MAP3K2/STK26/MAPK7/MAP3K10/CD3E/ENG/MAPK8/MAP3K12/SMAD5/MAP4K2/ACVR2A/MAP3K7/MAP4K1/MAPK13/MAPK12/IRAK1/MAPK1/MAP3K11/MAP3K5/MAP3K20/GNAZ/MAPK9/STK3/EPHB6/SMAD1/FGFR1/DDR1/SMAD9/SMAD3/SMAD4/ARF1/RYK/RGS12/TIAM1/MAPK6/FLT4/BAG4/DOK2/RIPK3/EPHA1/BMPR2/CD19/MAP3K6/PDGFRB/FGFR4/AXL/ERBB2/TAOK2/INSR/MAP3…	108
[truncated: 13 more rows]

## Sheet: Figure 2D
ID	Description	GeneRatio	BgRatio	pvalue	p.adjust	qvalue	geneID	Count
[truncated: 307 more rows]

## Sheet: Figure 3A
ID	GTEX-VJYA-0005-SM-3P5ZD	GTEX-POMQ-0006-SM-5SI7D	GTEX-1399Q-0005-SM-5NQAG	GTEX-ZPIC-0005-SM-4WWEB	GTEX-WHSB-0005-SM-3LK7C	GTEX-POYW-0006-SM-2XCF4	GTEX-RU1J-0006-SM-2TF6M	GTEX-XMD2-0006-SM-4WWEG	GTEX-YBZK-0005-SM-59HKG	GTEX-Q2AG-0005-SM-5SI7F	GTEX-132AR-0006-SM-5NQ7N	GTEX-13OVK-0006-SM-5O9B7	GTEX-X4LF-0006-SM-3NMCO	GTEX-OXRL-0005-SM-3LK6A	GTEX-1497J-0005-SM-5NQBD	GTEX-Q2AI-0006-SM-2I3FG	GTEX-P4PP-0005-SM-2HMKX	GTEX-XBED-0006-SM-47JXO	GTEX-13OVG-0005-SM-5P9HA	GTEX-11EQ8-0006-SM-5P9HJ	GTEX-131XH-0006-SM-5O98V	GTEX-14BIL-0006-SM-5N9F2	GTEX-NPJ8-0007-SM-26GMF	GTEX-11DXX-0005-SM-5NQ8B	GTEX-11O72-0006-SM-5O9DB	GTEX-ZVT4-0006-SM-57WB8	GTEX-OHPM-0006-SM-2HMKU	GTEX-P4PQ-0005-SM-2HMKJ	GTEX-1211K-0006-SM-5MR53	GTEX-14A5I-0005-SM-5N9FU	GTEX-P44G-0006-SM-2TC6A	GTEX-QDVJ-0005-SM-2TC5X	GTEX-T6MO-0006-SM-32QOU	GTEX-11UD2-0005-SM-5NQ9B	GTEX-TMZS-0006-SM-3DB8G	GTEX-X88G-0006-SM-47JX5	GTEX-11GSP-0006-SM-5N9EL	GTEX-14DAR-0006-SM-5N9GC	GTEX-Y111-0006-SM-4SOIO	GTEX-QMR6-0005-SM-32PKY	GTEX-X638-0005-SM-47JX6	GTEX-1314G-0005-SM-5NQ9O	GTEX-N7MT-0007-SM-3GACQ	GTEX-12584-0005-SM-5N9GM	GTEX-N7MS-0007-SM-2D7W1	GTEX-Y3IK-0005-SM-4WWDE	GTEX-WRHU-0006-SM-3MJF6	GTEX-R53T-0005-SM-3GADK	GTEX-12126-0006-SM-5O9B8
[truncated: 1,290 more rows]
[truncated: 351 more columns]

[truncated: 17 more sheets: Figure 3B, Figure 3C, Figure 3D, Figure 4A, Figure 4B, Figure 4C, Figure 4D-E, Figure 4F, Figure 5, Figure 6A, Figure 6B, Figure 6C, Figure 6D, Figure 6E, Figure 7-9, Figure 10, Figure 11]
